# Supplementary material for: Pseudomonas spp. are key players in agricultural biogas substrate degradation
Source: Sci Rep. 2019 Sep 6;9:12871. doi: 10.1038/s41598-019-49313-8 (PMC6731289; doi:10.1038/s41598-019-49313-8)
Supplement: Supplementary file 2 — Supplementary Table S1 [file 41598_2019_49313_MOESM2_ESM.xlsx]

## Sheet: Kingdom
Supplementary Table S1*. Community composition of each plant on different taxonomic levels. Given is the mean value for the five replicates of a plant.
		C1				C2	C3	C3	C4	C5	C6	C7	C7	C8	C9	C9	C9
		Hydro	Hydro	Hydro	Hydro	Both	Hydro	Hydro	Aceto	Hydro	Aceto	Aceto	Aceto	Hydro	Aceto	Both	Both
No.	SUPERKINGDOM	BP06	BP07	BP08	BP12	BP15	BP10	BP13	BP01	BP16	BP05	BP02	BP03	BP04	BP09	BP11	BP14
K0001	Archaea	46.6711	43.9397	43.9831	43.83	25.6001	36.8059	42.0196	54.8036	45.2881	56.8479	72.023	67.9786	49.3312	56.0393	58.565	64.9206
K0002	Bacteria	53.3289	56.0603	56.0169	56.17	74.3999	63.1941	57.9804	45.1964	54.7119	43.1521	27.977	32.0214	50.6688	43.9607	41.435	35.0794

## Sheet: Phylum
Supplementary Table S1*. Community composition of each plant on different taxonomic levels. Given is the mean value for the five replicates of a plant.
			C1				C2	C3	C3	C4	C5	C6	C7	C7	C8	C9	C9	C9
			Hydro	Hydro	Hydro	Hydro	Both	Hydro	Hydro	Aceto	Hydro	Aceto	Aceto	Aceto	Hydro	Both	Both	Aceto
No.	SUPERKINGDOM	PHYLUM	BP06	BP07	BP08	BP12	BP15	BP10	BP13	BP01	BP16	BP05	BP02	BP03	BP04	BP09	BP11	BP14
P0001	Archaea	Euryarchaeota	46.3804	43.7166	43.76	43.4595	25.266	36.523	41.6081	54.6557	45.1726	56.489	71.8215	67.3796	49.1009	55.6267	58.1615	64.5567
P0002	Bacteria	Proteobacteria	10.4005	10.235	10.6597	11.1008	14.8672	11.9011	12.2125	14.2987	11.7088	11.0683	8.39656	7.70678	11.1493	11.5921	9.0473	7.63057
P0003	Bacteria	Firmicutes	32.0421	32.9646	32.4862	28.6584	30.1952	35.5074	31.2163	16.3863	14.1201	15.4841	11.5584	12.9098	26.2421	18.4897	20.5114	17.0074
P0004	Bacteria	Cyanobacteria	1.20111	2.07186	2.10086	5.49291	2.87451	1.58672	2.60059	3.69556	0.923881	7.71206	2.22808	2.9525	3.98333	5.10637	3.00191	2.60777
P0005	Bacteria	Bacteroidetes	2.51631	2.91741	2.85091	3.86221	2.08701	3.40927	3.66971	4.93556	2.94941	4.14485	2.69419	4.91969	3.26541	2.66595	3.05732	2.92325
P0006	Bacteria	Thermotogae	1.53679	1.99913	2.02188	1.75634	17.2925	3.43358	1.82535	1.43389	21.1659	1.06095	0.835423	0.930815	1.56893	1.4121	1.32997	1.31337
P0007	Bacteria	Synergistetes	0.406886	0.992633	0.994333	1.33403	2.613	2.23401	1.14524	0.432507	1.35812	0.752721	0.238019	0.26485	0.643598	1.48074	1.15291	0.963655
P0008	Bacteria	Actinobacteria	1.14745	1.21363	1.2399	0.965238	1.26459	1.38251	1.24204	1.09671	0.749938	0.936533	0.526347	0.639679	0.847922	0.773802	0.853075	0.742831
P0009	Bacteria	Spirochaetes	0.170089	0.177646	0.164597	0.16934	0.258588	0.238864	0.244744	0.598958	0.149233	0.3254	0.288234	0.410789	0.220059	0.141782	0.175263	0.141766
P0010	Bacteria	NA	0.0982537	0.0975194	0.0904054	0.11869	0.293315	0.158543	0.141667	0.227028	0.0928792	0.158153	0.088466	0.0896222	0.101884	0.0957074	0.102463	0.0723203
P0011	Bacteria	Fibrobacteres	0.0246307	0.00627439	0.00578719	0.00975504	0.0189643	0.0153112	0.0101103	0.201531	0.0119394	0.0813347	0.0941385	0.14686	0.0494726	0.00905561	0.00907551	0.0160592
P0012	Bacteria	Candidatus Cloacimonetes	0.105587	0.0878733	0.0847329	0.157637	0.212443	0.127873	0.105684	0.414602	0.0765169	0.288706	0.0713782	0.226937	0.623476	0.110803	0.123231	0.116189
P0013	Bacteria	Chloroflexi	0.21161	0.218916	0.226079	0.231633	0.284022	0.213546	0.243001	0.410893	0.161702	0.180666	0.154766	0.185364	0.243414	0.200448	0.171774	0.158887
P0014	Bacteria	Candidatus Amesbacteria	0.264249	0.244688	0.236697	0.157766	0.420019	0.234542	0.246699	0.11348	0.0588101	0.129022	0.125535	0.0585025	0.163888	0.162477	0.125739	0.164506
P0015	Archaea	Candidatus Bathyarchaeota	0.135381	0.0767172	0.0753771	0.228547	0.173264	0.124898	0.259633	0.0765614	0.0446371	0.293739	0.143008	0.549192	0.129682	0.267776	0.25913	0.260865
P0016	Bacteria	Nitrospirae	0.048001	0.0799153	0.0771669	0.0672823	0.115508	0.0960152	0.0683668	0.138396	0.0629967	0.078129	0.108759	0.0710198	0.0718808	0.0895733	0.0599327	0.0620033
P0017	Bacteria	Candidatus Parcubacteria	0.0058389	0.00211775	0.00108779	0.00138314	0.00441101	0.00453387	0.00490603	0.053451	0.000494591	0.00917497	0.00696687	0.00283454	0.00202367	0.00299331	0.00356997	0.0043762
P0018	Bacteria	Dictyoglomi	0.180329	0.149698	0.14721	0.128808	0.135981	0.131763	0.163925	0.0286333	0.100168	0.0477379	0.0140631	0.0100961	0.0922184	0.0960656	0.0810603	0.0734792
P0019	Bacteria	candidate division Zixibacteria	0.109877	0.0988409	0.0960648	0.132255	0.268286	0.220414	0.155986	0.0670162	0.077877	0.105543	0.042168	0.0338898	0.0849231	0.103307	0.103503	0.0743303
P0020	Archaea	NA	0.018059	0.00738136	0.00860194	0.0176618	0.00478352	0.0113483	0.00783949	0.029088	0.00384067	0.0167378	0.0163515	0.0131919	0.0321643	0.0059614	0.0195388	0.00404171
P0021	Bacteria	Deinococcus-Thermus	0.0583218	0.084213	0.0828485	0.0872807	0.0498493	0.0579266	0.0938524	0.0623673	0.0284854	0.030561	0.0171565	0.0296097	0.0515612	0.0395771	0.0550824	0.0435928
P0022	Bacteria	Candidatus Atribacteria	0.00225563	0.00241254	0.00287773	0.00193154	0.00813686	0.00448733	0.00187447	0.0219714	0.0129975	0.00315356	0.00447324	0.00143966	0.00415049	0.00266836	0.00333111	0.00267767
P0023	Bacteria	Planctomycetes	0.040816	0.0390219	0.0376576	0.0354551	0.0296521	0.0416858	0.0442795	0.0564722	0.0320913	0.0266571	0.0183721	0.0128218	0.0443769	0.0282133	0.0299818	0.0278743
P0024	Bacteria	Ignavibacteriae	0.0968874	0.0918229	0.0862232	0.108557	0.143276	0.109887	0.136994	0.069416	0.0609867	0.0915402	0.0350586	0.0228996	0.0777454	0.109416	0.0830487	0.0574034
P0025	Bacteria	Kiritimatiellaeota	0.00826398	0.0263061	0.0265031	0.0145859	0.0264691	0.0392793	0.032751	0.0292223	0.0438703	0.0093615	0.047758	0.00554994	0.0028522	0.0289953	0.0185245	0.0131092
P0026	Bacteria	Candidatus Omnitrophica	0.0114926	0.0110709	0.0108533	0.0212851	0.0230265	0.0215638	0.0172708	0.0477433	0.0186403	0.0230578	0.0135119	0.00924242	0.0126884	0.0110001	0.0161962	0.0118835
P0027	Archaea	Crenarchaeota	0.0516953	0.0546419	0.0494913	0.0517086	0.0570117	0.0598948	0.0558899	0.038938	0.0326642	0.0420703	0.0409436	0.0350586	0.0406928	0.0574287	0.0545282	0.0432914
P0028	Bacteria	Chlorobi	0.0385643	0.0346552	0.0310352	0.0366395	0.0407768	0.0320619	0.0446967	0.0573489	0.0196255	0.0231121	0.0234988	0.0268436	0.0199253	0.0450991	0.0353348	0.0325786
P0029	Bacteria	Deferribacteres	0.011317	0.011512	0.0112641	0.0088565	0.0271578	0.013918	0.011685	0.0281083	0.00756295	0.0153278	0.0119609	0.00850044	0.0178217	0.00895772	0.00788633	0.0111929
P0030	Bacteria	Candidatus Fermentibacteria	0.00328087	0.00111487	0.000898085	0.00179672	0.00592342	0.00113187	0.00194549	0.0188724	0.00187114	0.00875702	0.00623156	0.00547433	0.000395464	0.00670102	0.00584116	0.00584253
P0031	Bacteria	Verrucomicrobia	0.0360631	0.0236749	0.0231049	0.0421255	0.0321887	0.0333763	0.0276751	0.0272355	0.0338993	0.0318854	0.0264527	0.0290415	0.0906544	0.0282258	0.0283434	0.0174138
P0032	Bacteria	Armatimonadetes	2.01001	1.67525	1.69937	0.899716	0.291569	1.26718	1.73739	0.017921	0.342125	0.0722066	0.0126384	0.0151083	0.56961	0.772145	0.810804	0.473799
P0033	Bacteria	Tenericutes	0.0383685	0.0400991	0.0445259	0.0446295	0.0355847	0.0664797	0.0354941	0.0386764	0.022875	0.0456036	0.0335191	0.0320042	0.0374008	0.020492	0.0259387	0.0186629
P0034	Bacteria	Acidobacteria	0.132808	0.110138	0.115157	0.0689377	0.0873783	0.0960375	0.0927695	0.0402874	0.0412634	0.0280728	0.0344863	0.040458	0.0619229	0.0558243	0.068961	0.0619971
P0035	Bacteria	Candidatus Latescibacteria	0.0192918	0.0168064	0.0167735	0.016981	0.0250924	0.0211751	0.0221764	0.00915102	0.00786879	0.0124849	0.0060588	0.00962681	0.0192461	0.0129124	0.0128081	0.0113137
P0036	Bacteria	Candidatus Marinimicrobia	0.00275378	0.00242666	0.00267449	0.00491909	0.00166423	0.0020084	0.00232513	0.0147118	0.000504997	0.0148179	0.00395152	0.0175122	0.0261995	0.00221306	0.00376447	0.00415753
P0037	Bacteria	candidate division CPR3	0.000401577	0.000932807	0.00110809	0	0.00200958	0.000813199	0.0010495	0.00476093	0.00239256	0.00217563	0.00114667	0.00486481	0.00166727	0.000705182	0	0
P0038	Bacteria	Chlamydiae	0.00760808	0.000420686	0.000328385	0.00528784	0.0100688	0.0144276	0.00830187	0.00652545	0.0205701	0.0116693	0.00410887	0.0120754	0.0097754	0.00354477	0.0048884	0.00674589
P0039	Bacteria	Balneolaeota	0	0	0	0	0	0	0	0.00471441	0	0.000476625	0.000665877	0.00081678	0.000875083	0	0.000566494	0
P0040	Bacteria	candidate division NC1NA	0.000510733	0.000797027	0.000993794	0.000850635	0.00253407	0.000529278	0.000653152	0.0125578	0.000657635	0.00581488	0.00596218	0.00515764	0.00382925	0.00332928	0.00203666	0.0021807
P0041	Bacteria	Candidatus Peregrinibacteria	0	0.0009149	0	0.00237216	0.0195972	0.0114987	0.00151602	0.00636644	0.00858845	0.00651407	0.00257932	0.0040065	0.00342133	0.00156807	0.00204218	0.00260315
P0042	Bacteria	Candidatus Acetothermia	0.000571107	0.00264793	0.00274204	0.00154833	0.00263527	0.0023978	0.0026196	0.00756474	0.0025855	0.00204614	0.00863413	0.00225212	0	0.00544422	0.00286636	0.00242548
P0043	Bacteria	Fusobacteria	0.267108	0.231549	0.240616	0.308931	0.0650872	0.260304	0.242575	0.0340875	0.135518	0.04922	0.0167544	0.0413729	0.187624	0.081397	0.144549	0.0677379
P0044	Bacteria	Nitrospinae	0.000463598	0.000254631	0.00073784	0	0.00156241	0	0	0.0054673	0.000832274	0.00414816	0.00171087	0.0014331	0	0	0	0
P0045	Bacteria	Gemmatimonadetes	0.0188929	0.0246808	0.0250161	0.0276599	0.0257932	0.0264364	0.0352608	0.0141974	0.0195323	0.0137435	0.0174163	0.0172367	0.0235431	0.0261059	0.0274317	0.0221435
P0046	Bacteria	candidate division KD3-62	0.00328771	0.00419844	0.00396958	0.0153839	0.014851	0.00648435	0.00744782	0.00396169	0.00937225	0.0304306	0.127863	0.0846082	0.00628043	0.0814031	0.0729872	0.0645575
P0047	Bacteria	Aquificae	0.015256	0.0180123	0.0184498	0.0211779	0.0504381	0.0323852	0.0284931	0.0137754	0.0197722	0.00752266	0.00400972	0.00536022	0.00736925	0.0160867	0.0156769	0.00974746
P0048	Bacteria	Candidatus Gottesmanbacteria	0.00226269	0.0240614	0.0226515	0.0231374	0.14738	0.0871293	0.00741166	0.00286523	0.00217104	0.0110963	0.0160875	0.0117604	0.00980725	0.02135	0.0243385	0.0188999
P0049	Archaea	Thaumarchaeota	0.0831729	0.0828369	0.0896559	0.0696106	0.0945815	0.0804981	0.0822985	0.00160966	0.0292822	0.00451674	0.000425527	0.000816628	0.0265564	0.0770006	0.0664129	0.0525743
P0050	Bacteria	Thermodesulfobacteria	0.00308648	0.00272091	0.0023121	0.00160966	0.00259754	0.00376254	0.00542049	0.00142953	0.0121567	0.00123504	0.00105603	0	0.0029696	0.00119896	0.0010557	0.00116031
P0051	Bacteria	Elusimicrobia	0	0.000298152	0	0	0.0010116	0.000215071	0	0.00122113	0.0037993	0.000693477	0.00188902	0.00211448	0.00306838	0	0.00219379	0
P0052	Bacteria	Candidatus Beckwithbacteria	0.00273063	0.00247592	0.00231854	0.00216884	0.00107886	0.00838323	0.00570042	0.0014311	0.00337801	0.00121513	0	0	0.00147985	0.00107286	0.00185417	0.00183617
P0053	Bacteria	Candidatus Curtissbacteria	0	0.00157326	0.00118707	0.00488561	0	0.00154273	0.00172049	0.00144367	0.00294668	0	0	0	0.00141112	0.00258138	0.00272377	0.00148146
P0054	Archaea	Candidatus Korarchaeota	0.00234206	0.00150291	0	0.002965	0.00445795	0.00627698	0.00583283	0.00173173	0.00507658	0.00182183	0.000781152	0.000797452	0.00114617	0.0045186	0.00386459	0.00304027
P0055	Bacteria	Candidatus Saccharibacteria	0	0.000960633	0.000941261	0	0	0	0	0.00088629	0	0.00134106	0	0	0.000709466	0	0	0
P0056	Bacteria	candidate division WWE3	0	0	0	0	0	0	0	0.000441854	0	0	0	0	0	0.000631203	0	0
P0057	Bacteria	Candidatus Yanofskybacteria	0.00315796	0.00133517	0.000831257	0.00169285	0.00164544	0.00367686	0.00152134	0	0	0.000257507	0	0.000299874	0.00298866	0.000733651	0.00170641	0.0015192
P0058	Bacteria	Candidatus Roizmanbacteria	0.00294072	0	0.000726408	0	0.00141865	0.00185666	0.00109747	0	0.000401733	0	0	0	0.00102574	0.00071538	0	0.000899529
P0059	Bacteria	candidate division WOR-3	0.00615784	0.00555932	0.00683313	0.00461802	0.00456084	0.00543624	0.00579576	0	0.0049962	0.00141897	0	0.00185413	0.00443422	0.00321476	0.00406584	0.003138
P0060	Bacteria	Caldiserica	0	0	0	0	0.000964418	0.00153078	0.000945965	0	0	0	0	0	0.00153433	0	0	0
P0061	Bacteria	Calditrichaeota	0.00389658	0.00377784	0.00481423	0.00445108	0.00101061	0.00509792	0.00445111	0	0.00431431	0.00115208	0	0	0.00286038	0.00115931	0.00347806	0.0029786
P0062	Bacteria	Candidatus Nomurabacteria	0.00510639	0.00126133	0.00227015	0.00332687	0.00374364	0.00811292	0.0067543	0	0.00656436	0	0.000475213	0	0	0.00159162	0.00125804	0
P0063	Bacteria	Candidatus Woesebacteria	0.00181393	0.00181661	0.0014309	0.00114977	0.00156468	0.00144671	0.00283408	0	0.00119153	0	0	0	0.000800925	0.00113551	0.00180056	0.000871067
P0064	Bacteria	Candidatus Tectomicrobia	0.00113221	0.000936302	0.00123529	0.00157901	0.00168959	0.00320063	0.00339474	0	0.00285764	0	0	0	0	0	0.0011256	0.000685682
P0065	Bacteria	Chrysiogenetes	0.000363279	0	0	0	0	0.000814751	0.00108721	0	0.00136973	0	0	0	0	0.000323809	0	0.000550573
P0066	Bacteria	Candidatus Berkelbacteria	0.00202716	0.000758369	0	0	0.00339453	0.00241323	0.00428237	0	0.00246909	0	0	0	0.000925753	0	0.001019	0.00106757

## Sheet: Class
Supplementary Table S1*. Community composition of each plant on different taxonomic levels. Given is the mean value for the five replicates of a plant.
				C1				C2	C3	C3	C4	C5	C6	C7	C7	C8	C9	C9	C9
				Hydro	Hydro	Hydro	Hydro	Both	Hydro	Hydro	Aceto	Hydro	Aceto	Aceto	Aceto	Hydro	Both	Both	Aceto
No.	SUPERKINGDOM	PHYLUM	CLASS	BP06	BP07	BP08	BP12	BP15	BP10	BP13	BP01	BP16	BP05	BP02	BP03	BP04	BP09	BP11	BP14
C0001	Archaea	Euryarchaeota	Methanomicrobia	44.5782	41.867	41.9048	41.2744	23.3126	35.0667	39.945	53.4787	44.1707	52.9887	67.7564	62.8753	47.1761	52.8085	55.1419	61.1754
C0002	Bacteria	Proteobacteria	Gammaproteobacteria	8.10157	7.94316	8.38463	8.36306	11.777	8.59358	9.10567	11.9349	9.55036	8.54333	6.61596	5.79813	9.11324	9.22224	6.7382	5.6788
C0003	Bacteria	Firmicutes	Clostridia	25.1048	27.0613	26.6625	22.4928	24.5472	28.3811	24.7875	12.6433	10.6153	11.3747	7.77709	8.78863	21.0775	13.3079	15.3024	12.7114
C0004	Bacteria	Cyanobacteria	NA	1.20111	2.07186	2.10086	5.49291	2.87451	1.58672	2.60059	3.69556	0.923881	7.71206	2.22808	2.9525	3.98333	5.10637	3.00191	2.60777
C0005	Bacteria	Bacteroidetes	Bacteroidia	2.11527	2.36081	2.30849	2.94514	1.55096	2.55641	2.8872	3.51228	2.10649	3.29943	2.08485	4.25017	2.63532	1.98302	2.33403	2.33414
C0006	Bacteria	Thermotogae	Thermotogae	1.53679	1.99913	2.02188	1.75634	17.2925	3.43358	1.82535	1.43389	21.1659	1.06095	0.835423	0.930815	1.56893	1.4121	1.32997	1.31337
C0007	Archaea	Euryarchaeota	Methanobacteria	1.3789	1.49542	1.5058	1.33414	1.43111	1.12629	1.25489	0.680415	0.84051	2.18691	0.636715	1.04714	1.60375	0.569216	0.805605	0.881783
C0008	Bacteria	Firmicutes	Bacilli	4.23447	3.69481	3.59153	3.58426	2.72677	4.08388	4.11381	2.01382	2.06077	2.22587	1.63747	1.75736	3.1099	2.83325	2.66904	2.09166
C0009	Bacteria	Firmicutes	Erysipelotrichia	0.371247	0.341244	0.337046	0.498559	0.626061	0.539041	0.394878	0.839028	0.144795	0.666229	1.41227	1.34997	0.400997	0.912919	0.889046	0.98709
C0010	Bacteria	Bacteroidetes	Cytophagia	0.169076	0.207524	0.200796	0.364752	0.162537	0.402396	0.315071	0.682341	0.365743	0.411928	0.176398	0.221762	0.236695	0.239586	0.273903	0.223893
C0011	Bacteria	Firmicutes	Tissierellia	1.14388	0.783606	0.778067	0.974896	1.11221	1.29132	0.752495	0.431163	0.717651	0.577614	0.345523	0.534656	0.749036	0.634404	0.787385	0.542582
C0012	Bacteria	Synergistetes	Synergistia	0.406886	0.992633	0.994333	1.33403	2.613	2.23401	1.14524	0.432507	1.35812	0.752721	0.238019	0.26485	0.643598	1.48074	1.15291	0.963655
C0013	Bacteria	Actinobacteria	Actinobacteria (high G+C Gram-positive bacteria)	1.10602	1.12079	1.15492	0.933764	1.19294	1.30758	1.17869	1.06713	0.720127	0.919851	0.482146	0.597094	0.819325	0.738931	0.799291	0.70492
C0014	Bacteria	Spirochaetes	Spirochaetia	0.170089	0.177646	0.164597	0.16934	0.257565	0.238864	0.244744	0.598958	0.149233	0.312689	0.244152	0.364662	0.220059	0.121055	0.156801	0.125889
C0015	Bacteria	NA	NA	0.0982537	0.0975194	0.0904054	0.11869	0.293315	0.158543	0.141667	0.227028	0.0928792	0.158153	0.088466	0.0896222	0.101884	0.0957074	0.102463	0.0723203
C0016	Bacteria	Proteobacteria	Betaproteobacteria	1.16186	1.13465	1.13324	1.17116	1.39816	1.73259	1.60761	1.11734	1.21458	1.10684	0.683444	0.644976	0.780358	0.917331	0.954941	0.752343
C0017	Bacteria	Bacteroidetes	Sphingobacteriia	0.0930079	0.153307	0.138444	0.217214	0.0899639	0.199512	0.197937	0.322644	0.190096	0.134544	0.151818	0.126112	0.127535	0.162559	0.162812	0.122375
C0018	Bacteria	Fibrobacteres	Chitinispirillia	0.00273824	0.00527885	0.00443653	0.0028042	0.00985639	0.00335679	0.00329173	0.168354	0.00222744	0.0595803	0.0774737	0.0887927	0.0476311	0.00444556	0.00406814	0.00885238
C0019	Bacteria	Candidatus Cloacimonetes	NA	0.105587	0.0878733	0.0847329	0.157637	0.212443	0.127873	0.105684	0.414602	0.0765169	0.288706	0.0713782	0.226937	0.623476	0.110803	0.123231	0.116189
C0020	Bacteria	Bacteroidetes	Chitinophagia	0.00749901	0.0071206	0.0064588	0.0172969	0.00445436	0.0047935	0.00862201	0.109733	0.00665791	0.0338386	0.0455757	0.0720684	0.0307981	0.0147361	0.0245932	0.0148457
C0021	Bacteria	Chloroflexi	Anaerolineae	0.0983029	0.101744	0.104626	0.136909	0.165741	0.09623	0.109241	0.282375	0.097716	0.127825	0.108783	0.147804	0.156801	0.118387	0.0938651	0.0919232
C0022	Bacteria	Proteobacteria	Alphaproteobacteria	0.598241	0.658087	0.644733	0.983513	1.0086	0.892435	0.843872	0.728148	0.487578	0.867772	0.486298	0.658953	0.832235	0.884677	0.754934	0.66624
C0023	Bacteria	Proteobacteria	Epsilonproteobacteria	0.103419	0.0508314	0.0486562	0.0529815	0.0783789	0.0952278	0.0981213	0.0667938	0.0480972	0.0348154	0.0463319	0.0446371	0.0450239	0.0327993	0.0440343	0.0367548
C0024	Bacteria	Chloroflexi	Ardenticatenia	0.0103787	0.01442	0.0135713	0.021909	0.0403974	0.0161001	0.0226894	0.0592411	0.00616587	0.0222242	0.0200119	0.0200647	0.0350737	0.0111083	0.0148003	0.0118136
C0025	Bacteria	Candidatus Amesbacteria	NA	0.264249	0.244688	0.236697	0.157766	0.420019	0.234542	0.246699	0.11348	0.0588101	0.129022	0.125535	0.0585025	0.163888	0.162477	0.125739	0.164506
C0026	Archaea	Candidatus Bathyarchaeota	NA	0.135381	0.0767172	0.0753771	0.228547	0.173264	0.124898	0.259633	0.0765614	0.0446371	0.293739	0.143008	0.549192	0.129682	0.267776	0.25913	0.260865
C0027	Archaea	Euryarchaeota	Thermoplasmata	0.212189	0.140338	0.140543	0.235448	0.150139	0.176158	0.225063	0.246145	0.0759523	0.308596	0.14286	0.186147	0.123841	0.359059	0.259123	0.198508
C0028	Bacteria	Nitrospirae	Nitrospira	0.0456971	0.0799153	0.0771669	0.0645873	0.115508	0.0960152	0.0666163	0.138396	0.0629967	0.078129	0.108759	0.0710198	0.0704287	0.0895733	0.0576376	0.0620033
C0029	Archaea	Euryarchaeota	NA	0.045663	0.0621431	0.0539565	0.488298	0.135892	0.0453141	0.0604805	0.0676429	0.0402104	0.817142	3.16611	3.13548	0.0736564	1.74176	1.83093	2.17575
C0030	Bacteria	Bacteroidetes	Flavobacteriia	0.0910001	0.153497	0.156965	0.263605	0.224002	0.176788	0.21057	0.244601	0.19251	0.181153	0.149738	0.147224	0.174754	0.189883	0.176881	0.154782
C0031	Bacteria	Firmicutes	NA	0.644626	0.563358	0.587632	0.573747	0.685335	0.641568	0.632629	0.20906	0.221871	0.392748	0.212407	0.257589	0.473187	0.463414	0.472098	0.41087
C0032	Archaea	Euryarchaeota	Methanococci	0.00563772	0.00506373	0.0116945	0.00376656	0.0074512	0.00613747	0.00565083	0.0429826	0.00124031	0.0317795	0.0095767	0.00856966	0.00226969	0.00341484	0.00216554	0.00681697
C0033	Archaea	Euryarchaeota	Thermococci	0.0133837	0.0107118	0.0100699	0.0147919	0.0162281	0.0122929	0.0200868	0.0463287	0.0087679	0.0327304	0.0183484	0.00909532	0.0114781	0.0131204	0.0133733	0.0156427
C0034	Bacteria	Proteobacteria	Deltaproteobacteria	0.427021	0.432815	0.431615	0.514425	0.559729	0.56106	0.535071	0.443488	0.392316	0.506821	0.561601	0.553681	0.361574	0.523463	0.542408	0.486752
C0035	Archaea	Euryarchaeota	Halobacteria	0.0732473	0.0841052	0.0802143	0.0565049	0.173952	0.0316012	0.0405786	0.0559265	0.0142691	0.0748782	0.0285069	0.065995	0.0709137	0.0729632	0.052562	0.0488878
C0036	Bacteria	Candidatus Parcubacteria	NA	0.0058389	0.00211775	0.00108779	0.00138314	0.00441101	0.00453387	0.00490603	0.053451	0.000494591	0.00917497	0.00696687	0.00283454	0.00202367	0.00299331	0.00356997	0.0043762
C0037	Bacteria	Dictyoglomi	Dictyoglomia	0.180329	0.149698	0.14721	0.128808	0.135981	0.131763	0.163925	0.0286333	0.100168	0.0477379	0.0140631	0.0100961	0.0922184	0.0960656	0.0810603	0.0734792
C0038	Bacteria	candidate division Zixibacteria	NA	0.109877	0.0988409	0.0960648	0.132255	0.268286	0.220414	0.155986	0.0670162	0.077877	0.105543	0.042168	0.0338898	0.0849231	0.103307	0.103503	0.0743303
C0039	Archaea	NA	NA	0.018059	0.00738136	0.00860194	0.0176618	0.00478352	0.0113483	0.00783949	0.029088	0.00384067	0.0167378	0.0163515	0.0131919	0.0321643	0.0059614	0.0195388	0.00404171
C0040	Bacteria	Deinococcus-Thermus	Deinococci	0.0583218	0.084213	0.0828485	0.0872807	0.0498493	0.0579266	0.0938524	0.0623673	0.0284854	0.030561	0.0171565	0.0296097	0.0515612	0.0395771	0.0550824	0.0435928
C0041	Bacteria	Chloroflexi	Caldilineae	0.022997	0.0284516	0.030524	0.0199595	0.00956419	0.0116	0.0191434	0.0374817	0.00168692	0.0125606	0.00454213	0.00533408	0.010083	0.0157066	0.0100972	0.00903133
C0042	Bacteria	Candidatus Atribacteria	NA	0.00225563	0.00241254	0.00287773	0.00193154	0.00813686	0.00448733	0.00187447	0.0219714	0.0129975	0.00315356	0.00447324	0.00143966	0.00415049	0.00266836	0.00333111	0.00267767
C0043	Bacteria	Planctomycetes	Planctomycetia	0.0404594	0.0361882	0.0343307	0.0299383	0.0296521	0.0401937	0.0430912	0.0542226	0.0313098	0.0266571	0.0159746	0.0128218	0.0284986	0.0250634	0.0299818	0.0256183
C0044	Bacteria	Ignavibacteriae	Ignavibacteria	0.0968874	0.0918229	0.0862232	0.108557	0.143276	0.109887	0.136994	0.069416	0.0609867	0.0915402	0.0350586	0.0228996	0.0777454	0.109416	0.0830487	0.0574034
C0045	Bacteria	Kiritimatiellaeota	Kiritimatiellae	0.00826398	0.0263061	0.0265031	0.0145859	0.0264691	0.0392793	0.032751	0.0292223	0.0438703	0.0093615	0.047758	0.00554994	0.0028522	0.0289953	0.0185245	0.0131092
C0046	Bacteria	Firmicutes	Negativicutes	0.475359	0.475907	0.482254	0.485696	0.384088	0.502435	0.46204	0.228091	0.27482	0.224115	0.162379	0.213178	0.395047	0.289664	0.353617	0.228148
C0047	Bacteria	Candidatus Omnitrophica	NA	0.0114926	0.0110709	0.0108533	0.0212851	0.0230265	0.0215638	0.0172708	0.0477433	0.0186403	0.0230578	0.0135119	0.00924242	0.0126884	0.0110001	0.0161962	0.0118835
C0048	Archaea	Crenarchaeota	Thermoprotei	0.0516953	0.0546419	0.0494913	0.0517086	0.0570117	0.0598948	0.0558899	0.038938	0.0326642	0.0420703	0.0409436	0.0350586	0.0406928	0.0574287	0.0545282	0.0432914
C0049	Bacteria	Chlorobi	NA	0.0189038	0.00068981	0.000615572	0.00118274	0	0	0	0.0328804	0.000971707	0.00382303	0.00247053	0.00690341	0.00229451	0	0	0
C0050	Bacteria	Deferribacteres	Deferribacteres	0.011317	0.011512	0.0112641	0.0088565	0.0271578	0.013918	0.011685	0.0281083	0.00756295	0.0153278	0.0119609	0.00850044	0.0178217	0.00895772	0.00788633	0.0111929
C0051	Bacteria	Candidatus Fermentibacteria	NA	0.00328087	0.00111487	0.000898085	0.00179672	0.00592342	0.00113187	0.00194549	0.0188724	0.00187114	0.00875702	0.00623156	0.00547433	0.000395464	0.00670102	0.00584116	0.00584253
C0052	Bacteria	Fibrobacteres	Fibrobacteria	0.00350525	0.000995535	0.00135067	0.00673401	0.00910787	0.0101774	0.00644138	0.0331775	0.00752821	0.0217544	0.0157358	0.0562129	0.00162643	0.00218387	0.00500737	0.00650235
C0053	Archaea	Euryarchaeota	Archaeoglobi	0.0652887	0.0440811	0.0419281	0.0371749	0.0291221	0.0434183	0.0427152	0.019216	0.00913295	0.0334307	0.0182387	0.0106772	0.0237746	0.0381259	0.0311803	0.0290474
C0054	Bacteria	Verrucomicrobia	Verrucomicrobiae	0.00581341	0.00267397	0.00458549	0.0142191	0.0056828	0.00100334	0.0052954	0.0147148	0.0173425	0.0105743	0.00588549	0.017176	0.0310441	0.00409436	0.0115316	0.00437086
C0055	Archaea	Euryarchaeota	Theionarchaea	0.00793437	0.00587801	0.00879246	0.0107979	0.00944825	0.0146302	0.012767	0.0181298	0.0092262	0.00931687	0.0280831	0.0271455	0.0142449	0.0124463	0.017541	0.0175307
C0056	Bacteria	Chlorobi	Chlorobia	0.0196605	0.0339653	0.0304196	0.0354567	0.0407768	0.0320619	0.0446967	0.0244685	0.0186538	0.019289	0.0210283	0.0199402	0.0176308	0.0450991	0.0353348	0.0325786
C0057	Bacteria	Armatimonadetes	Chthonomonadetes	1.98702	1.65123	1.67235	0.880041	0.258394	1.23638	1.71704	0.00925699	0.308985	0.0668187	0.00580344	0.0115024	0.553828	0.76294	0.793792	0.462884
C0058	Bacteria	Bacteroidetes	NA	0.0374442	0.031807	0.0358657	0.0497268	0.0351551	0.0596809	0.0450729	0.0520491	0.0707969	0.0727035	0.0826048	0.0905746	0.0593706	0.0702399	0.0799475	0.0676332
C0059	Bacteria	Actinobacteria	Coriobacteriia	0.0385686	0.0906328	0.0831924	0.0271167	0.0615143	0.0670587	0.0578464	0.0246676	0.0246887	0.0134947	0.0367148	0.0386113	0.0236673	0.0209608	0.0465764	0.0334435
C0060	Bacteria	Tenericutes	Mollicutes	0.0346389	0.0367357	0.039274	0.0329947	0.0333999	0.0571722	0.0270369	0.0386764	0.0138864	0.0446346	0.0335191	0.0309648	0.0350117	0.0167128	0.0195857	0.0158432
C0061	Bacteria	Acidobacteria	Blastocatellia	0.00319277	0.00238258	0.00258228	0.00272634	0.000629648	0.0120827	0.0116532	0.00903071	0.0101926	0	0.00421711	0.00970948	0.0009557	0.00551084	0.00485435	0.00474961
C0062	Bacteria	Candidatus Latescibacteria	NA	0.0192918	0.0168064	0.0167735	0.016981	0.0250924	0.0211751	0.0221764	0.00915102	0.00786879	0.0124849	0.0060588	0.00962681	0.0192461	0.0129124	0.0128081	0.0113137
C0063	Bacteria	Candidatus Marinimicrobia	NA	0.00275378	0.00242666	0.00267449	0.00491909	0.00166423	0.0020084	0.00232513	0.0147118	0.000504997	0.0148179	0.00395152	0.0175122	0.0261995	0.00221306	0.00376447	0.00415753
C0064	Bacteria	Firmicutes	Limnochordia	0.0677812	0.0444278	0.0470866	0.0483964	0.113608	0.0680132	0.0730268	0.0217923	0.0849134	0.022831	0.0112633	0.00843062	0.0364338	0.0480827	0.037775	0.0356307
C0065	Bacteria	candidate division CPR3	NA	0.000401577	0.000932807	0.00110809	0	0.00200958	0.000813199	0.0010495	0.00476093	0.00239256	0.00217563	0.00114667	0.00486481	0.00166727	0.000705182	0	0
C0066	Bacteria	Chlamydiae	Chlamydiia	0.00760808	0.000420686	0.000328385	0.00528784	0.0100688	0.0144276	0.00830187	0.00652545	0.0205701	0.0116693	0.00410887	0.0120754	0.0097754	0.00354477	0.0048884	0.00674589
C0067	Bacteria	Balneolaeota	Balneolia	0	0	0	0	0	0	0	0.00471441	0	0.000476625	0.000665877	0.00081678	0.000875083	0	0.000566494	0
C0068	Bacteria	Acidobacteria	NA	0.104371	0.103944	0.108646	0.0608863	0.084934	0.0839548	0.0811163	0.0185561	0.0200929	0.0207567	0.0216662	0.0229316	0.0425245	0.0503134	0.0581325	0.0555069
C0069	Bacteria	candidate division NC1NA	NA	0.000510733	0.000797027	0.000993794	0.000850635	0.00253407	0.000529278	0.000653152	0.0125578	0.000657635	0.00581488	0.00596218	0.00515764	0.00382925	0.00332928	0.00203666	0.0021807
C0070	Bacteria	Candidatus Peregrinibacteria	NA	0	0.0009149	0	0.00237216	0.0195972	0.0114987	0.00151602	0.00636644	0.00858845	0.00651407	0.00257932	0.0040065	0.00342133	0.00156807	0.00204218	0.00260315
C0071	Bacteria	Candidatus Acetothermia	NA	0.000571107	0.00264793	0.00274204	0.00154833	0.00263527	0.0023978	0.0026196	0.00756474	0.0025855	0.00204614	0.00863413	0.00225212	0	0.00544422	0.00286636	0.00242548
C0072	Bacteria	Fusobacteria	Fusobacteriia	0.267108	0.231549	0.240616	0.308931	0.0650872	0.260304	0.242575	0.0340875	0.135518	0.04922	0.0167544	0.0413729	0.187624	0.081397	0.144549	0.0677379
C0073	Bacteria	Actinobacteria	Thermoleophilia	0	0.000453679	0	0.00202448	0.0039174	0	0	0.00490878	0	0.00153757	0.00203845	0.00170726	0.000461221	0.00827836	0.00631165	0.00140647
C0074	Bacteria	Chloroflexi	Dehalococcoidia	0.0269626	0.0405213	0.0404465	0.0294305	0.0236127	0.0382232	0.0464588	0.01611	0.0376788	0.00790358	0.00998869	0.00044097	0.0202359	0.0339422	0.028521	0.026618
C0075	Bacteria	Chloroflexi	Chloroflexia	0.0130556	0.00701525	0.00697126	0.00481912	0.00224069	0.00888855	0.0050272	0.0126643	0.0154564	0.00852863	0.0105837	0.00932727	0.00820823	0.00649265	0.00679154	0.00338188
C0076	Bacteria	Proteobacteria	NA	0.00316506	0.00551135	0.00565496	0.00526873	0	0.00332298	0.00529839	0.0062955	0.000678233	0.00593433	0.00292812	0.00421778	0.00568817	0.00382857	0.00383397	0.00362037
C0077	Bacteria	Nitrospinae	Nitrospinia	0.000463598	0.000254631	0.00073784	0	0.00156241	0	0	0.0054673	0.000832274	0.00414816	0.00171087	0.0014331	0	0	0	0
C0078	Bacteria	Acidobacteria	Solibacteres	0.022935	0.00319916	0.00392878	0.00151707	0	0	0	0.00810542	0.00811062	0.00373965	0.00804785	0.00314753	0.00446935	0	0.00305499	0
C0079	Bacteria	Bacteroidetes	Saprospiria	0.0030142	0.00335135	0.0038859	0.00447726	0.0199388	0.00968144	0.00523736	0.0119158	0.0171153	0.0112526	0.00321027	0.0117814	0.000938978	0.00592519	0.00515612	0.00557754
C0080	Bacteria	Gemmatimonadetes	Gemmatimonadetes	0.0188929	0.0246808	0.0250161	0.0276599	0.0257932	0.0264364	0.0352608	0.0141974	0.0195323	0.0137435	0.0174163	0.0172367	0.0235431	0.0261059	0.0274317	0.0221435
C0081	Bacteria	candidate division KD3-62	NA	0.00328771	0.00419844	0.00396958	0.0153839	0.014851	0.00648435	0.00744782	0.00396169	0.00937225	0.0304306	0.127863	0.0846082	0.00628043	0.0814031	0.0729872	0.0645575
C0082	Bacteria	Verrucomicrobia	Spartobacteria	0.00758014	0.00671228	0.00552166	0.00361218	0.0179306	0.00990777	0.00789249	0.00502268	0.0071999	0.0130091	0.00802682	0.00162809	0.00513317	0.017115	0.00432222	0.00298048
C0083	Bacteria	Armatimonadetes	NA	0.0217284	0.0198741	0.0234374	0.0150374	0.0212391	0.0249184	0.0162727	0.008664	0.0190821	0.0053879	0.00548773	0.00360596	0.0107329	0.00839916	0.0118029	0.00799395
C0084	Bacteria	Acidobacteria	Acidobacteriia	0.00230887	0.000611686	0	0.00380802	0.00181466	0	0	0.00459519	0.00286732	0.00357642	0.000555123	0.00466937	0.0139733	0	0.0029192	0.00174063
C0085	Bacteria	Aquificae	Aquificae	0.015256	0.0180123	0.0184498	0.0211779	0.0504381	0.0323852	0.0284931	0.0137754	0.0197722	0.00752266	0.00400972	0.00536022	0.00736925	0.0160867	0.0156769	0.00974746
C0086	Bacteria	Verrucomicrobia	NA	0.00070235	0.00161166	0.00106205	0.00288823	0.00269797	0.00212478	0.0020622	0.00428259	0.00307661	0.0034885	0.00731797	0.00680738	0.00917248	0	0.00345754	0.000886683
C0087	Bacteria	Candidatus Gottesmanbacteria	NA	0.00226269	0.0240614	0.0226515	0.0231374	0.14738	0.0871293	0.00741166	0.00286523	0.00217104	0.0110963	0.0160875	0.0117604	0.00980725	0.02135	0.0243385	0.0188999
C0088	Archaea	Thaumarchaeota	NA	0.0831729	0.0828369	0.0896559	0.0696106	0.0945815	0.0804981	0.0822985	0.00160966	0.0292822	0.00451674	0.000425527	0.000816628	0.0265564	0.0770006	0.0664129	0.0525743
C0089	Bacteria	Planctomycetes	NA	0	0.00131058	0.00092644	0	0	0.00149216	0.00118834	0.00224953	0	0	0.00239749	0	0	0.00173738	0	0.00068747
C0090	Bacteria	Thermodesulfobacteria	Thermodesulfobacteria	0.00308648	0.00272091	0.0023121	0.00160966	0.00259754	0.00376254	0.00542049	0.00142953	0.0121567	0.00123504	0.00105603	0	0.0029696	0.00119896	0.0010557	0.00116031
C0091	Bacteria	Verrucomicrobia	Opitutae	0.00722246	0.00625494	0.00611768	0.0152448	0.00183449	0.00829616	0.00275339	0.00206673	0.000877451	0.00280784	0.00443412	0.00343005	0.044438	0.00453311	0.00407235	0.00612671
C0092	Bacteria	Elusimicrobia	NA	0	0	0	0	0	0	0	0.00122113	0	0.000693477	0.00188902	0.00211448	0.00306838	0	0.00219379	0
C0093	Bacteria	Candidatus Beckwithbacteria	NA	0.00273063	0.00247592	0.00231854	0.00216884	0.00107886	0.00838323	0.00570042	0.0014311	0.00337801	0.00121513	0	0	0.00147985	0.00107286	0.00185417	0.00183617
C0094	Bacteria	Candidatus Curtissbacteria	NA	0	0.00157326	0.00118707	0.00488561	0	0.00154273	0.00172049	0.00144367	0.00294668	0	0	0	0.00141112	0.00258138	0.00272377	0.00148146
C0095	Archaea	Candidatus Korarchaeota	NA	0.00234206	0.00150291	0	0.002965	0.00445795	0.00627698	0.00583283	0.00173173	0.00507658	0.00182183	0.000781152	0.000797452	0.00114617	0.0045186	0.00386459	0.00304027
C0096	Bacteria	Proteobacteria	Acidithiobacillia	0	0.000246363	0.000306881	0.000363288	0	0	0	0.00056895	0.0102165	0.000467022	0	0	0	0.000302813	0	0
C0097	Bacteria	Candidatus Saccharibacteria	NA	0	0.000960633	0.000941261	0	0	0	0	0.00088629	0	0.00134106	0	0	0.000709466	0	0	0
C0098	Bacteria	Chloroflexi	NA	0.0375776	0.0243382	0.0274626	0.0152847	0.0397286	0.0393317	0.0360041	0.00302089	0.0012908	0.00162308	0.00085665	0.00125194	0.012145	0.0130236	0.0158953	0.0152853
C0099	Archaea	Euryarchaeota	Hadesarchaea	0	0.00192178	0.00223645	0.00424595	0	0.000446598	0.000884433	0.000231405	0.00266235	0.0051481	0.014798	0.0123131	0.000882719	0.00733977	0.00625813	0.00633139
C0100	Bacteria	Verrucomicrobia	Methylacidiphilae	0.0147448	0.00642201	0.00581798	0.00616124	0.00404287	0.0120443	0.00967165	0.00114868	0.00540281	0.00200567	0.000788286	0	0.000866634	0.00248326	0.00495971	0.0030491
C0101	Bacteria	candidate division WWE3	NA	0	0	0	0	0	0	0	0.000441854	0	0	0	0	0	0.000631203	0	0
C0102	Archaea	Euryarchaeota	Methanopyri	0	0	0	0	0	0	0	0	0	0.000353705	0.00182644	0.00170541	0	0.000694452	0.000843711	0.00102803
C0103	Bacteria	Actinobacteria	Acidimicrobiia	0.00285971	0.00174849	0.00178393	0.00233317	0.00621074	0.00787549	0.00549997	0	0.0051226	0.00164975	0.0054479	0.00226622	0.00446849	0.00563193	0.00089582	0.00306113
C0104	Bacteria	Candidatus Yanofskybacteria	NA	0.00315796	0.00133517	0.000831257	0.00169285	0.00164544	0.00367686	0.00152134	0	0	0.000257507	0	0.000299874	0.00298866	0.000733651	0.00170641	0.0015192
C0105	Bacteria	Candidatus Roizmanbacteria	NA	0.00294072	0	0.000726408	0	0.00141865	0.00185666	0.00109747	0	0.000401733	0	0	0	0.00102574	0.00071538	0	0.000899529
C0106	Bacteria	candidate division WOR-3	NA	0.00615784	0.00555932	0.00683313	0.00461802	0.00456084	0.00543624	0.00579576	0	0.0049962	0.00141897	0	0.00185413	0.00443422	0.00321476	0.00406584	0.003138
C0107	Bacteria	Proteobacteria	Oligoflexia	0.00525907	0.00972779	0.010881	0.0100072	0.0453092	0.0229033	0.0168905	0.00111	0.00493462	0.00228351	0	0.00217867	0.0112181	0.00744678	0.00895415	0.0060517
C0108	Bacteria	Nitrospirae	NA	0.00230385	0	0	0.00269502	0	0	0.00175056	0	0	0	0	0	0.00145217	0	0.00229511	0
C0109	Bacteria	Elusimicrobia	Elusimicrobia	0	0.000298152	0	0	0.0010116	0.000215071	0	0	0.0037993	0	0	0	0	0	0	0
C0110	Bacteria	Planctomycetes	Phycisphaerae	0.000356578	0.0015232	0.00240049	0.00551673	0	0	0	0	0.000781546	0	0	0	0.0158783	0.00141254	0	0.00156853
C0111	Bacteria	Caldiserica	Caldisericia	0	0	0	0	0.000964418	0.00153078	0.000945965	0	0	0	0	0	0.00153433	0	0	0
C0112	Bacteria	Tenericutes	NA	0.00372959	0.00336344	0.00525193	0.0116348	0.00218473	0.00930749	0.00845721	0	0.00898865	0.000968927	0	0.00103938	0.00238908	0.00377911	0.00635298	0.0028196
C0113	Bacteria	Calditrichaeota	Calditrichae	0.00389658	0.00377784	0.00481423	0.00445108	0.00101061	0.00509792	0.00445111	0	0.00431431	0.00115208	0	0	0.00286038	0.00115931	0.00347806	0.0029786
C0114	Bacteria	Candidatus Nomurabacteria	NA	0.00510639	0.00126133	0.00227015	0.00332687	0.00374364	0.00811292	0.0067543	0	0.00656436	0	0.000475213	0	0	0.00159162	0.00125804	0
C0115	Bacteria	Chloroflexi	Thermomicrobia	0.00233516	0.00242561	0.00247747	0.00332027	0.00273796	0.00317212	0.00443655	0	0.00170689	0	0	0.00114083	0.000866318	0.00178766	0.00180335	0.000833333
C0116	Bacteria	Fibrobacteres	Chitinivibrionia	0.0183872	0	0	0.000216828	0	0.00177699	0.000377192	0	0.00218374	0	0.000929006	0.00185394	0.000215	0.00242619	0	0.000704459
C0117	Bacteria	Armatimonadetes	Fimbriimonadia	0.00126084	0.0041528	0.0035883	0.0046369	0.011936	0.00588702	0.00408085	0	0.0140576	0	0.00134724	0	0.00504897	0.000805676	0.00520935	0.00292118
C0118	Bacteria	Candidatus Woesebacteria	NA	0.00181393	0.00181661	0.0014309	0.00114977	0.00156468	0.00144671	0.00283408	0	0.00119153	0	0	0	0.000800925	0.00113551	0.00180056	0.000871067
C0119	Bacteria	Candidatus Tectomicrobia	NA	0.00113221	0.000936302	0.00123529	0.00157901	0.00168959	0.00320063	0.00339474	0	0.00285764	0	0	0	0	0	0.0011256	0.000685682
C0120	Bacteria	Chrysiogenetes	Chrysiogenetes	0.000363279	0	0	0	0	0.000814751	0.00108721	0	0.00136973	0	0	0	0	0.000323809	0	0.000550573
C0121	Bacteria	Candidatus Berkelbacteria	NA	0.00202716	0.000758369	0	0	0.00339453	0.00241323	0.00428237	0	0.00246909	0	0	0	0.000925753	0	0.001019	0.00106757
C0122	Bacteria	Spirochaetes	NA	0	0	0	0	0.00102297	0	0	0	0	0.0127119	0.0440818	0.0461269	0	0.0207265	0.0184627	0.015877

## Sheet: Order
Supplementary Table S1*. Community composition of each plant on different taxonomic levels. Given is the mean value for the five replicates of a plant.
					C1				C2	C3	C3	C4	C5	C6	C7	C7	C8	C9	C9	C9
					Hydro	Hydro	Hydro	Hydro	Both	Hydro	Hydro	Aceto	Hydro	Aceto	Aceto	Aceto	Hydro	Both	Both	Aceto
No.	SUPERKINGDOM	PHYLUM	CLASS	ORDER	BP06	BP07	BP08	BP12	BP15	BP10	BP13	BP01	BP16	BP05	BP02	BP03	BP04	BP09	BP11	BP14
O0001	Archaea	Euryarchaeota	Methanomicrobia	Methanosarcinales	6.60931	6.67209	6.31536	11.3983	9.67	6.84084	7.70106	40.5515	3.13491	41.9201	59.843	52.3659	4.19986	36.3036	34.1683	47.78
O0002	Archaea	Euryarchaeota	Methanomicrobia	Methanomicrobiales	37.8459	35.043	35.4465	29.7939	13.5524	28.1504	32.1152	12.6417	40.9837	10.8685	7.74383	10.3793	42.8877	16.2663	20.8184	13.203
O0003	Bacteria	Proteobacteria	Gammaproteobacteria	Pseudomonadales	6.52316	6.40583	6.831	6.85583	9.35839	6.84874	7.36378	10.5612	8.55268	7.26927	5.82595	5.03106	5.33024	7.48757	5.24982	4.50186
O0004	Bacteria	Firmicutes	Clostridia	Thermoanaerobacterales	6.52359	9.7444	9.39722	6.48444	7.30344	5.40882	7.09753	2.098	2.69169	1.23599	1.28054	1.10299	8.04473	1.71181	2.24851	1.35363
O0005	Bacteria	Cyanobacteria	NA	Synechococcales	0.527318	0.968872	0.95918	2.63333	1.342	0.744981	1.33349	1.75633	0.378122	3.95245	1.0813	1.44625	1.9818	2.50796	1.42159	1.3126
O0006	Bacteria	Firmicutes	Clostridia	Clostridiales	18.2513	17.05	17.0007	15.7312	16.8304	22.4604	17.2653	10.3312	7.70824	9.98398	6.32484	7.57975	12.8433	11.373	12.8235	11.1785
O0007	Bacteria	Cyanobacteria	NA	Nostocales	0.487234	0.745414	0.78187	2.01603	1.04862	0.581887	0.861119	1.26876	0.274911	2.56724	0.793969	1.01006	1.35681	1.72889	1.08451	0.873803
O0008	Bacteria	Proteobacteria	Gammaproteobacteria	Enterobacterales	0.334145	0.351257	0.357159	0.441242	0.92136	0.585172	0.465461	0.671481	0.490358	0.646659	0.367553	0.32794	2.77858	0.966751	0.625144	0.461415
O0009	Bacteria	Bacteroidetes	Bacteroidia	Bacteroidales	2.04687	2.27133	2.22456	2.81609	1.51459	2.44789	2.79708	3.30669	2.04732	3.19642	1.90882	4.10262	2.49844	1.8948	2.20396	2.25748
O0010	Bacteria	Thermotogae	Thermotogae	Petrotogales	1.10013	1.59087	1.59271	1.40334	16.7151	2.84314	1.29472	1.22843	20.882	0.877659	0.66666	0.823492	1.25986	1.15713	1.03478	1.11852
O0011	Archaea	Euryarchaeota	Methanobacteria	Methanobacteriales	1.3789	1.49542	1.5058	1.33414	1.43111	1.12629	1.25489	0.680415	0.84051	2.18691	0.636715	1.04714	1.60375	0.569216	0.805605	0.881783
O0012	Bacteria	Firmicutes	Bacilli	Bacillales	1.98382	1.623	1.62138	1.65562	1.88553	1.98681	2.10817	1.4935	1.13209	1.6491	1.30829	1.12574	1.40344	1.85464	1.48469	1.35049
O0013	Bacteria	Firmicutes	Erysipelotrichia	Erysipelotrichales	0.371247	0.341244	0.337046	0.498559	0.626061	0.539041	0.394878	0.839028	0.144795	0.666229	1.41227	1.34997	0.400997	0.912919	0.889046	0.98709
O0014	Bacteria	Cyanobacteria	NA	Oscillatoriales	0.12902	0.250669	0.255806	0.550806	0.344708	0.189307	0.302345	0.491116	0.12258	0.80521	0.278427	0.325177	0.417698	0.619852	0.342054	0.291624
O0015	Bacteria	Bacteroidetes	Cytophagia	Cytophagales	0.169076	0.207524	0.200796	0.364752	0.162537	0.402396	0.315071	0.682341	0.365743	0.411928	0.176398	0.221762	0.236695	0.239586	0.273903	0.223893
O0016	Bacteria	Firmicutes	Tissierellia	Tissierellales	1.1287	0.778475	0.772809	0.969338	1.10854	1.24459	0.745619	0.424401	0.688372	0.572121	0.338005	0.52518	0.742694	0.631235	0.781975	0.540505
O0017	Bacteria	Synergistetes	Synergistia	Synergistales	0.406886	0.992633	0.994333	1.33403	2.613	2.23401	1.14524	0.432507	1.35812	0.752721	0.238019	0.26485	0.643598	1.48074	1.15291	0.963655
O0018	Bacteria	Actinobacteria	Actinobacteria (high G+C Gram-positive bacteria)	Micrococcales	0.54317	0.536286	0.585556	0.430407	0.550571	0.597363	0.530148	0.452548	0.173794	0.26004	0.146802	0.170361	0.369902	0.362489	0.325982	0.326448
O0019	Bacteria	Spirochaetes	Spirochaetia	Spirochaetales	0.159023	0.16158	0.151152	0.149238	0.240436	0.211824	0.218282	0.589495	0.127979	0.297326	0.23881	0.354084	0.212343	0.106659	0.141513	0.112249
O0020	Archaea	Euryarchaeota	Methanomicrobia	Methanocellales	0.113634	0.143004	0.133447	0.0678802	0.0817412	0.068227	0.117042	0.244504	0.0387347	0.16824	0.149738	0.110172	0.0735829	0.21796	0.139006	0.177495
O0021	Bacteria	NA	NA	NA	0.0927239	0.0943661	0.0880601	0.116369	0.27135	0.145728	0.136602	0.201569	0.0918685	0.151515	0.0768154	0.0804513	0.0964053	0.0935831	0.0946062	0.068237
O0022	Bacteria	Actinobacteria	Actinobacteria (high G+C Gram-positive bacteria)	Streptosporangiales	0.0632496	0.152916	0.158885	0.0615994	0.142082	0.0970633	0.094492	0.183484	0.101575	0.277662	0.038158	0.0709456	0.0751187	0.065875	0.0571525	0.0761158
O0023	Bacteria	Proteobacteria	Betaproteobacteria	Burkholderiales	0.911941	0.784487	0.765877	0.702719	1.00235	1.17185	1.04465	0.662648	0.850558	0.681272	0.389406	0.358178	0.466283	0.601832	0.567439	0.468138
O0024	Bacteria	Bacteroidetes	Sphingobacteriia	Sphingobacteriales	0.0930079	0.153307	0.138444	0.217214	0.0899639	0.199512	0.197937	0.322644	0.190096	0.134544	0.151818	0.126112	0.127535	0.162559	0.162812	0.122375
O0025	Bacteria	Fibrobacteres	Chitinispirillia	Chitinispirillales	0.00273824	0.00527885	0.00443653	0.0028042	0.00985639	0.00335679	0.00329173	0.168354	0.00222744	0.0595803	0.0774737	0.0887927	0.0476311	0.00444556	0.00406814	0.00885238
O0026	Bacteria	Candidatus Cloacimonetes	NA	NA	0.105587	0.0878733	0.0847329	0.157637	0.212443	0.127873	0.105684	0.414602	0.0765169	0.288706	0.0713782	0.226937	0.623476	0.110803	0.123231	0.116189
O0027	Bacteria	Actinobacteria	Actinobacteria (high G+C Gram-positive bacteria)	Corynebacteriales	0.0937938	0.11603	0.111243	0.135431	0.12505	0.132515	0.104917	0.216306	0.113875	0.159512	0.106497	0.188114	0.127039	0.0809382	0.107435	0.0790074
O0028	Bacteria	Bacteroidetes	Chitinophagia	Chitinophagales	0.00749901	0.0071206	0.0064588	0.0172969	0.00445436	0.0047935	0.00862201	0.109733	0.00665791	0.0338386	0.0455757	0.0720684	0.0307981	0.0147361	0.0245932	0.0148457
O0029	Bacteria	Chloroflexi	Anaerolineae	NA	0.0728168	0.0762289	0.0778517	0.107242	0.105721	0.0690967	0.0781747	0.109261	0.0693546	0.0951485	0.0624973	0.0803352	0.108204	0.0740641	0.0672498	0.0662818
O0030	Bacteria	Cyanobacteria	NA	Chroococcales	0.0538133	0.101956	0.0983538	0.288696	0.113555	0.0671294	0.0990974	0.175005	0.0249968	0.379407	0.0693634	0.167103	0.22327	0.246474	0.150664	0.123243
O0031	Bacteria	Proteobacteria	Betaproteobacteria	Nitrosomonadales	0.0653446	0.080926	0.0844916	0.107486	0.0995505	0.10499	0.0815815	0.166297	0.0937389	0.160587	0.088989	0.100086	0.124011	0.079396	0.0769752	0.0723021
O0032	Bacteria	Thermotogae	Thermotogae	Thermotogales	0.302972	0.283264	0.292203	0.209323	0.470923	0.396472	0.372404	0.164874	0.212379	0.147035	0.142456	0.080326	0.203775	0.174441	0.196809	0.131894
O0033	Bacteria	Proteobacteria	Alphaproteobacteria	Rhizobiales	0.164608	0.223728	0.201114	0.339082	0.499804	0.340398	0.307461	0.375749	0.186429	0.340959	0.224977	0.308184	0.234202	0.321138	0.273915	0.280703
O0034	Bacteria	Proteobacteria	Epsilonproteobacteria	Campylobacterales	0.0336167	0.0251282	0.0239683	0.0277055	0.0434989	0.0289138	0.0327977	0.0667938	0.00389086	0.0341941	0.0450908	0.0436888	0.04198	0.0226819	0.0257839	0.02826
O0035	Bacteria	Proteobacteria	Gammaproteobacteria	Salinisphaerales	0.00661716	0.0180826	0.0156404	0.0351135	0.0141791	0.0115365	0.0120227	0.0639809	0.0179606	0.0280742	0.0701134	0.0226211	0.0327698	0.0226859	0.0253007	0.0166984
O0036	Bacteria	Chloroflexi	Ardenticatenia	Ardenticatenales	0.0103787	0.01442	0.0135713	0.021909	0.0403974	0.0161001	0.0226894	0.0592411	0.00616587	0.0222242	0.0200119	0.0200647	0.0350737	0.0111083	0.0148003	0.0118136
O0037	Bacteria	Firmicutes	Bacilli	Lactobacillales	2.25065	2.07181	1.97015	1.92864	0.841245	2.09707	2.00564	0.520319	0.928684	0.576776	0.329172	0.631619	1.70646	0.978615	1.18435	0.74117
O0038	Bacteria	Bacteroidetes	Bacteroidia	Marinilabiliales	0.0684063	0.0894799	0.0839332	0.129052	0.036369	0.108528	0.0901247	0.205587	0.0591717	0.103011	0.176023	0.147551	0.136878	0.0882132	0.130063	0.076658
O0039	Bacteria	Candidatus Amesbacteria	NA	NA	0.264249	0.244688	0.236697	0.157766	0.420019	0.234542	0.246699	0.11348	0.0588101	0.129022	0.125535	0.0585025	0.163888	0.162477	0.125739	0.164506
O0040	Archaea	Candidatus Bathyarchaeota	NA	NA	0.135381	0.0767172	0.0753771	0.228547	0.173264	0.124898	0.259633	0.0765614	0.0446371	0.293739	0.143008	0.549192	0.129682	0.267776	0.25913	0.260865
O0041	Bacteria	Firmicutes	Clostridia	NA	0.0733441	0.0983429	0.098404	0.096965	0.131371	0.178228	0.119603	0.115242	0.0476666	0.097149	0.102908	0.0584987	0.111316	0.0981541	0.0909574	0.0736646
O0042	Archaea	Euryarchaeota	Thermoplasmata	Methanomassiliicoccales	0.193765	0.125513	0.126014	0.216566	0.137483	0.16327	0.205818	0.201392	0.0699034	0.283193	0.118011	0.165292	0.108502	0.332001	0.237645	0.182869
O0043	Bacteria	Proteobacteria	Gammaproteobacteria	Methylococcales	0.0139211	0.0356724	0.0321619	0.0219186	0.0258909	0.0300763	0.0300179	0.0779181	0.0332773	0.0518559	0.00875786	0.074818	0.125423	0.0107297	0.0218723	0.0190913
O0044	Bacteria	Proteobacteria	Alphaproteobacteria	Rhodobacterales	0.269147	0.290813	0.295734	0.392189	0.256065	0.335561	0.348734	0.230448	0.198682	0.278217	0.128415	0.192722	0.347816	0.225313	0.27294	0.212682
O0045	Bacteria	Nitrospirae	Nitrospira	NA	0.00995033	0.0436164	0.0419918	0.0205307	0.0431492	0.0380892	0.0396311	0.058388	0.0407158	0.0180893	0.0682424	0.025072	0.0180118	0.0567073	0.0303481	0.0244114
O0046	Archaea	Euryarchaeota	NA	NA	0.045663	0.0621431	0.0539565	0.488298	0.135892	0.0453141	0.0604805	0.0676429	0.0402104	0.817142	3.16611	3.13548	0.0736564	1.74176	1.83093	2.17575
O0047	Bacteria	Bacteroidetes	Flavobacteriia	Flavobacteriales	0.0866283	0.150571	0.15426	0.260585	0.222769	0.173196	0.206409	0.231392	0.190777	0.170954	0.14745	0.146364	0.172289	0.187715	0.176002	0.152657
O0048	Bacteria	Firmicutes	NA	NA	0.644626	0.563358	0.587632	0.573747	0.685335	0.641568	0.632629	0.20906	0.221871	0.392748	0.212407	0.257589	0.473187	0.463414	0.472098	0.41087
O0049	Archaea	Euryarchaeota	Methanococci	Methanococcales	0.00563772	0.00506373	0.0116945	0.00376656	0.0074512	0.00613747	0.00565083	0.0429826	0.00124031	0.0317795	0.0095767	0.00856966	0.00226969	0.00341484	0.00216554	0.00681697
O0050	Bacteria	Nitrospirae	Nitrospira	Nitrospirales	0.0357468	0.0362989	0.0351751	0.0440565	0.0723589	0.057926	0.0269852	0.0800085	0.0222809	0.0600398	0.040517	0.0459478	0.0524169	0.032866	0.0272895	0.0375918
O0051	Archaea	Euryarchaeota	Thermococci	Thermococcales	0.0133837	0.0107118	0.0100699	0.0147919	0.0162281	0.0122929	0.0200868	0.0463287	0.0087679	0.0327304	0.0183484	0.00909532	0.0114781	0.0131204	0.0133733	0.0156427
O0052	Bacteria	Proteobacteria	Betaproteobacteria	Rhodocyclales	0.113495	0.184181	0.19078	0.216549	0.144323	0.295965	0.346631	0.155393	0.162236	0.153112	0.121685	0.114512	0.0872715	0.134361	0.218242	0.138094
O0053	Bacteria	Proteobacteria	Gammaproteobacteria	Oceanospirillales	0.901621	0.781995	0.807192	0.631194	0.857293	0.699298	0.84373	0.0953124	0.207394	0.182704	0.0736212	0.0500823	0.399559	0.33984	0.462717	0.415919
O0054	Bacteria	Proteobacteria	Deltaproteobacteria	Desulfarculales	0.00718227	0.00569879	0.00550774	0.00767369	0.00525368	0.00478183	0.00449317	0.0427667	0.0102937	0.116652	0.00925348	0.00841341	0.0103546	0.00872044	0.00715148	0.0378839
O0055	Archaea	Euryarchaeota	Halobacteria	Natrialbales	0.0600217	0.0442838	0.0441059	0.0307357	0.0255146	0.0151072	0.0224103	0.0476144	0.00529112	0.0482232	0.0175876	0.0560608	0.0558843	0.0340365	0.0288061	0.0346437
O0056	Bacteria	Proteobacteria	Betaproteobacteria	NA	0.0502655	0.0664574	0.0722281	0.123303	0.132485	0.132915	0.114911	0.107477	0.0938357	0.0914757	0.0622021	0.0430693	0.0752163	0.0785522	0.0659863	0.0562606
O0057	Bacteria	Candidatus Parcubacteria	NA	NA	0.0058389	0.00211775	0.00108779	0.00138314	0.00441101	0.00453387	0.00490603	0.053451	0.000494591	0.00917497	0.00696687	0.00283454	0.00202367	0.00299331	0.00356997	0.0043762
O0058	Bacteria	Dictyoglomi	Dictyoglomia	Dictyoglomales	0.180329	0.149698	0.14721	0.128808	0.135981	0.131763	0.163925	0.0286333	0.100168	0.0477379	0.0140631	0.0100961	0.0922184	0.0960656	0.0810603	0.0734792
O0059	Bacteria	candidate division Zixibacteria	NA	NA	0.109877	0.0988409	0.0960648	0.132255	0.268286	0.220414	0.155986	0.0670162	0.077877	0.105543	0.042168	0.0338898	0.0849231	0.103307	0.103503	0.0743303
O0060	Bacteria	Proteobacteria	Gammaproteobacteria	Xanthomonadales	0.0573183	0.0435952	0.0385005	0.0488332	0.127732	0.0941577	0.0489576	0.124186	0.0236619	0.0910846	0.0444941	0.0569633	0.0962745	0.0262285	0.0524158	0.0457678
O0061	Archaea	NA	NA	NA	0.018059	0.00738136	0.00860194	0.0176618	0.00478352	0.0113483	0.00783949	0.029088	0.00384067	0.0167378	0.0163515	0.0131919	0.0321643	0.0059614	0.0195388	0.00404171
O0062	Bacteria	Proteobacteria	Deltaproteobacteria	Desulfuromonadales	0.0697698	0.0589628	0.0603829	0.0989845	0.0656565	0.0770214	0.0829289	0.0880208	0.145174	0.0767071	0.116614	0.099912	0.0735011	0.0886657	0.0903328	0.0486794
O0063	Bacteria	Deinococcus-Thermus	Deinococci	Deinococcales	0.0048484	0.00795954	0.00809384	0.00593607	0.0124451	0.0137769	0.0113244	0.0533023	0.00327795	0.0125478	0.0123664	0.021767	0.00981295	0.00833576	0.00958131	0.00783067
O0064	Bacteria	Thermotogae	Thermotogae	Kosmotogales	0.133689	0.124991	0.136968	0.143676	0.10645	0.19396	0.158225	0.0405854	0.0714972	0.0362594	0.0263072	0.0269972	0.105297	0.0805261	0.098376	0.0629512
O0065	Bacteria	Chloroflexi	Caldilineae	Caldilineales	0.022997	0.0284516	0.030524	0.0199595	0.00956419	0.0116	0.0191434	0.0374817	0.00168692	0.0125606	0.00454213	0.00533408	0.010083	0.0157066	0.0100972	0.00903133
O0066	Bacteria	Chloroflexi	Anaerolineae	Anaerolineales	0.0254861	0.0255147	0.0267744	0.0296676	0.0600199	0.0271333	0.0310663	0.173114	0.0283614	0.0326769	0.0462859	0.0674688	0.0485971	0.0443227	0.0266153	0.0256414
O0067	Bacteria	Firmicutes	Clostridia	Natranaerobiales	0.0112819	0.0165396	0.0161915	0.0141178	0.041538	0.021222	0.0274498	0.0440091	0.00244826	0.00924098	0.029101	0.00822532	0.000589511	0.030915	0.0189533	0.0193034
O0068	Bacteria	Actinobacteria	Actinobacteria (high G+C Gram-positive bacteria)	Propionibacteriales	0.0489911	0.060149	0.0595171	0.0628603	0.0719743	0.0609049	0.0728814	0.101116	0.0314662	0.0545325	0.038794	0.0738711	0.063946	0.0412088	0.0825735	0.0443466
O0069	Bacteria	Proteobacteria	Alphaproteobacteria	Rhodospirillales	0.0795997	0.0847864	0.0876144	0.162897	0.181583	0.106377	0.0990103	0.104581	0.04354	0.224521	0.114549	0.138572	0.191462	0.28891	0.145048	0.141331
O0070	Bacteria	Candidatus Atribacteria	NA	NA	0.00225563	0.00241254	0.00287773	0.00193154	0.00813686	0.00448733	0.00187447	0.0219714	0.0129975	0.00315356	0.00447324	0.00143966	0.00415049	0.00266836	0.00333111	0.00267767
O0071	Bacteria	Proteobacteria	Gammaproteobacteria	Alteromonadales	0.0236381	0.032532	0.0316222	0.0562604	0.0600098	0.0313963	0.0350382	0.0664957	0.0105104	0.0426385	0.0477007	0.04407	0.0407905	0.05599	0.0363554	0.0316066
O0072	Bacteria	Planctomycetes	Planctomycetia	Planctomycetales	0.0155828	0.016902	0.0164317	0.0147971	0.0116	0.0196891	0.0199029	0.0436266	0.0227595	0.00212171	0.001857	0.00674427	0.00852062	0.00676754	0.0128978	0.0104835
O0073	Bacteria	Ignavibacteriae	Ignavibacteria	Ignavibacteriales	0.0968874	0.0918229	0.0862232	0.108557	0.143276	0.109887	0.136994	0.069416	0.0609867	0.0915402	0.0350586	0.0228996	0.0777454	0.109416	0.0830487	0.0574034
O0074	Bacteria	NA	NA	Haloplasmatales	0.00552984	0.00315337	0.00234528	0.00232108	0.0219644	0.0128144	0.0050653	0.0254593	0.00101064	0.00663778	0.0116506	0.00917091	0.00547913	0.00212425	0.00785707	0.00408329
O0075	Archaea	Euryarchaeota	Methanomicrobia	NA	0.00931243	0.00887094	0.00943399	0.0143065	0.0084718	0.00724283	0.0116831	0.0409437	0.0132759	0.0319607	0.0198515	0.0198738	0.0149751	0.0206721	0.0162386	0.0149762
O0076	Bacteria	Kiritimatiellaeota	Kiritimatiellae	Kiritimatiellales	0.00826398	0.0263061	0.0265031	0.0145859	0.0264691	0.0392793	0.032751	0.0292223	0.0438703	0.0093615	0.047758	0.00554994	0.0028522	0.0289953	0.0185245	0.0131092
O0077	Bacteria	Proteobacteria	Deltaproteobacteria	NA	0.0540301	0.0323896	0.0292133	0.0277066	0.0514529	0.0454541	0.0524182	0.03632	0.0150016	0.047118	0.0185298	0.0247002	0.0271314	0.0288864	0.0308135	0.03311
O0078	Bacteria	Firmicutes	Negativicutes	Selenomonadales	0.341834	0.340109	0.342638	0.347424	0.221124	0.328246	0.306419	0.146429	0.189216	0.147462	0.109621	0.142294	0.27047	0.19551	0.253507	0.145308
O0079	Bacteria	Candidatus Omnitrophica	NA	NA	0.0114926	0.0110709	0.0108533	0.0212851	0.0230265	0.0215638	0.0172708	0.0477433	0.0186403	0.0230578	0.0135119	0.00924242	0.0126884	0.0110001	0.0161962	0.0118835
O0080	Archaea	Crenarchaeota	Thermoprotei	Thermoproteales	0.0223825	0.0191125	0.0157298	0.0211298	0.0189955	0.0251535	0.0198151	0.028269	0.0187971	0.0125702	0.00786483	0.0116308	0.0167214	0.0116902	0.0158198	0.011749
O0081	Bacteria	Proteobacteria	Gammaproteobacteria	Chromatiales	0.0711629	0.0862918	0.08971	0.0717937	0.068813	0.0556857	0.0591593	0.107676	0.0249532	0.07775	0.0645733	0.0872347	0.0773959	0.0594828	0.0591258	0.0432447
O0082	Bacteria	Proteobacteria	Deltaproteobacteria	Syntrophobacterales	0.0411611	0.0507082	0.056089	0.0586273	0.0723688	0.0626843	0.0528221	0.0680093	0.0515125	0.0402443	0.0431325	0.0469664	0.0643293	0.0724803	0.0673849	0.0548112
O0083	Bacteria	Proteobacteria	Gammaproteobacteria	NA	0.0322342	0.0382146	0.0384158	0.0466977	0.0989952	0.0515183	0.0496441	0.0557271	0.0213741	0.0371505	0.00804292	0.0182313	0.0286761	0.0202	0.0313186	0.0210582
O0084	Bacteria	Actinobacteria	Actinobacteria (high G+C Gram-positive bacteria)	Pseudonocardiales	0.0316131	0.0596499	0.0502902	0.0451164	0.0726841	0.0491777	0.0412993	0.0362998	0.0324166	0.0333772	0.0228542	0.0309705	0.04144	0.0258191	0.0274811	0.0232081
O0085	Bacteria	Chlorobi	NA	NA	0.0189038	0.00068981	0.000615572	0.00118274	0	0	0	0.0328804	0.000971707	0.00382303	0.00247053	0.00690341	0.00229451	0	0	0
O0086	Bacteria	Deferribacteres	Deferribacteres	Deferribacterales	0.011317	0.011512	0.0112641	0.0088565	0.0271578	0.013918	0.011685	0.0281083	0.00756295	0.0153278	0.0119609	0.00850044	0.0178217	0.00895772	0.00788633	0.0111929
O0087	Bacteria	Proteobacteria	Deltaproteobacteria	Desulfobacterales	0.0739695	0.126211	0.124378	0.136248	0.150747	0.136563	0.142223	0.0848226	0.0592753	0.0657364	0.0496942	0.0567202	0.0680317	0.0551614	0.0763913	0.0436119
O0088	Bacteria	Proteobacteria	Deltaproteobacteria	Myxococcales (fruiting gliding bacteria)	0.0584246	0.0441975	0.0421711	0.0518593	0.0482412	0.0657797	0.0774963	0.0631157	0.0637648	0.0466296	0.0567762	0.0370108	0.0402664	0.0488172	0.048924	0.0382511
O0089	Bacteria	Candidatus Fermentibacteria	NA	NA	0.00328087	0.00111487	0.000898085	0.00179672	0.00592342	0.00113187	0.00194549	0.0188724	0.00187114	0.00875702	0.00623156	0.00547433	0.000395464	0.00670102	0.00584116	0.00584253
O0090	Bacteria	Fibrobacteres	Fibrobacteria	Fibrobacterales	0.00350525	0.000995535	0.00135067	0.00673401	0.00910787	0.0101774	0.00644138	0.0331775	0.00752821	0.0217544	0.0157358	0.0562129	0.00162643	0.00218387	0.00500737	0.00650235
O0091	Archaea	Euryarchaeota	Archaeoglobi	Archaeoglobales	0.0652887	0.0440811	0.0419281	0.0371749	0.0291221	0.0434183	0.0427152	0.019216	0.00913295	0.0334307	0.0182387	0.0106772	0.0237746	0.0381259	0.0311803	0.0290474
O0092	Bacteria	Verrucomicrobia	Verrucomicrobiae	Verrucomicrobiales	0.00505319	0.00267397	0.00404584	0.0139612	0.00449023	0.00100334	0.00431215	0.0128665	0.0167775	0.00831322	0.00588549	0.0131986	0.029462	0.00230296	0.00889226	0.0037658
O0093	Archaea	Euryarchaeota	Theionarchaea	NA	0.00793437	0.00587801	0.00879246	0.0107979	0.00944825	0.0146302	0.012767	0.0181298	0.0092262	0.00931687	0.0280831	0.0271455	0.0142449	0.0124463	0.017541	0.0175307
O0094	Bacteria	Actinobacteria	Actinobacteria (high G+C Gram-positive bacteria)	Frankiales	0.153053	0.0357748	0.033458	0.0374632	0.108847	0.214127	0.175292	0.019926	0.181679	0.0379713	0.00392396	0.010077	0.0176697	0.0221798	0.0369815	0.0188229
O0095	Archaea	Euryarchaeota	Thermoplasmata	Thermoplasmatales	0.0184238	0.0148248	0.014529	0.0188823	0.012656	0.012888	0.0192454	0.0447526	0.00604889	0.0254024	0.0248495	0.0208547	0.0153386	0.0270577	0.0214772	0.0156391
O0096	Bacteria	Firmicutes	Negativicutes	Veillonellales	0.122783	0.129126	0.132314	0.132435	0.160369	0.160332	0.149483	0.0694697	0.075954	0.0668009	0.0409702	0.0524701	0.101133	0.0918434	0.0943411	0.0780021
O0097	Bacteria	Proteobacteria	Deltaproteobacteria	Desulfovibrionales	0.118755	0.111907	0.11063	0.130796	0.166009	0.166215	0.121572	0.0591869	0.0472944	0.112211	0.267359	0.279415	0.0737117	0.219731	0.219677	0.230405
O0098	Bacteria	Chlorobi	Chlorobia	Chlorobiales	0.0196605	0.0339653	0.0304196	0.0354567	0.0407768	0.0320619	0.0446967	0.0244685	0.0186538	0.019289	0.0210283	0.0199402	0.0176308	0.0450991	0.0353348	0.0325786
O0099	Bacteria	Proteobacteria	Gammaproteobacteria	Thiotrichales	0.0365956	0.0351652	0.0360265	0.0361695	0.0238074	0.0360343	0.0246603	0.0301398	0.0259293	0.0281157	0.0201412	0.0181753	0.127446	0.0361165	0.0364137	0.0210215
O0100	Bacteria	Armatimonadetes	Chthonomonadetes	Chthonomonadales	1.98702	1.65123	1.67235	0.880041	0.258394	1.23638	1.71704	0.00925699	0.308985	0.0668187	0.00580344	0.0115024	0.553828	0.76294	0.793792	0.462884
O0101	Bacteria	Bacteroidetes	NA	NA	0.0368215	0.031807	0.034994	0.0488755	0.0344463	0.0578615	0.044004	0.0489366	0.0701685	0.0720167	0.0819319	0.0893138	0.0568616	0.0692056	0.079296	0.0666672
O0102	Bacteria	Actinobacteria	Coriobacteriia	Coriobacteriales	0.0192494	0.0117206	0.00999447	0.0151052	0.0194758	0.022781	0.0242003	0.0137968	0.0119329	0.00965465	0.0226079	0.0303246	0.0195568	0.00872665	0.0169794	0.0131562
O0103	Bacteria	Actinobacteria	Coriobacteriia	Eggerthellales	0.0193192	0.0789122	0.0731979	0.0120115	0.0420385	0.0442777	0.0336461	0.0108708	0.0127558	0.00384	0.0141069	0.00828673	0.00411046	0.0122341	0.029597	0.0202873
O0104	Bacteria	Tenericutes	Mollicutes	Mycoplasmatales	0.0122066	0.024725	0.027133	0.0147242	0.0163022	0.0412287	0.0134384	0.0330399	0.00670905	0.0348313	0.0283649	0.0218366	0.0224085	0.00930363	0.0106307	0.0092637
O0105	Bacteria	Firmicutes	Clostridia	Halanaerobiales	0.245267	0.152039	0.15003	0.166121	0.24036	0.31241	0.277617	0.054851	0.165265	0.0483091	0.0396953	0.0391582	0.0776097	0.0940249	0.120466	0.0862925
O0106	Bacteria	Proteobacteria	Gammaproteobacteria	Cellvibrionales	0.0527991	0.0652498	0.062265	0.0506349	0.0613012	0.0700031	0.09214	0.0282245	0.0774358	0.017244	0.0285196	0.0118832	0.0356803	0.0982115	0.0540136	0.0467018
O0107	Bacteria	Acidobacteria	Blastocatellia	NA	0.00319277	0.00238258	0.00258228	0.00272634	0.000629648	0.0120827	0.0116532	0.00903071	0.0101926	0	0.00421711	0.00970948	0.0009557	0.00551084	0.00485435	0.00474961
O0108	Bacteria	Candidatus Latescibacteria	NA	NA	0.0192918	0.0168064	0.0167735	0.016981	0.0250924	0.0211751	0.0221764	0.00915102	0.00786879	0.0124849	0.0060588	0.00962681	0.0192461	0.0129124	0.0128081	0.0113137
O0109	Archaea	Crenarchaeota	Thermoprotei	Acidilobales	0.00634799	0.00643736	0.00621026	0.00476036	0.00452546	0.00432157	0.00984998	0.00702915	0.00149501	0.00567855	0.000483598	0	0.00345092	0.00433678	0.00478168	0.00394823
O0110	Bacteria	Proteobacteria	Gammaproteobacteria	Vibrionales	0.0261502	0.0267341	0.0249465	0.0474242	0.143357	0.0535792	0.0555428	0.0152699	0.0419396	0.00986965	0.00496561	0.00379037	0.0096777	0.0648227	0.0538646	0.0252552
O0111	Bacteria	Candidatus Marinimicrobia	NA	NA	0.00275378	0.00242666	0.00267449	0.00491909	0.00166423	0.0020084	0.00232513	0.0147118	0.000504997	0.0148179	0.00395152	0.0175122	0.0261995	0.00221306	0.00376447	0.00415753
O0112	Bacteria	Proteobacteria	Gammaproteobacteria	Legionellales	0.0011493	0.00219765	0.0029215	0.00236087	0.00309873	0.000880422	0.000349047	0.0192319	0.000384552	0.00588526	0.011368	0.0153473	0.00688657	0.000965596	0.00362076	0.000307424
O0113	Bacteria	Firmicutes	Limnochordia	Limnochordales	0.0677812	0.0444278	0.0470866	0.0483964	0.113608	0.0680132	0.0730268	0.0217923	0.0849134	0.022831	0.0112633	0.00843062	0.0364338	0.0480827	0.037775	0.0356307
O0114	Archaea	Euryarchaeota	Halobacteria	Halobacteriales	0.00742669	0.0356927	0.0311572	0.023261	0.144262	0.0107547	0.0123617	0.00797647	0.00799065	0.0261011	0.0107565	0.00993425	0.0125549	0.0377479	0.0217358	0.0121994
O0115	Bacteria	candidate division CPR3	NA	NA	0.000401577	0.000932807	0.00110809	0	0.00200958	0.000813199	0.0010495	0.00476093	0.00239256	0.00217563	0.00114667	0.00486481	0.00166727	0.000705182	0	0
O0116	Bacteria	Actinobacteria	Actinobacteria (high G+C Gram-positive bacteria)	Actinomycetales	0.0127837	0.0171204	0.0202738	0.0135976	0.0176998	0.0250657	0.0157896	0.0215749	0.0164568	0.0119343	0.0127541	0.0120438	0.0110151	0.0103834	0.00807596	0.00814822
O0117	Bacteria	Chlamydiae	Chlamydiia	Parachlamydiales	0.00760808	0.000420686	0.000328385	0.00528784	0.0100688	0.0144276	0.00830187	0.00652545	0.0205701	0.0111557	0.00349608	0.0120754	0.00860147	0.00354477	0.0048884	0.00674589
O0118	Bacteria	Balneolaeota	Balneolia	Balneolales	0	0	0	0	0	0	0	0.00471441	0	0.000476625	0.000665877	0.00081678	0.000875083	0	0.000566494	0
O0119	Bacteria	Acidobacteria	NA	NA	0.104371	0.103944	0.108646	0.0608863	0.084934	0.0839548	0.0811163	0.0185561	0.0200929	0.0207567	0.0216662	0.0229316	0.0425245	0.0503134	0.0581325	0.0555069
O0120	Bacteria	candidate division NC1NA	NA	NA	0.000510733	0.000797027	0.000993794	0.000850635	0.00253407	0.000529278	0.000653152	0.0125578	0.000657635	0.00581488	0.00596218	0.00515764	0.00382925	0.00332928	0.00203666	0.0021807
O0121	Bacteria	Proteobacteria	Betaproteobacteria	Neisseriales	0.0202034	0.0186041	0.0198605	0.0211069	0.0194565	0.0257866	0.0193706	0.0255239	0.0132586	0.0203946	0.021162	0.0281309	0.0275764	0.0219394	0.0262984	0.0175486
O0122	Bacteria	Bacteroidetes	Flavobacteriia	NA	0.00437174	0.00292582	0.00270523	0.00302035	0.00123329	0.00359242	0.00416129	0.0132089	0.00173391	0.0101985	0.00228765	0.000860573	0.00246581	0.00216844	0.000879079	0.00212455
O0123	Bacteria	Candidatus Peregrinibacteria	NA	NA	0	0.0009149	0	0.00237216	0.0195972	0.0114987	0.00151602	0.00636644	0.00858845	0.00651407	0.00257932	0.0040065	0.00342133	0.00156807	0.00204218	0.00260315
O0124	Bacteria	Planctomycetes	Planctomycetia	Candidatus Brocadiales	0.0248767	0.0192861	0.017899	0.0151413	0.0180521	0.0205045	0.0231883	0.0105961	0.00855023	0.0245354	0.0141176	0.00607756	0.019978	0.0182958	0.017084	0.0151349
O0125	Bacteria	Candidatus Acetothermia	NA	NA	0.000571107	0.00264793	0.00274204	0.00154833	0.00263527	0.0023978	0.0026196	0.00756474	0.0025855	0.00204614	0.00863413	0.00225212	0	0.00544422	0.00286636	0.00242548
O0126	Bacteria	Fusobacteria	Fusobacteriia	Fusobacteriales	0.267108	0.231549	0.240616	0.308931	0.0650872	0.260304	0.242575	0.0340875	0.135518	0.04922	0.0167544	0.0413729	0.187624	0.081397	0.144549	0.0677379
O0127	Bacteria	Deinococcus-Thermus	Deinococci	Thermales	0.0534734	0.0762535	0.0747547	0.0813446	0.0374041	0.0441498	0.082528	0.00906507	0.0252075	0.0180132	0.00479013	0.00784268	0.0417483	0.0312414	0.0455011	0.0357621
O0128	Bacteria	Actinobacteria	Thermoleophilia	Solirubrobacterales	0	0.000453679	0	0.00202448	0.0039174	0	0	0.00490878	0	0.00153757	0.00203845	0.00170726	0.000461221	0.00827836	0.00631165	0.00140647
O0129	Bacteria	Actinobacteria	Actinobacteria (high G+C Gram-positive bacteria)	Streptomycetales	0.13224	0.122385	0.115156	0.126381	0.0777028	0.103374	0.117996	0.0214644	0.0439098	0.0665343	0.0925537	0.0270457	0.0936113	0.109134	0.132602	0.110704
O0130	Bacteria	Chloroflexi	Dehalococcoidia	NA	0.0269626	0.0405213	0.0404465	0.0294305	0.0236127	0.0382232	0.0464588	0.01611	0.0376788	0.00790358	0.00998869	0.00044097	0.0202359	0.0339422	0.028521	0.026618
O0131	Bacteria	Chloroflexi	Chloroflexia	Herpetosiphonales	0.000404823	0	0.000671834	0.000940216	0.00155065	0.00145208	0.00222214	0.00760301	0.00143363	0.00201004	0.00607388	0.00478935	0.00174809	0.00184041	0.00355647	0.000467695
O0132	Bacteria	Proteobacteria	NA	NA	0.00316506	0.00551135	0.00565496	0.00526873	0	0.00332298	0.00529839	0.0062955	0.000678233	0.00593433	0.00292812	0.00421778	0.00568817	0.00382857	0.00383397	0.00362037
O0133	Bacteria	Firmicutes	Tissierellia	NA	0.0151764	0.00513121	0.00525777	0.00555818	0.00366683	0.0467252	0.00687562	0.00676173	0.0292786	0.00549285	0.00751744	0.0094756	0.0063421	0.00316911	0.00540967	0.0020772
O0134	Bacteria	Proteobacteria	Gammaproteobacteria	Aeromonadales	0.016514	0.0149334	0.0124409	0.0128463	0.00593944	0.0143988	0.0151631	0.0125484	0.00536219	0.0472355	0.0285976	0.0259168	0.0182839	0.0235078	0.0199896	0.0221923
O0135	Bacteria	Nitrospinae	Nitrospinia	Nitrospinales	0.000463598	0.000254631	0.00073784	0	0.00156241	0	0	0.0054673	0.000832274	0.00414816	0.00171087	0.0014331	0	0	0	0
O0136	Bacteria	Acidobacteria	Solibacteres	Solibacterales	0.022935	0.00319916	0.00392878	0.00151707	0	0	0	0.00810542	0.00811062	0.00373965	0.00804785	0.00314753	0.00446935	0	0.00305499	0
O0137	Bacteria	Proteobacteria	Alphaproteobacteria	Sphingomonadales	0.0537788	0.0201706	0.019762	0.0317617	0.055293	0.0656125	0.0576856	0.0101555	0.0470375	0.00762822	0.00435073	0.0039404	0.0084221	0.0180759	0.0286317	0.0128295
O0138	Bacteria	Firmicutes	Negativicutes	Acidaminococcales	0.0107426	0.00667294	0.00730222	0.00583705	0.00259546	0.0138573	0.00613806	0.012192	0.00964922	0.00985132	0.0117875	0.0184129	0.0234446	0.00230998	0.00576857	0.00483753
O0139	Bacteria	Spirochaetes	Spirochaetia	NA	0.00849423	0.00792747	0.00610941	0.0112255	0.015408	0.0163646	0.0154643	0.00733458	0.0115389	0.0137771	0.00488344	0.0105783	0.00374634	0.00838835	0.00991563	0.00831507
O0140	Bacteria	Bacteroidetes	Saprospiria	Saprospirales	0.0030142	0.00335135	0.0038859	0.00447726	0.0199388	0.00968144	0.00523736	0.0119158	0.0171153	0.0112526	0.00321027	0.0117814	0.000938978	0.00592519	0.00515612	0.00557754
O0141	Bacteria	Actinobacteria	Actinobacteria (high G+C Gram-positive bacteria)	Bifidobacteriales	0.00342249	0.00307301	0.00312251	0.00238059	0.00106797	0.00170843	0.00238185	0.00942267	0.00260469	0.0068255	0.00958798	0.00536594	0.0055947	0.00402835	0.00223783	0.00254961
O0142	Bacteria	Gemmatimonadetes	Gemmatimonadetes	Gemmatimonadales	0.0188929	0.0246808	0.0250161	0.0276599	0.0257932	0.0264364	0.0352608	0.0141974	0.0195323	0.0137435	0.0174163	0.0172367	0.0235431	0.0261059	0.0274317	0.0221435
O0143	Bacteria	candidate division KD3-62	NA	NA	0.00328771	0.00419844	0.00396958	0.0153839	0.014851	0.00648435	0.00744782	0.00396169	0.00937225	0.0304306	0.127863	0.0846082	0.00628043	0.0814031	0.0729872	0.0645575
O0144	Bacteria	Verrucomicrobia	Spartobacteria	NA	0.00758014	0.00671228	0.00552166	0.00361218	0.0179306	0.00990777	0.00789249	0.00502268	0.0071999	0.0130091	0.00802682	0.00162809	0.00513317	0.017115	0.00432222	0.00298048
O0145	Bacteria	Tenericutes	Mollicutes	Acholeplasmatales	0.00938321	0.00324909	0.00298663	0.0032872	0.0149011	0.00973117	0.00521969	0.0041042	0.00318406	0.00406049	0.00215689	0.00177034	0.00391501	0.00179174	0.003326	0.00268295
O0146	Bacteria	Proteobacteria	Alphaproteobacteria	Caulobacterales	0.0203428	0.0194598	0.0199997	0.0255345	0.0130338	0.0238462	0.0170478	0.00477963	0.00766748	0.00679918	0.00458716	0.0108941	0.0215392	0.0119156	0.0124732	0.0099155
O0147	Bacteria	Armatimonadetes	NA	NA	0.0217284	0.0198741	0.0234374	0.0150374	0.0212391	0.0249184	0.0162727	0.008664	0.0190821	0.0053879	0.00548773	0.00360596	0.0107329	0.00839916	0.0118029	0.00799395
O0148	Bacteria	Acidobacteria	Acidobacteriia	Acidobacteriales	0.00230887	0.000611686	0	0.00380802	0.00181466	0	0	0.00459519	0.00286732	0.00357642	0.000555123	0.00466937	0.0139733	0	0.0029192	0.00174063
O0149	Bacteria	Verrucomicrobia	Verrucomicrobiae	NA	0.000760215	0	0.000539652	0.000257937	0.00119257	0	0.000983256	0.00184829	0.000565015	0.00226108	0	0.00397735	0.00158205	0.0017914	0.0026393	0.00060506
O0150	Bacteria	Chloroflexi	Chloroflexia	Chloroflexales	0.0126507	0.00701525	0.00629943	0.0038789	0.000690037	0.00743646	0.00280506	0.00506124	0.0140228	0.00651859	0.00450978	0.00453791	0.00646014	0.00465224	0.00323507	0.00291418
O0151	Bacteria	Aquificae	Aquificae	Aquificales	0.015256	0.0180123	0.0184498	0.0211779	0.0504381	0.0323852	0.0284931	0.0137754	0.0197722	0.00752266	0.00400972	0.00536022	0.00736925	0.0160867	0.0156769	0.00974746
O0152	Bacteria	Verrucomicrobia	NA	NA	0.00070235	0.00161166	0.00106205	0.00288823	0.00269797	0.00212478	0.0020622	0.00428259	0.00307661	0.0034885	0.00731797	0.00680738	0.00917248	0	0.00345754	0.000886683
O0153	Bacteria	Candidatus Gottesmanbacteria	NA	NA	0.00226269	0.0240614	0.0226515	0.0231374	0.14738	0.0871293	0.00741166	0.00286523	0.00217104	0.0110963	0.0160875	0.0117604	0.00980725	0.02135	0.0243385	0.0188999
O0154	Bacteria	Proteobacteria	Alphaproteobacteria	Parvularculales	0	0.0119299	0.0115129	0.0236146	0.000834419	0.0121441	0.00520084	0.00243389	0.0005925	0.00205222	0.00777247	0.00101392	0.017822	0.0164288	0.0188586	0.00737833
O0155	Bacteria	Proteobacteria	Gammaproteobacteria	Pasteurellales	0.004548	0.00540242	0.00462653	0.00474248	0.00688673	0.00997488	0.0100032	0.00559466	0.0158221	0.00648238	0.00617075	0.0055918	0.00480814	0.00758393	0.00468725	0.00423306
O0156	Bacteria	Spirochaetes	Spirochaetia	Brachyspirales	0.0025715	0.008138	0.00733574	0.00887577	0.00172172	0.0106748	0.0109974	0.00212805	0.0097152	0.00158513	0.000458477	0	0.00397024	0.0060075	0.00537181	0.00532561
O0157	Bacteria	Bacteroidetes	NA	Bacteroidetes Order II. Incertae sedis	0.000622629	0	0.000871674	0.000851322	0.000708794	0.00181937	0.00106893	0.00311248	0.000628405	0.000686727	0.000672945	0.00126077	0.00250903	0.00103434	0.000651506	0.000965998
O0158	Bacteria	Cyanobacteria	NA	Chroococcidiopsidales	0.0032277	0.00423172	0.00485706	0.00301805	0.0256331	0.00232791	0.00354935	0.00356283	0.123271	0.00726049	0.00502064	0.00282051	0.00375152	0.00224885	0.00229016	0.00572957
O0159	Archaea	Thaumarchaeota	NA	NA	0.0831729	0.0828369	0.0896559	0.0696106	0.0945815	0.0804981	0.0822985	0.00160966	0.0292822	0.00451674	0.000425527	0.000816628	0.0265564	0.0770006	0.0664129	0.0525743
O0160	Archaea	Crenarchaeota	Thermoprotei	Desulfurococcales	0.0151967	0.0172532	0.016374	0.0109665	0.0316597	0.01906	0.0168717	0.00113449	0.00541908	0.00533615	0.00241005	0.00405196	0.0110758	0.0125985	0.0103345	0.0103967
O0161	Bacteria	Actinobacteria	Actinobacteria (high G+C Gram-positive bacteria)	NA	0.0161171	0.0114931	0.0117379	0.0131161	0.0225536	0.0223329	0.020689	0.00349971	0.0194921	0.00635712	0.00985321	0.00829944	0.00958027	0.0160542	0.01632	0.0147257
O0162	Bacteria	Planctomycetes	NA	NA	0	0.00131058	0.00092644	0	0	0.00149216	0.00118834	0.00224953	0	0	0.00239749	0	0	0.00173738	0	0.00068747
O0163	Archaea	Crenarchaeota	Thermoprotei	Sulfolobales	0.00776813	0.0118389	0.0111773	0.0148519	0.00183108	0.0113597	0.00935303	0.00250532	0.00695302	0.0184854	0.0301851	0.0193759	0.0094447	0.0288032	0.0235922	0.0171976
O0164	Bacteria	Thermodesulfobacteria	Thermodesulfobacteria	Thermodesulfobacteriales	0.00308648	0.00272091	0.0023121	0.00160966	0.00259754	0.00376254	0.00542049	0.00142953	0.0121567	0.00123504	0.00105603	0	0.0029696	0.00119896	0.0010557	0.00116031
O0165	Bacteria	Verrucomicrobia	Opitutae	Opitutales	0.00722246	0.00625494	0.00611768	0.0152448	0.00183449	0.00829616	0.00275339	0.00206673	0.000877451	0.00280784	0.00443412	0.00343005	0.044438	0.00453311	0.00407235	0.00612671
O0166	Bacteria	Proteobacteria	Deltaproteobacteria	Desulfurellales	0.00372897	0.00273964	0.00324238	0.00253031	0	0.00256108	0.00111695	0.00124639	0	0.00152275	0.000242066	0.000542856	0.00424775	0.00100087	0.00173312	0
O0167	Bacteria	Tenericutes	Mollicutes	Entomoplasmatales	0.0130491	0.00876158	0.00915435	0.0149833	0.00219664	0.00621232	0.00837883	0.00153236	0.00399324	0.00574286	0.00299737	0.0073578	0.00868823	0.00561747	0.00562902	0.0038966
O0168	Bacteria	Elusimicrobia	NA	NA	0	0	0	0	0	0	0	0.00122113	0	0.000693477	0.00188902	0.00211448	0.00306838	0	0.00219379	0
O0169	Bacteria	Candidatus Beckwithbacteria	NA	NA	0.00273063	0.00247592	0.00231854	0.00216884	0.00107886	0.00838323	0.00570042	0.0014311	0.00337801	0.00121513	0	0	0.00147985	0.00107286	0.00185417	0.00183617
O0170	Bacteria	Actinobacteria	Actinobacteria (high G+C Gram-positive bacteria)	Nakamurellales	0	0.00151443	0.00204853	0	0.000345156	0	0	0.00149198	0	0.00426265	0	0	0	0	0	0.000124285
O0171	Bacteria	Candidatus Curtissbacteria	NA	NA	0	0.00157326	0.00118707	0.00488561	0	0.00154273	0.00172049	0.00144367	0.00294668	0	0	0	0.00141112	0.00258138	0.00272377	0.00148146
O0172	Archaea	Candidatus Korarchaeota	NA	NA	0.00234206	0.00150291	0	0.002965	0.00445795	0.00627698	0.00583283	0.00173173	0.00507658	0.00182183	0.000781152	0.000797452	0.00114617	0.0045186	0.00386459	0.00304027
O0173	Bacteria	Proteobacteria	Acidithiobacillia	Acidithiobacillales	0	0.000246363	0.000306881	0.000363288	0	0	0	0.00056895	0.0102165	0.000467022	0	0	0	0.000302813	0	0
O0174	Bacteria	Cyanobacteria	NA	Pleurocapsales	0.000498819	0.000714092	0.000794305	0.00102821	0	0.00109139	0.00098704	0.000775756	0	0.000490138	0	0.00109118	0	0.000952867	0.00080299	0.000768856
O0175	Bacteria	Candidatus Saccharibacteria	NA	NA	0	0.000960633	0.000941261	0	0	0	0	0.00088629	0	0.00134106	0	0	0.000709466	0	0	0
O0176	Bacteria	Chloroflexi	NA	NA	0.0375776	0.0243382	0.0274626	0.0152847	0.0397286	0.0393317	0.0360041	0.00302089	0.0012908	0.00162308	0.00085665	0.00125194	0.012145	0.0130236	0.0158953	0.0152853
O0177	Archaea	Euryarchaeota	Hadesarchaea	NA	0	0.00192178	0.00223645	0.00424595	0	0.000446598	0.000884433	0.000231405	0.00266235	0.0051481	0.014798	0.0123131	0.000882719	0.00733977	0.00625813	0.00633139
O0178	Bacteria	Verrucomicrobia	Methylacidiphilae	Methylacidiphilales	0.0147448	0.00642201	0.00581798	0.00616124	0.00404287	0.0120443	0.00967165	0.00114868	0.00540281	0.00200567	0.000788286	0	0.000866634	0.00248326	0.00495971	0.0030491
O0179	Bacteria	candidate division WWE3	NA	NA	0	0	0	0	0	0	0	0.000441854	0	0	0	0	0	0.000631203	0	0
O0180	Archaea	Euryarchaeota	Methanopyri	Methanopyrales	0	0	0	0	0	0	0	0	0	0.000353705	0.00182644	0.00170541	0	0.000694452	0.000843711	0.00102803
O0181	Bacteria	Actinobacteria	Acidimicrobiia	Acidimicrobiales	0.00285971	0.00174849	0.00178393	0.00233317	0.00621074	0.00787549	0.00549997	0	0.0051226	0.00164975	0.0054479	0.00226622	0.00446849	0.00563193	0.00089582	0.00306113
O0182	Bacteria	Candidatus Yanofskybacteria	NA	NA	0.00315796	0.00133517	0.000831257	0.00169285	0.00164544	0.00367686	0.00152134	0	0	0.000257507	0	0.000299874	0.00298866	0.000733651	0.00170641	0.0015192
O0183	Bacteria	Candidatus Roizmanbacteria	NA	NA	0.00294072	0	0.000726408	0	0.00141865	0.00185666	0.00109747	0	0.000401733	0	0	0	0.00102574	0.00071538	0	0.000899529
O0184	Bacteria	candidate division WOR-3	NA	NA	0.00615784	0.00555932	0.00683313	0.00461802	0.00456084	0.00543624	0.00579576	0	0.0049962	0.00141897	0	0.00185413	0.00443422	0.00321476	0.00406584	0.003138
O0185	Bacteria	Proteobacteria	Oligoflexia	Bacteriovoracales	0	0.00273608	0.00237727	0.00379285	0.00888755	0.0101153	0.00273043	0	0.00296632	0	0	0	0	0.00395478	0.00391429	0.00237859
O0186	Bacteria	Nitrospirae	NA	NA	0.00230385	0	0	0.00269502	0	0	0.00175056	0	0	0	0	0	0.00145217	0	0.00229511	0
O0187	Bacteria	Elusimicrobia	Elusimicrobia	Elusimicrobiales	0	0.000298152	0	0	0.0010116	0.000215071	0	0	0.0037993	0	0	0	0	0	0	0
O0188	Bacteria	Planctomycetes	Phycisphaerae	NA	0	0.0015232	0.00202266	0.00551673	0	0	0	0	0	0	0	0	0.0158783	0.00141254	0	0.00156853
O0189	Bacteria	Proteobacteria	Alphaproteobacteria	NA	0.00491936	0.00117864	0.0025652	0.00275351	0.00106529	0.00329997	0.00285341	0	0.00120502	0.000415467	0.000372227	0.000511879	0.00365681	0.0008458	0	0.000288783
O0190	Bacteria	Actinobacteria	Actinobacteria (high G+C Gram-positive bacteria)	Glycomycetales	0.00325872	0.00428686	0.00363347	0.00541077	0	0.00359641	0.0028046	0	0.00155321	0	0	0	0.00440871	0.000820813	0.0021533	0.000719174
O0191	Bacteria	Chlamydiae	Chlamydiia	Chlamydiales	0	0	0	0	0	0	0	0	0	0.000513574	0.000612785	0	0.00117393	0	0	0
O0192	Bacteria	Caldiserica	Caldisericia	Caldisericales	0	0	0	0	0.000964418	0.00153078	0.000945965	0	0	0	0	0	0.00153433	0	0	0
O0193	Bacteria	Proteobacteria	Alphaproteobacteria	Rickettsiales	0.00584462	0.0060207	0.00643041	0.0056805	0.000919966	0.005196	0.00587962	0	0.00242433	0.00609145	0.00127436	0.00311573	0.00731416	0.0017958	0.00306813	0.00111125
O0194	Bacteria	Proteobacteria	Oligoflexia	Bdellovibrionales	0.00525907	0.00699171	0.00850374	0.0062143	0.0364216	0.012788	0.01416	0.00111	0.0019683	0.00228351	0	0.00217867	0.0112181	0.00349199	0.00503986	0.00367311
O0195	Archaea	Euryarchaeota	Halobacteria	Haloferacales	0.00579891	0.00412866	0.00495121	0.00250822	0.00417575	0.00573936	0.00580662	0.000335625	0.00098736	0.000553875	0.000162738	0	0.00247447	0.00117882	0.00202008	0.00204467
O0196	Bacteria	Tenericutes	NA	NA	0.00372959	0.00336344	0.00525193	0.0116348	0.00218473	0.00930749	0.00845721	0	0.00898865	0.000968927	0	0.00103938	0.00238908	0.00377911	0.00635298	0.0028196
O0197	Bacteria	Proteobacteria	Gammaproteobacteria	Cardiobacteriales	0	0	0	0	0	0.00113419	0	0	0.00132335	0.0013057	0.00539115	0.00441047	0	0.00155387	0.00153586	0.002428
O0198	Bacteria	Calditrichaeota	Calditrichae	Calditrichales	0.00389658	0.00377784	0.00481423	0.00445108	0.00101061	0.00509792	0.00445111	0	0.00431431	0.00115208	0	0	0.00286038	0.00115931	0.00347806	0.0029786
O0199	Bacteria	Candidatus Nomurabacteria	NA	NA	0.00510639	0.00126133	0.00227015	0.00332687	0.00374364	0.00811292	0.0067543	0	0.00656436	0	0.000475213	0	0	0.00159162	0.00125804	0
O0200	Bacteria	Proteobacteria	Alphaproteobacteria	Pelagibacterales	0	0	0	0	0	0	0	0	0	0.0009316	0	0	0	0	0	0
O0201	Bacteria	Proteobacteria	Epsilonproteobacteria	Nautiliales	0	0	0	0	0	0.00273759	0	0	0	0	0.0012411	0	0	0	0	0
O0202	Bacteria	Chloroflexi	Thermomicrobia	Thermomicrobiales	0	0.000865345	0.000554937	0.000948804	0.000737676	0	0.000822821	0	0	0	0	0	0	0.00178766	0.000632938	0.000411813
O0203	Bacteria	Proteobacteria	Epsilonproteobacteria	NA	0.0698023	0.0257033	0.0246878	0.025276	0.03488	0.0635765	0.0653236	0	0.0442063	0.000621361	0	0.000948368	0.00304387	0.0101175	0.0182504	0.00849479
O0204	Bacteria	Fibrobacteres	Chitinivibrionia	Chitinivibrionales	0.0183872	0	0	0.000216828	0	0.00177699	0.000377192	0	0.00218374	0	0.000929006	0.00185394	0.000215	0.00242619	0	0.000704459
O0205	Bacteria	Actinobacteria	Actinobacteria (high G+C Gram-positive bacteria)	Kineosporiales	0	0.000115291	0	0	0.00236643	0	0	0	0	0	0	0	0	0	0.000295697	0
O0206	Bacteria	Actinobacteria	Actinobacteria (high G+C Gram-positive bacteria)	Acidothermales	0	0	0	0	0	0.000351697	0	0	0.000414235	0	0.000368114	0	0	0	0	0
O0207	Bacteria	Armatimonadetes	Fimbriimonadia	Fimbriimonadales	0.00126084	0.0041528	0.0035883	0.0046369	0.011936	0.00588702	0.00408085	0	0.0140576	0	0.00134724	0	0.00504897	0.000805676	0.00520935	0.00292118
O0208	Bacteria	Proteobacteria	Betaproteobacteria	Ferrovales	0.000608631	0	0	0	0	0.00109156	0.000469332	0	0.000956933	0	0	0.000999626	0	0.00124944	0	0
O0209	Bacteria	Candidatus Woesebacteria	NA	NA	0.00181393	0.00181661	0.0014309	0.00114977	0.00156468	0.00144671	0.00283408	0	0.00119153	0	0	0	0.000800925	0.00113551	0.00180056	0.000871067
O0210	Bacteria	Candidatus Tectomicrobia	NA	NA	0.00113221	0.000936302	0.00123529	0.00157901	0.00168959	0.00320063	0.00339474	0	0.00285764	0	0	0	0	0	0.0011256	0.000685682
O0211	Bacteria	Chrysiogenetes	Chrysiogenetes	Chrysiogenales	0.000363279	0	0	0	0	0.000814751	0.00108721	0	0.00136973	0	0	0	0	0.000323809	0	0.000550573
O0212	Bacteria	Candidatus Berkelbacteria	NA	NA	0.00202716	0.000758369	0	0	0.00339453	0.00241323	0.00428237	0	0.00246909	0	0	0	0.000925753	0	0.001019	0.00106757
O0213	Bacteria	Actinobacteria	Actinobacteria (high G+C Gram-positive bacteria)	Geodermatophilales	0.00432728	0	0	0	0	0	0	0	0.000890724	0.000842505	0	0	0	0	0	0
O0214	Bacteria	Proteobacteria	Alphaproteobacteria	Holosporales	0	0	0	0	0	0	0	0	0	0.000156792	0	0	0	0.000253847	0	0
O0215	Bacteria	Spirochaetes	NA	NA	0	0	0	0	0.00102297	0	0	0	0	0.0127119	0.0440818	0.0461269	0	0.0207265	0.0184627	0.015877
O0216	Bacteria	Chloroflexi	Thermomicrobia	Sphaerobacterales	0.00233516	0.00156026	0.00192254	0.00237147	0.00200029	0.00317212	0.00361373	0	0.00170689	0	0	0.00114083	0.000866318	0	0.00117041	0.00042152
O0217	Bacteria	Planctomycetes	Phycisphaerae	Phycisphaerales	0.000356578	0	0.000377828	0	0	0	0	0	0.000781546	0	0	0	0	0	0	0
O0218	Bacteria	Proteobacteria	Gammaproteobacteria	Orbales	0	0	0	0	0	0	0	0	0	0	0	0	0.000744367	0	0	0

## Sheet: Family
Supplementary Table S1*. Community composition of each plant on different taxonomic levels. Given is the mean value for the five replicates of a plant.
						C1				C2	C3	C3	C4	C5	C6	C7	C7	C8	C9	C9	C9
						Hydro	Hydro	Hydro	Hydro	Both	Hydro	Hydro	Aceto	Hydro	Aceto	Aceto	Aceto	Hydro	Both	Both	Aceto
No.	SUPERKINGDOM	PHYLUM	CLASS	ORDER	FAMILY	BP06	BP07	BP08	BP12	BP15	BP10	BP13	BP01	BP16	BP05	BP02	BP03	BP04	BP09	BP11	BP14
F0001	Archaea	Euryarchaeota	Methanomicrobia	Methanosarcinales	Methanosaetaceae	1.27251	0.87513	0.805984	0.837353	0.89493	0.832562	0.918038	37.5143	0.614182	25.0488	2.65414	0.890462	0.835529	0.89401	0.883215	6.40218
F0002	Archaea	Euryarchaeota	Methanomicrobia	Methanomicrobiales	Methanomicrobiaceae	30.5023	28.2074	28.2756	23.0399	11.6215	22.369	25.4834	10.4092	37.4559	9.82186	7.16225	9.73309	38.9101	13.3199	17.2262	11.4122
F0005	Archaea	Euryarchaeota	Methanomicrobia	Methanomicrobiales	Methanospirillaceae	1.37113	1.40188	1.54823	1.35103	0.61043	1.26133	1.3763	1.71252	0.812389	0.646889	0.221818	0.200615	0.889676	0.587566	0.663074	0.415729
F0015	Archaea	Euryarchaeota	Methanomicrobia	Methanosarcinales	Methanosarcinaceae	5.33182	5.79135	5.50305	10.5556	8.77169	6.00449	6.77799	3.03562	2.51538	16.8665	57.1818	51.4646	3.36053	35.3996	33.2735	41.3617
F0016	Archaea	Euryarchaeota	Methanobacteria	Methanobacteriales	Methanobacteriaceae	1.3789	1.49542	1.5058	1.33414	1.43111	1.12629	1.25489	0.680415	0.84051	2.16523	0.63267	1.03699	1.59565	0.569216	0.805605	0.881783
F0032	Archaea	Euryarchaeota	Methanomicrobia	Methanomicrobiales	NA	2.60073	2.3375	2.50337	2.38455	0.720557	1.77985	2.22876	0.250116	1.09131	0.152775	0.0826084	0.152233	1.36596	1.05085	1.24348	0.61302
F0034	Archaea	Euryarchaeota	Methanomicrobia	Methanocellales	Methanocellaceae	0.113634	0.143004	0.133447	0.0678802	0.0817412	0.068227	0.117042	0.244504	0.0387347	0.16824	0.149738	0.110172	0.0735829	0.21796	0.139006	0.177495
F0059	Archaea	Euryarchaeota	Methanomicrobia	Methanomicrobiales	Methanoregulaceae	3.30338	3.02537	3.05946	2.93203	0.561443	2.68128	2.95529	0.242683	1.58068	0.230395	0.264945	0.27866	1.67419	1.27513	1.62038	0.723481
F0063	Archaea	Candidatus Bathyarchaeota	NA	NA	NA	0.135381	0.0767172	0.0753771	0.228547	0.173264	0.124898	0.259633	0.0765614	0.0446371	0.293739	0.143008	0.549192	0.129682	0.267776	0.25913	0.260865
F0067	Archaea	Euryarchaeota	Thermoplasmata	Methanomassiliicoccales	NA	0.136957	0.090696	0.0898876	0.155169	0.098273	0.110961	0.15627	0.156987	0.0499246	0.204964	0.0842689	0.130393	0.0681046	0.256554	0.170573	0.134763
F0073	Archaea	Euryarchaeota	NA	NA	NA	0.045663	0.0621431	0.0539565	0.488298	0.135892	0.0453141	0.0604805	0.0676429	0.0402104	0.817142	3.16611	3.13548	0.0736564	1.74176	1.83093	2.17575
F0076	Archaea	Euryarchaeota	Methanococci	Methanococcales	Methanocaldococcaceae	0.0031812	0.00320805	0.00953206	0.00216934	0.00615802	0.00435683	0.00390878	0.042173	0.000257226	0.0317795	0.0095767	0.00856966	0.00115391	0.00285928	0.0013101	0.00640155
F0078	Archaea	Euryarchaeota	Thermococci	Thermococcales	Thermococcaceae	0.0133837	0.0107118	0.0100699	0.0147919	0.0162281	0.0122929	0.0200868	0.0463287	0.0087679	0.0327304	0.0183484	0.00909532	0.0114781	0.0131204	0.0133733	0.0156427
F0082	Archaea	Euryarchaeota	Halobacteria	Natrialbales	Natrialbaceae	0.0600217	0.0442838	0.0441059	0.0307357	0.0255146	0.0151072	0.0224103	0.0476144	0.00529112	0.0482232	0.0175876	0.0560608	0.0558843	0.0340365	0.0288061	0.0346437
F0092	Archaea	NA	NA	NA	NA	0.018059	0.00738136	0.00860194	0.0176618	0.00478352	0.0113483	0.00783949	0.029088	0.00384067	0.0167378	0.0163515	0.0131919	0.0321643	0.0059614	0.0195388	0.00404171
F0103	Archaea	Euryarchaeota	Thermoplasmata	Methanomassiliicoccales	Methanomassiliicoccaceae	0.0568086	0.0348172	0.0361268	0.0613971	0.0392101	0.0523098	0.0495479	0.0444058	0.0199787	0.0782292	0.0337421	0.0348987	0.0403977	0.0754476	0.0670727	0.048106
F0116	Archaea	Euryarchaeota	Methanomicrobia	NA	NA	0.00931243	0.00887094	0.00943399	0.0143065	0.0084718	0.00724283	0.0116831	0.0409437	0.0132759	0.0319607	0.0198515	0.0198738	0.0149751	0.0206721	0.0162386	0.0149762
F0128	Archaea	Crenarchaeota	Thermoprotei	Thermoproteales	Thermoproteaceae	0.0223825	0.0191125	0.0157298	0.0211298	0.0189955	0.0251535	0.0198151	0.028269	0.0187971	0.0125702	0.00786483	0.0116308	0.0167214	0.0116902	0.0158198	0.011749
F0144	Archaea	Euryarchaeota	Archaeoglobi	Archaeoglobales	Archaeoglobaceae	0.0652887	0.0440811	0.0419281	0.0371749	0.0291221	0.0434183	0.0427152	0.019216	0.00913295	0.0334307	0.0182387	0.0106772	0.0237746	0.0381259	0.0311803	0.0290474
F0149	Archaea	Euryarchaeota	Theionarchaea	NA	NA	0.00793437	0.00587801	0.00879246	0.0107979	0.00944825	0.0146302	0.012767	0.0181298	0.0092262	0.00931687	0.0280831	0.0271455	0.0142449	0.0124463	0.017541	0.0175307
F0153	Archaea	Euryarchaeota	Thermoplasmata	Thermoplasmatales	NA	0.0184238	0.0148248	0.014529	0.0188823	0.012656	0.012888	0.0192454	0.0447526	0.00604889	0.0254024	0.0248495	0.0208547	0.0153386	0.0270577	0.0214772	0.0156391
F0161	Archaea	Euryarchaeota	Methanomicrobia	Methanomicrobiales	Methanocorpusculaceae	0.0683684	0.0708769	0.0598935	0.0863543	0.0385026	0.0589508	0.0714716	0.0271743	0.0434235	0.0165699	0.0122168	0.0147206	0.0477771	0.0328075	0.0652349	0.0385504
F0186	Archaea	Crenarchaeota	Thermoprotei	Acidilobales	Acidilobaceae	0.00634799	0.00643736	0.00621026	0.00476036	0.00452546	0.00432157	0.00984998	0.00702915	0.00149501	0.00567855	0.000483598	0	0.00345092	0.00433678	0.00478168	0.00394823
F0194	Archaea	Euryarchaeota	Halobacteria	Halobacteriales	Halobacteriaceae	0.00742669	0.0356927	0.0311572	0.023261	0.144262	0.0107547	0.00934745	0.00797647	0.00799065	0.021411	0.00653955	0.00496417	0.0125549	0.0345783	0.0189098	0.00954935
F0292	Archaea	Thaumarchaeota	NA	NA	NA	0.0831729	0.0828369	0.0896559	0.0696106	0.0945815	0.0804981	0.0822985	0.00160966	0.0292822	0.00451674	0.000425527	0.000816628	0.0265564	0.0770006	0.0664129	0.0525743
F0293	Archaea	Crenarchaeota	Thermoprotei	Desulfurococcales	Pyrodictiaceae	0.00944624	0.00812168	0.00903237	0.00634002	0.0165352	0.0099485	0.0103192	0.00113449	0.00135162	0.00248726	0.000815787	0.00161254	0.00531578	0.00670176	0.00466721	0.00483844
F0297	Archaea	Crenarchaeota	Thermoprotei	Sulfolobales	Sulfolobaceae	0.00776813	0.0118389	0.0111773	0.0148519	0.00183108	0.0113597	0.00935303	0.00250532	0.00695302	0.0184854	0.0301851	0.0193759	0.0094447	0.0288032	0.0235922	0.0171976
F0305	Archaea	Euryarchaeota	Methanomicrobia	Methanosarcinales	Candidatus Methanoperedenaceae	0.00497693	0.00561336	0.00632451	0.00537364	0.00337571	0.00378832	0.00502901	0.00156436	0.00535386	0.00479509	0.00705884	0.0108468	0.00380214	0.0100197	0.0115668	0.0161242
F0316	Archaea	Candidatus Korarchaeota	NA	NA	NA	0.00234206	0.00150291	0	0.002965	0.00445795	0.00627698	0.00583283	0.00173173	0.00507658	0.00182183	0.000781152	0.000797452	0.00114617	0.0045186	0.00386459	0.00304027
F0324	Archaea	Euryarchaeota	Hadesarchaea	NA	NA	0	0.00192178	0.00223645	0.00424595	0	0.000446598	0.000884433	0.000231405	0.00266235	0.0051481	0.014798	0.0123131	0.000882719	0.00733977	0.00625813	0.00633139
F0328	Archaea	Euryarchaeota	Methanopyri	Methanopyrales	Methanopyraceae	0	0	0	0	0	0	0	0	0	0.000353705	0.00182644	0.00170541	0	0.000694452	0.000843711	0.00102803
F0330	Archaea	Euryarchaeota	Halobacteria	Halobacteriales	Haloarculaceae	0	0	0	0	0	0	0.00301429	0	0	0.00469014	0.00421697	0.00497008	0	0.00316956	0.00282604	0.00265008
F0331	Archaea	Euryarchaeota	Methanococci	Methanococcales	Methanococcaceae	0.00245652	0.00185569	0.00216244	0.00159722	0.00129318	0.00178064	0.00174204	0.000809632	0.000983079	0	0	0	0.00111578	0.000555568	0.000855434	0.000415422
F0334	Archaea	Crenarchaeota	Thermoprotei	Desulfurococcales	Desulfurococcaceae	0.00575045	0.00913154	0.00734161	0.0046265	0.0151245	0.00911149	0.00655258	0	0.00406746	0.00284889	0.00159426	0.00243941	0.00576001	0.00589672	0.00566729	0.00555822
F0342	Archaea	Euryarchaeota	Methanobacteria	Methanobacteriales	Methanothermaceae	0	0	0	0	0	0	0	0	0	0.021676	0.00404546	0.0101464	0.00810444	0	0	0
F0358	Archaea	Euryarchaeota	Halobacteria	Haloferacales	Haloferacaceae	0.00579891	0.00412866	0.00495121	0.00250822	0.00417575	0.00573936	0.00580662	0.000335625	0.00098736	0.000553875	0.000162738	0	0.00247447	0.00117882	0.00202008	0.00204467
F0003	Bacteria	Proteobacteria	Gammaproteobacteria	Pseudomonadales	Pseudomonadaceae	6.51735	6.38871	6.81467	6.84584	9.3375	6.83408	7.3571	10.5055	8.54345	7.23497	5.80624	4.99691	5.32135	7.46037	5.23048	4.48164
F0004	Bacteria	Firmicutes	Clostridia	Thermoanaerobacterales	Thermoanaerobacterales Family III. Incertae Sedis	5.15975	6.53203	6.21075	3.95375	4.34817	3.26931	4.54352	1.05768	2.02081	0.487219	0.464052	0.471136	6.90628	0.605577	1.06657	0.457765
F0006	Bacteria	Cyanobacteria	NA	Synechococcales	Chamaesiphonaceae	0.242919	0.382198	0.387348	1.19712	0.543947	0.298503	0.568816	0.730204	0.159812	1.95228	0.407076	0.619728	0.957529	1.18881	0.641	0.605521
F0007	Bacteria	Firmicutes	Clostridia	Clostridiales	Clostridiaceae	4.23656	3.60057	3.55665	3.94702	4.13634	6.32504	4.64639	3.61416	2.96858	3.25419	1.67117	2.6505	3.10531	2.46521	3.32217	2.89796
F0008	Bacteria	Cyanobacteria	NA	Nostocales	Nostocaceae	0.147863	0.333653	0.346705	0.977656	0.306841	0.216265	0.337549	0.554086	0.0942351	1.4139	0.356549	0.575107	0.744133	0.803815	0.508384	0.44223
F0009	Bacteria	Firmicutes	Clostridia	Clostridiales	Peptostreptococcaceae	0.550086	0.65227	0.615464	0.713896	1.16754	0.770846	0.745418	1.4774	0.3904	0.65695	0.91805	0.793834	0.570196	0.548865	0.58754	0.500162
F0010	Bacteria	Proteobacteria	Gammaproteobacteria	Enterobacterales	Enterobacteriaceae	0.226826	0.233619	0.243469	0.346705	0.749078	0.426698	0.311746	0.622273	0.45657	0.604962	0.333668	0.296131	2.69042	0.875831	0.539323	0.393761
F0011	Bacteria	Bacteroidetes	Bacteroidia	Bacteroidales	Lentimicrobiaceae	0.0723559	0.057243	0.0633018	0.0933549	0.0671774	0.0783369	0.0681241	0.627296	0.0965668	0.252144	0.0687378	0.072362	0.040145	0.055555	0.0495405	0.102797
F0012	Bacteria	Thermotogae	Thermotogae	Petrotogales	NA	1.05309	1.48536	1.48304	1.34448	13.7928	2.65169	1.22592	1.20854	16.5211	0.85795	0.650746	0.813309	1.1877	1.08569	0.998664	1.04147
F0013	Bacteria	Cyanobacteria	NA	Nostocales	Rivulariaceae	0.109396	0.204687	0.197578	0.478762	0.414213	0.147192	0.22609	0.325106	0.0554063	0.481791	0.197693	0.165147	0.256382	0.384104	0.26163	0.199671
F0014	Bacteria	Cyanobacteria	NA	Synechococcales	Synechococcaceae	0.0713434	0.204494	0.191161	0.574184	0.199601	0.123167	0.245163	0.427154	0.0670721	0.886461	0.262545	0.326656	0.414919	0.435995	0.28157	0.273701
F0017	Bacteria	Bacteroidetes	Bacteroidia	Bacteroidales	Porphyromonadaceae	1.00548	0.789427	0.771166	0.816089	0.560889	0.748133	0.925951	1.46047	0.692075	1.93275	1.02599	2.92581	1.08882	0.563938	0.733852	0.939854
F0018	Bacteria	Firmicutes	Clostridia	Clostridiales	Syntrophomonadaceae	0.5909	0.836292	0.790711	0.765645	0.67894	0.880534	0.717967	1.18609	0.637003	0.421162	0.401359	0.326944	0.412718	0.458509	0.5201	0.36644
F0019	Bacteria	Firmicutes	Clostridia	Clostridiales	Peptococcaceae	9.99315	9.27118	9.43791	6.9973	7.81331	10.9585	8.24156	2.39538	2.33993	3.73744	1.56511	1.68927	5.98333	5.80453	5.75831	5.41918
F0020	Bacteria	Firmicutes	Bacilli	Bacillales	Paenibacillaceae	0.636292	0.606169	0.643637	0.671571	0.745795	0.752261	0.894646	0.751426	0.629003	0.815412	0.45112	0.375631	0.616256	0.804711	0.504772	0.46206
F0021	Bacteria	Firmicutes	Erysipelotrichia	Erysipelotrichales	Erysipelotrichaceae	0.371247	0.341244	0.337046	0.498559	0.626061	0.539041	0.394878	0.839028	0.144795	0.666229	1.41227	1.34997	0.400997	0.912919	0.889046	0.98709
F0022	Bacteria	Cyanobacteria	NA	Nostocales	Tolypothrichaceae	0.194505	0.165606	0.176389	0.441456	0.253514	0.181303	0.231426	0.314788	0.090673	0.551861	0.186345	0.212771	0.278427	0.427121	0.242767	0.191554
F0023	Bacteria	Cyanobacteria	NA	Synechococcales	Leptolyngbyaceae	0.101383	0.170696	0.177129	0.397282	0.338353	0.165047	0.226291	0.266675	0.0724156	0.481269	0.187497	0.214614	0.24479	0.454445	0.218458	0.204593
F0024	Bacteria	Cyanobacteria	NA	Oscillatoriales	Cyanothecaceae	0.0688001	0.154604	0.159699	0.343183	0.243731	0.118181	0.177967	0.268697	0.0900531	0.400805	0.171332	0.193932	0.208771	0.428557	0.204232	0.147262
F0025	Bacteria	Bacteroidetes	Cytophagia	Cytophagales	Flammeovirgaceae	0.0156653	0.0150596	0.0130615	0.0205479	0.0103995	0.064765	0.0224832	0.260616	0.0259066	0.116204	0.0151749	0.0150332	0.0319434	0.0168555	0.0103975	0.0054843
F0026	Bacteria	Firmicutes	Tissierellia	Tissierellales	Gottschalkiaceae	0.434141	0.374548	0.378007	0.439519	0.578323	0.5804	0.30853	0.181227	0.389502	0.156051	0.180912	0.140659	0.306596	0.280666	0.373219	0.163804
F0027	Bacteria	Firmicutes	Clostridia	Thermoanaerobacterales	Thermoanaerobacteraceae	1.30445	2.97004	2.93926	2.37592	2.74142	1.98527	2.38325	0.969676	0.61047	0.717041	0.767531	0.59692	1.07206	1.04838	1.12639	0.843797
F0028	Bacteria	Synergistetes	Synergistia	Synergistales	Synergistaceae	0.386468	0.944199	0.944213	1.27675	2.51671	2.12611	1.09842	0.364525	1.3075	0.733114	0.216438	0.248085	0.619355	1.37082	1.09665	0.907315
F0029	Bacteria	Actinobacteria	Actinobacteria (high G+C Gram-positive bacteria)	Micrococcales	Intrasporangiaceae	0.113869	0.0807212	0.0820294	0.0678221	0.114202	0.109706	0.108028	0.315686	0.054827	0.0928629	0.057803	0.0607142	0.0533058	0.0498601	0.0540111	0.0430524
F0030	Bacteria	Firmicutes	Bacilli	Bacillales	Bacillaceae	0.979683	0.719619	0.689626	0.727135	0.716953	0.864567	0.868617	0.618901	0.322181	0.644544	0.69525	0.612987	0.568448	0.791752	0.725458	0.665398
F0031	Bacteria	Spirochaetes	Spirochaetia	Spirochaetales	Spirochaetaceae	0.157396	0.16158	0.151152	0.147071	0.240436	0.205817	0.218282	0.589495	0.12532	0.297326	0.237122	0.354084	0.212343	0.106659	0.141513	0.112249
F0033	Bacteria	Cyanobacteria	NA	Synechococcales	Pseudanabaenaceae	0.0544195	0.10761	0.102844	0.295972	0.0988006	0.0873203	0.180932	0.202212	0.0375169	0.437487	0.153493	0.193597	0.254795	0.233395	0.173024	0.154799
F0035	Bacteria	NA	NA	NA	NA	0.0927239	0.0943661	0.0880601	0.116369	0.27135	0.145728	0.136602	0.201569	0.0918685	0.151515	0.0768154	0.0804513	0.0964053	0.0935831	0.0946062	0.068237
F0036	Bacteria	Actinobacteria	Actinobacteria (high G+C Gram-positive bacteria)	Streptosporangiales	Nocardiopsaceae	0.0604887	0.147269	0.152449	0.0576312	0.136164	0.094285	0.0915564	0.173776	0.0937625	0.265378	0.0336528	0.0656609	0.0722121	0.0596626	0.0539687	0.072912
F0037	Bacteria	Proteobacteria	Betaproteobacteria	Burkholderiales	Comamonadaceae	0.290113	0.367915	0.370519	0.428599	0.472007	0.414831	0.382413	0.373696	0.422808	0.421062	0.228779	0.216647	0.288806	0.372052	0.34533	0.273434
F0038	Bacteria	Bacteroidetes	Sphingobacteriia	Sphingobacteriales	Sphingobacteriaceae	0.0834568	0.138338	0.128941	0.194143	0.0636514	0.179589	0.1787	0.299435	0.166144	0.122559	0.139673	0.119311	0.11903	0.144601	0.151144	0.114652
F0039	Bacteria	Cyanobacteria	NA	Synechococcales	Acaryochloridaceae	0.051057	0.0985913	0.094251	0.165132	0.157144	0.0668346	0.106817	0.125253	0.0413056	0.192654	0.0696114	0.0896261	0.107808	0.188077	0.104369	0.070089
F0040	Bacteria	Firmicutes	Clostridia	Clostridiales	Ruminococcaceae	1.47146	1.33787	1.30507	1.61507	1.52594	1.87137	1.42445	0.799347	0.757218	0.934044	0.667659	0.892833	1.46884	0.933296	1.20538	0.818893
F0041	Bacteria	Fibrobacteres	Chitinispirillia	Chitinispirillales	Chitinispirillaceae	0.00273824	0.00527885	0.00443653	0.0028042	0.00985639	0.00335679	0.00329173	0.168354	0.00222744	0.0595803	0.0774737	0.0887927	0.0476311	0.00444556	0.00406814	0.00885238
F0042	Bacteria	Firmicutes	Tissierellia	Tissierellales	Tissierellaceae	0.590461	0.319621	0.314218	0.419112	0.454836	0.55117	0.333482	0.157976	0.238778	0.267889	0.112995	0.2801	0.30797	0.27516	0.322008	0.285313
F0043	Bacteria	Candidatus Cloacimonetes	NA	NA	NA	0.105587	0.0878733	0.0847329	0.157637	0.212443	0.127873	0.105684	0.414602	0.0765169	0.288706	0.0713782	0.226937	0.623476	0.110803	0.123231	0.116189
F0044	Bacteria	Proteobacteria	Betaproteobacteria	Burkholderiales	NA	0.056222	0.0729743	0.0718354	0.0797186	0.0791312	0.0735777	0.0560992	0.136603	0.0381828	0.105795	0.0778311	0.0770615	0.0588064	0.0698354	0.0618835	0.0569977
F0045	Bacteria	Bacteroidetes	Bacteroidia	Bacteroidales	NA	0.107728	0.167584	0.155046	0.240825	0.105889	0.185399	0.238863	0.219541	0.170491	0.12965	0.173822	0.233351	0.142621	0.163183	0.216563	0.188298
F0046	Bacteria	Bacteroidetes	Cytophagia	Cytophagales	Cytophagaceae	0.127735	0.121902	0.11995	0.282142	0.123986	0.263045	0.191349	0.360094	0.274074	0.254365	0.140798	0.173929	0.170999	0.167891	0.204116	0.164931
F0047	Bacteria	Actinobacteria	Actinobacteria (high G+C Gram-positive bacteria)	Corynebacteriales	Corynebacteriaceae	0.0658039	0.0777142	0.0743544	0.0988225	0.0909324	0.0982944	0.0756648	0.177122	0.0975949	0.104643	0.0881994	0.160624	0.0927579	0.056307	0.080266	0.0469908
F0048	Bacteria	Bacteroidetes	Chitinophagia	Chitinophagales	Chitinophagaceae	0.00749901	0.0071206	0.0064588	0.0172969	0.00445436	0.0047935	0.00862201	0.109733	0.00665791	0.0338386	0.0455757	0.0720684	0.0307981	0.0147361	0.0245932	0.0148457
F0049	Bacteria	Chloroflexi	Anaerolineae	NA	NA	0.0728168	0.0762289	0.0778517	0.107242	0.105721	0.0690967	0.0781747	0.109261	0.0693546	0.0951485	0.0624973	0.0803352	0.108204	0.0740641	0.0672498	0.0662818
F0050	Bacteria	Cyanobacteria	NA	Chroococcales	Chroococcaceae	0.0518124	0.100639	0.0956709	0.281985	0.111807	0.0662877	0.0968339	0.157815	0.0246473	0.358105	0.0688958	0.159671	0.217461	0.241103	0.147249	0.118264
F0051	Bacteria	Proteobacteria	Betaproteobacteria	Nitrosomonadales	Methylophilaceae	0.03249	0.0443072	0.0444666	0.0723425	0.0462983	0.0461551	0.0491582	0.0889836	0.048901	0.110718	0.0429553	0.0641577	0.0801194	0.0500619	0.050196	0.0437087
F0052	Bacteria	Thermotogae	Thermotogae	Thermotogales	Thermotogaceae	0.0687789	0.0760212	0.0782366	0.0504957	0.115055	0.0716225	0.0767474	0.114997	0.0611116	0.086138	0.0474752	0.0470859	0.0806368	0.0419652	0.0441537	0.0434136
F0053	Bacteria	Cyanobacteria	NA	Oscillatoriales	Oscillatoriaceae	0.0282924	0.0391346	0.0403107	0.100906	0.0437885	0.0320673	0.0456277	0.0957814	0.0103899	0.153735	0.0403093	0.0583033	0.0869471	0.0761495	0.0535673	0.0493864
F0054	Bacteria	Proteobacteria	Alphaproteobacteria	Rhizobiales	Bradyrhizobiaceae	0.034116	0.0525938	0.0498372	0.11571	0.222377	0.114404	0.0926493	0.122548	0.0818367	0.110563	0.0598179	0.0864893	0.0560896	0.0778567	0.0750295	0.0612083
F0055	Bacteria	Proteobacteria	Epsilonproteobacteria	Campylobacterales	Campylobacteraceae	0.0103465	0.0071095	0.00689257	0.015969	0.0314649	0.00961504	0.0154281	0.060901	0.00174231	0.0228788	0.039846	0.032553	0.0203476	0.0140043	0.0145737	0.0188067
F0056	Bacteria	Proteobacteria	Gammaproteobacteria	Salinisphaerales	Salinisphaeraceae	0.00661716	0.0180826	0.0156404	0.0351135	0.0141791	0.0115365	0.0120227	0.0639809	0.0179606	0.0280742	0.0701134	0.0226211	0.0327698	0.0226859	0.0253007	0.0166984
F0057	Bacteria	Chloroflexi	Ardenticatenia	Ardenticatenales	Ardenticatenaceae	0.0103787	0.01442	0.0135713	0.021909	0.0403974	0.0161001	0.0226894	0.0592411	0.00616587	0.0222242	0.0200119	0.0200647	0.0350737	0.0111083	0.0148003	0.0118136
F0058	Bacteria	Firmicutes	Bacilli	Lactobacillales	Streptococcaceae	1.73736	1.50546	1.40428	1.03269	0.55206	1.47209	1.45744	0.330238	0.579881	0.388976	0.153013	0.418739	1.26095	0.624595	0.763942	0.468156
F0060	Bacteria	Proteobacteria	Alphaproteobacteria	Rhizobiales	NA	0.0235787	0.040831	0.0370428	0.0685509	0.0448849	0.0384906	0.034396	0.0783715	0.0291416	0.104183	0.0387015	0.0696051	0.0779429	0.0423211	0.0392322	0.0369292
F0061	Bacteria	Bacteroidetes	Bacteroidia	Marinilabiliales	Prolixibacteraceae	0.0322779	0.0443635	0.0397598	0.0579797	0.0143688	0.048647	0.0492536	0.0952679	0.0276387	0.0391407	0.0235869	0.0500949	0.042019	0.0526047	0.0607017	0.0361559
F0062	Bacteria	Candidatus Amesbacteria	NA	NA	NA	0.264249	0.244688	0.236697	0.157766	0.420019	0.234542	0.246699	0.11348	0.0588101	0.129022	0.125535	0.0585025	0.163888	0.162477	0.125739	0.164506
F0064	Bacteria	Firmicutes	Clostridia	NA	NA	0.0733441	0.0983429	0.098404	0.096965	0.131371	0.178228	0.119603	0.115242	0.0476666	0.097149	0.102908	0.0584987	0.111316	0.0981541	0.0909574	0.0736646
F0065	Bacteria	Proteobacteria	Alphaproteobacteria	Rhizobiales	Phyllobacteriaceae	0.045938	0.0643075	0.0500594	0.0481739	0.0760061	0.0464838	0.0659068	0.108046	0.0179965	0.0487432	0.0430754	0.0501737	0.0425466	0.106769	0.0516048	0.0870866
F0066	Bacteria	Firmicutes	Clostridia	Clostridiales	NA	0.364219	0.304201	0.300161	0.381229	0.293364	0.671022	0.303411	0.137442	0.198828	0.136474	0.0869251	0.119489	0.23914	0.204557	0.261104	0.182744
F0068	Bacteria	Proteobacteria	Gammaproteobacteria	Methylococcales	Methylococcaceae	0.0103099	0.0337924	0.0300972	0.014157	0.0230239	0.0282805	0.0280232	0.0728757	0.0307411	0.0477196	0.00518549	0.0701149	0.11737	0.00824768	0.01681	0.0170413
F0069	Bacteria	Proteobacteria	Alphaproteobacteria	Rhodobacterales	Rhodobacteraceae	0.251372	0.289995	0.295734	0.392189	0.254764	0.335561	0.347352	0.200607	0.196348	0.257344	0.110791	0.181959	0.336596	0.225313	0.266728	0.206991
F0070	Bacteria	Cyanobacteria	NA	Oscillatoriales	Microcoleaceae	0.0147728	0.0279295	0.0291801	0.0982861	0.0398771	0.0275288	0.0470442	0.0748635	0.0153055	0.168805	0.0379765	0.0509638	0.0991149	0.0745819	0.06117	0.0575415
F0071	Bacteria	Cyanobacteria	NA	Nostocales	Aphanizomenonaceae	0.0330434	0.0390249	0.0595426	0.103298	0.069363	0.0353075	0.0645329	0.0608865	0.0304094	0.103866	0.0480672	0.0517929	0.0665949	0.10493	0.0625085	0.0359249
F0072	Bacteria	Nitrospirae	Nitrospira	NA	NA	0.00995033	0.0436164	0.0419918	0.0205307	0.0431492	0.0380892	0.0396311	0.058388	0.0407158	0.0180893	0.0682424	0.025072	0.0180118	0.0567073	0.0303481	0.0244114
F0074	Bacteria	Bacteroidetes	Flavobacteriia	Flavobacteriales	Flavobacteriaceae	0.0833577	0.140825	0.145288	0.253786	0.220954	0.160788	0.189276	0.227627	0.175235	0.170156	0.146204	0.145346	0.171449	0.177354	0.170546	0.143388
F0075	Bacteria	Firmicutes	NA	NA	NA	0.644626	0.563358	0.587632	0.573747	0.685335	0.641568	0.632629	0.20906	0.221871	0.392748	0.212407	0.257589	0.473187	0.463414	0.472098	0.41087
F0077	Bacteria	Nitrospirae	Nitrospira	Nitrospirales	Nitrospiraceae	0.0357468	0.0362989	0.0351751	0.0440565	0.0723589	0.057926	0.0269852	0.0800085	0.0222809	0.0600398	0.040517	0.0459478	0.0524169	0.032866	0.0272895	0.0375918
F0079	Bacteria	Proteobacteria	Betaproteobacteria	Rhodocyclales	Zoogloeaceae	0.0838236	0.101692	0.0977511	0.0870575	0.119634	0.0842049	0.095247	0.135715	0.129492	0.137453	0.105414	0.104534	0.0735516	0.111358	0.0950189	0.099375
F0080	Bacteria	Proteobacteria	Gammaproteobacteria	Oceanospirillales	Oceanospirillaceae	0.879335	0.764956	0.791719	0.608686	0.848717	0.66942	0.814722	0.079808	0.178049	0.15599	0.0652285	0.0380821	0.384061	0.322916	0.443852	0.399542
F0081	Bacteria	Proteobacteria	Deltaproteobacteria	Desulfarculales	Desulfarculaceae	0.00718227	0.00569879	0.00550774	0.00767369	0.00525368	0.00478183	0.00449317	0.0427667	0.0102937	0.116652	0.00925348	0.00841341	0.0103546	0.00872044	0.00715148	0.0378839
F0083	Bacteria	Bacteroidetes	Bacteroidia	Bacteroidales	Bacteroidaceae	0.263711	0.392234	0.394225	0.514775	0.232439	0.3655	0.407295	0.392919	0.295283	0.414097	0.333855	0.355689	0.357598	0.463774	0.395058	0.381837
F0084	Bacteria	Bacteroidetes	Bacteroidia	Bacteroidales	Tannerellaceae	0.130954	0.22891	0.238123	0.278278	0.161813	0.296358	0.315529	0.169396	0.165047	0.134803	0.0789637	0.143414	0.189932	0.200337	0.19923	0.176734
F0085	Bacteria	Proteobacteria	Betaproteobacteria	NA	NA	0.0502655	0.0664574	0.0722281	0.123303	0.132485	0.132915	0.114911	0.107477	0.0938357	0.0914757	0.0622021	0.0430693	0.0752163	0.0785522	0.0659863	0.0562606
F0086	Bacteria	Candidatus Parcubacteria	NA	NA	NA	0.0058389	0.00211775	0.00108779	0.00138314	0.00441101	0.00453387	0.00490603	0.053451	0.000494591	0.00917497	0.00696687	0.00283454	0.00202367	0.00299331	0.00356997	0.0043762
F0087	Bacteria	Dictyoglomi	Dictyoglomia	Dictyoglomales	Dictyoglomaceae	0.180329	0.149698	0.14721	0.128808	0.135981	0.131763	0.163925	0.0286333	0.100168	0.0477379	0.0140631	0.0100961	0.0922184	0.0960656	0.0810603	0.0734792
F0088	Bacteria	Bacteroidetes	Bacteroidia	Bacteroidales	Dysgonamonadaceae	0.238774	0.360449	0.340776	0.483483	0.203728	0.448697	0.498131	0.0972935	0.345275	0.115117	0.0598745	0.0971501	0.219577	0.226086	0.291563	0.2291
F0089	Bacteria	candidate division Zixibacteria	NA	NA	NA	0.109877	0.0988409	0.0960648	0.132255	0.268286	0.220414	0.155986	0.0670162	0.077877	0.105543	0.042168	0.0338898	0.0849231	0.103307	0.103503	0.0743303
F0090	Bacteria	Firmicutes	Clostridia	Clostridiales	Lachnospiraceae	0.692921	0.687533	0.652823	0.963587	0.869374	0.623323	0.807937	0.455866	0.262451	0.566222	0.792978	0.645609	0.700251	0.72125	0.862513	0.749153
F0091	Bacteria	Proteobacteria	Gammaproteobacteria	Xanthomonadales	Xanthomonadaceae	0.0416841	0.0340266	0.0281134	0.042111	0.119871	0.0804751	0.0356338	0.117972	0.0187052	0.0910846	0.0441088	0.0546144	0.0801459	0.0245872	0.0495093	0.0428805
F0093	Bacteria	Bacteroidetes	Bacteroidia	Bacteroidales	Prevotellaceae	0.135203	0.188548	0.174094	0.232128	0.102166	0.219039	0.221664	0.197094	0.16864	0.10925	0.0934348	0.139933	0.223666	0.138777	0.192581	0.137075
F0094	Bacteria	Proteobacteria	Deltaproteobacteria	Desulfuromonadales	Geobacteraceae	0.0163789	0.0159621	0.0153319	0.0123477	0.0237336	0.0101283	0.0172981	0.0396977	0.00370661	0.0150081	0.0077932	0.0185202	0.0113624	0.0376216	0.014091	0.0218134
F0095	Bacteria	Deinococcus-Thermus	Deinococci	Deinococcales	Deinococcaceae	0.0048484	0.00795954	0.00809384	0.00593607	0.0124451	0.0137769	0.0113244	0.0533023	0.00327795	0.0125478	0.0123664	0.021767	0.00981295	0.00833576	0.00958131	0.00783067
F0096	Bacteria	Thermotogae	Thermotogae	Kosmotogales	Kosmotogaceae	0.133689	0.124991	0.136968	0.143676	0.10645	0.19396	0.158225	0.0405854	0.0714972	0.0362594	0.0263072	0.0269972	0.105297	0.0805261	0.098376	0.0629512
F0097	Bacteria	Bacteroidetes	Bacteroidia	Marinilabiliales	Marinilabiliaceae	0.0356939	0.0449185	0.0438289	0.0704559	0.0203333	0.0594796	0.039402	0.108774	0.030064	0.0610229	0.152436	0.0974562	0.0948595	0.0346657	0.0690432	0.0401633
F0098	Bacteria	Chloroflexi	Caldilineae	Caldilineales	Caldilineaceae	0.022997	0.0284516	0.030524	0.0199595	0.00956419	0.0116	0.0191434	0.0374817	0.00168692	0.0125606	0.00454213	0.00533408	0.010083	0.0157066	0.0100972	0.00903133
F0099	Bacteria	Chloroflexi	Anaerolineae	Anaerolineales	Anaerolineaceae	0.0254861	0.0255147	0.0267744	0.0296676	0.0600199	0.0271333	0.0310663	0.173114	0.0283614	0.0326769	0.0462859	0.0674688	0.0485971	0.0443227	0.0266153	0.0256414
F0100	Bacteria	Firmicutes	Clostridia	Natranaerobiales	Natranaerobiaceae	0.0112819	0.0165396	0.0161915	0.0141178	0.041538	0.021222	0.0274498	0.0440091	0.00244826	0.00924098	0.029101	0.00822532	0.000589511	0.030915	0.0189533	0.0193034
F0101	Bacteria	Actinobacteria	Actinobacteria (high G+C Gram-positive bacteria)	Propionibacteriales	Propionibacteriaceae	0.0189902	0.0245377	0.023289	0.0303726	0.021663	0.00461899	0.0301625	0.0628274	0.00409229	0.0290314	0.0139271	0.0397898	0.0391925	0.0237126	0.0530263	0.0227684
F0102	Bacteria	Proteobacteria	Alphaproteobacteria	Rhodospirillales	NA	0.00492111	0.00813717	0.00901623	0.00424955	0.00596495	0.00171839	0.00276046	0.0377655	0.000396713	0.0261524	0.0161437	0.0311282	0.0074137	0.00274743	0.00655618	0.00533164
F0104	Bacteria	Bacteroidetes	Bacteroidia	Bacteroidales	Rikenellaceae	0.0627944	0.0524485	0.0526529	0.0867224	0.0570757	0.0447682	0.0593657	0.102439	0.0529204	0.0814124	0.0386311	0.0980028	0.16739	0.0528519	0.0735139	0.062023
F0105	Bacteria	Candidatus Atribacteria	NA	NA	NA	0.00225563	0.00241254	0.00287773	0.00193154	0.00813686	0.00448733	0.00187447	0.0219714	0.0129975	0.00315356	0.00447324	0.00143966	0.00415049	0.00266836	0.00333111	0.00267767
F0106	Bacteria	Firmicutes	Bacilli	Lactobacillales	Aerococcaceae	0.0124497	0.0158653	0.0147265	0.0169682	0.00888575	0.0395424	0.0206469	0.0506679	0.0165909	0.0316067	0.0161418	0.0239166	0.0230637	0.00478491	0.0157264	0.0137908
F0107	Bacteria	Proteobacteria	Gammaproteobacteria	Alteromonadales	Shewanellaceae	0.00224606	0.00339072	0.0035581	0.0263243	0.00847949	0.010203	0.0100864	0.047399	0.000758499	0.0188361	0.0169217	0.0250465	0.0135047	0.0219475	0.0133858	0.00545892
F0108	Bacteria	Firmicutes	Clostridia	Clostridiales	Eubacteriaceae	0.169076	0.205106	0.191965	0.174371	0.192746	0.206986	0.209567	0.147429	0.0949203	0.169052	0.137903	0.338995	0.221214	0.120036	0.16101	0.155185
F0109	Bacteria	Planctomycetes	Planctomycetia	Planctomycetales	Planctomycetaceae	0.0155828	0.016902	0.0164317	0.0135097	0.00890234	0.018533	0.0178338	0.0427335	0.0175857	0.000855826	0.001857	0.00438185	0.00723319	0.00676754	0.0110873	0.00860812
F0110	Bacteria	Ignavibacteriae	Ignavibacteria	Ignavibacteriales	Melioribacteraceae	0.0952992	0.089988	0.0847759	0.106009	0.141798	0.108016	0.136104	0.0551343	0.0580614	0.0915402	0.0297713	0.0196594	0.0744162	0.108146	0.0794294	0.0553771
F0111	Bacteria	Bacteroidetes	Bacteroidia	Bacteroidales	Paludibacteraceae	0.0125915	0.0180007	0.0171133	0.0257375	0.00500452	0.0211527	0.0279091	0.0323475	0.0233284	0.0181763	0.0281558	0.0333651	0.0263265	0.01271	0.0238048	0.0199014
F0112	Bacteria	Firmicutes	Bacilli	Lactobacillales	Carnobacteriaceae	0.0623093	0.0572113	0.0618152	0.0500162	0.0832561	0.0700736	0.0513193	0.0436003	0.0212756	0.0451163	0.042385	0.0359226	0.0498349	0.0540902	0.047122	0.041359
F0113	Bacteria	Actinobacteria	Actinobacteria (high G+C Gram-positive bacteria)	Micrococcales	Microbacteriaceae	0.0985301	0.0702405	0.0739143	0.0733855	0.0825561	0.0942463	0.116356	0.0573139	0.02524	0.0723509	0.0269334	0.0394477	0.0848533	0.0508664	0.0468886	0.0484505
F0114	Bacteria	NA	NA	Haloplasmatales	Haloplasmataceae	0.00552984	0.00315337	0.00234528	0.00232108	0.0219644	0.0128144	0.0050653	0.0254593	0.00101064	0.00663778	0.0116506	0.00917091	0.00547913	0.00212425	0.00785707	0.00408329
F0115	Bacteria	Firmicutes	Bacilli	Bacillales	Alicyclobacillaceae	0.0732104	0.0785588	0.0692923	0.0711036	0.0990194	0.0654999	0.0761614	0.0648986	0.0302274	0.0725465	0.0876477	0.0743277	0.0596235	0.106163	0.100117	0.0766034
F0117	Bacteria	Kiritimatiellaeota	Kiritimatiellae	Kiritimatiellales	Kiritimatiellaceae	0.00826398	0.0263061	0.0265031	0.0145859	0.0264691	0.0392793	0.032751	0.0292223	0.0438703	0.0093615	0.047758	0.00554994	0.0028522	0.0289953	0.0185245	0.0131092
F0118	Bacteria	Proteobacteria	Betaproteobacteria	Burkholderiales	Oxalobacteraceae	0.0230502	0.0103288	0.00929018	0.0215952	0.0661202	0.0242447	0.0371086	0.0302906	0.010449	0.0333644	0.0195854	0.0171515	0.0284276	0.0249516	0.0333478	0.0194096
F0119	Bacteria	Synergistetes	Synergistia	Synergistales	NA	0.0204179	0.0484342	0.0501198	0.0572867	0.0962869	0.107896	0.0468162	0.0679816	0.0506225	0.019607	0.0215808	0.0167653	0.0242434	0.109917	0.0562677	0.0563397
F0120	Bacteria	Firmicutes	Tissierellia	Tissierellales	Peptoniphilaceae	0.104099	0.0843048	0.0805842	0.110707	0.0753813	0.113021	0.103608	0.0851981	0.0600924	0.148181	0.0440979	0.104421	0.128128	0.0754095	0.0867489	0.0913877
F0121	Bacteria	Proteobacteria	Gammaproteobacteria	Pseudomonadales	Moraxellaceae	0.00580253	0.0171212	0.0163314	0.00998814	0.0208831	0.0146546	0.00667832	0.0556987	0.0092253	0.0343053	0.0197129	0.0341436	0.00888786	0.0271941	0.0193362	0.0202267
F0122	Bacteria	Proteobacteria	Deltaproteobacteria	NA	NA	0.0540301	0.0323896	0.0292133	0.0277066	0.0514529	0.0454541	0.0524182	0.03632	0.0150016	0.047118	0.0185298	0.0247002	0.0271314	0.0288864	0.0308135	0.03311
F0123	Bacteria	Actinobacteria	Actinobacteria (high G+C Gram-positive bacteria)	Propionibacteriales	Nocardioidaceae	0.0300009	0.0356113	0.0362281	0.0324877	0.0503113	0.0562859	0.0427188	0.0382886	0.0273739	0.0255011	0.0248669	0.0340813	0.0247535	0.0174962	0.0295471	0.0215782
F0124	Bacteria	Cyanobacteria	NA	Oscillatoriales	NA	0.0132838	0.0267199	0.024396	0.00660216	0.0159387	0.00600912	0.0292083	0.0517746	0.00683186	0.081103	0.0288098	0.0217747	0.0209328	0.0398112	0.0219637	0.0363673
F0125	Bacteria	Firmicutes	Negativicutes	Selenomonadales	Selenomonadaceae	0.0400172	0.0383051	0.0418241	0.0346276	0.0524622	0.0553448	0.0385269	0.0551773	0.0143123	0.033324	0.0437691	0.0409634	0.0435803	0.0475306	0.0342699	0.0234652
F0126	Bacteria	Candidatus Omnitrophica	NA	NA	NA	0.0114926	0.0110709	0.0108533	0.0212851	0.0230265	0.0215638	0.0172708	0.0477433	0.0186403	0.0230578	0.0135119	0.00924242	0.0126884	0.0110001	0.0161962	0.0118835
F0127	Bacteria	Thermotogae	Thermotogae	Petrotogales	Petrotogaceae	0.0470349	0.105516	0.109677	0.0588649	2.92229	0.191457	0.068803	0.019887	4.36096	0.0197083	0.0159145	0.0101829	0.0721552	0.0714447	0.0361183	0.0770462
F0129	Bacteria	Proteobacteria	Gammaproteobacteria	Chromatiales	Chromatiaceae	0.067952	0.0834654	0.0868407	0.0691821	0.0680382	0.0533202	0.0556706	0.107167	0.0244895	0.0756605	0.063974	0.0858946	0.0751602	0.0594828	0.0578497	0.0424057
F0130	Bacteria	Proteobacteria	Deltaproteobacteria	Syntrophobacterales	Syntrophaceae	0.03572	0.0421592	0.0463233	0.040285	0.0475799	0.0339607	0.0361268	0.0587566	0.0131363	0.0329806	0.0291036	0.0382739	0.0550888	0.0363613	0.0437901	0.0314356
F0131	Bacteria	Proteobacteria	Gammaproteobacteria	NA	NA	0.0213023	0.025447	0.0255069	0.0402713	0.0905877	0.0406522	0.0408034	0.0557271	0.0192002	0.0365558	0.00804292	0.0178372	0.0239356	0.0141994	0.0266015	0.0156459
F0132	Bacteria	Actinobacteria	Actinobacteria (high G+C Gram-positive bacteria)	Pseudonocardiales	Pseudonocardiaceae	0.0316131	0.0596499	0.0502902	0.0451164	0.0726841	0.0491777	0.0412993	0.0362998	0.0324166	0.0333772	0.0228542	0.0309705	0.04144	0.0258191	0.0274811	0.0232081
F0133	Bacteria	Chlorobi	NA	NA	NA	0.0189038	0.00068981	0.000615572	0.00118274	0	0	0	0.0328804	0.000971707	0.00382303	0.00247053	0.00690341	0.00229451	0	0	0
F0134	Bacteria	Firmicutes	Negativicutes	Selenomonadales	Sporomusaceae	0.301817	0.301804	0.300814	0.312796	0.168662	0.272901	0.267892	0.0912521	0.174904	0.114138	0.0658524	0.101331	0.226889	0.147979	0.219237	0.121843
F0135	Bacteria	Deferribacteres	Deferribacteres	Deferribacterales	Deferribacteraceae	0.011317	0.011512	0.0112641	0.0088565	0.0271578	0.013918	0.011685	0.0281083	0.00756295	0.0153278	0.0119609	0.00850044	0.0178217	0.00895772	0.00788633	0.0111929
F0136	Bacteria	Proteobacteria	Deltaproteobacteria	Desulfobacterales	Desulfobacteraceae	0.0341779	0.091855	0.0864757	0.0962616	0.130708	0.0887741	0.0875966	0.0578205	0.0360713	0.0523547	0.0341356	0.0353063	0.0404476	0.0393378	0.0464972	0.0289371
F0137	Bacteria	Firmicutes	Clostridia	Clostridiales	Clostridiales Family XIII. Incertae Sedis	0.0669297	0.0510948	0.0493888	0.0596043	0.0372459	0.0459618	0.0497409	0.0257257	0.0230164	0.0384255	0.0266082	0.0624107	0.0601511	0.0354389	0.0473316	0.038374
F0138	Bacteria	Proteobacteria	Deltaproteobacteria	Myxococcales (fruiting gliding bacteria)	Myxococcaceae	0.0421843	0.031061	0.0289481	0.0254675	0.0367886	0.0398497	0.0511774	0.0425488	0.0164478	0.031383	0.028788	0.01973	0.0239504	0.037108	0.0302158	0.0258191
F0139	Bacteria	Candidatus Fermentibacteria	NA	NA	NA	0.00328087	0.00111487	0.000898085	0.00179672	0.00592342	0.00113187	0.00194549	0.0188724	0.00187114	0.00875702	0.00623156	0.00547433	0.000395464	0.00670102	0.00584116	0.00584253
F0140	Bacteria	Fibrobacteres	Fibrobacteria	Fibrobacterales	Fibrobacteraceae	0.00350525	0.000995535	0.00135067	0.00673401	0.00910787	0.0101774	0.00644138	0.0331775	0.00752821	0.0217544	0.0157358	0.0562129	0.00162643	0.00218387	0.00500737	0.00650235
F0141	Bacteria	Firmicutes	Bacilli	Lactobacillales	Lactobacillaceae	0.373305	0.440187	0.437791	0.771327	0.15969	0.464485	0.390332	0.0694641	0.254044	0.0775824	0.0973206	0.104407	0.315217	0.260643	0.312336	0.189649
F0142	Bacteria	Firmicutes	Clostridia	Clostridiales	Symbiobacteriaceae	0.0201956	0.0304039	0.0282535	0.0475299	0.0447634	0.0233828	0.0372168	0.0257711	0.00704762	0.0266199	0.0214869	0.0211755	0.0208302	0.032314	0.0367883	0.0173619
F0143	Bacteria	Actinobacteria	Actinobacteria (high G+C Gram-positive bacteria)	Micrococcales	Cellulomonadaceae	0.237377	0.279304	0.320605	0.206712	0.247749	0.274519	0.208766	0.0210303	0.0601027	0.0402618	0.0220322	0.0356306	0.158779	0.195101	0.160212	0.168734
F0145	Bacteria	Firmicutes	Clostridia	Thermoanaerobacterales	Thermodesulfobiaceae	0.0323764	0.0479292	0.0538602	0.0256943	0.0616846	0.0417706	0.0368877	0.0386076	0.0412289	0.0117897	0.032663	0.0140926	0.0274576	0.0301747	0.0261351	0.0383495
F0146	Bacteria	Proteobacteria	Alphaproteobacteria	Rhodospirillales	Acetobacteraceae	0.0308815	0.0192069	0.020683	0.112614	0.039649	0.0507545	0.053283	0.0183098	0.0151154	0.0916172	0.00981565	0.0277955	0.12892	0.207898	0.065775	0.0415248
F0147	Bacteria	Cyanobacteria	NA	Chroococcales	Aphanothecaceae	0.000182621	0.000188987	0	0.00192296	0	0	0.00048688	0.0158452	0	0.0113005	0.000467544	0.0015812	0.000622603	0.00131395	0.00128357	0.00204637
F0148	Bacteria	Verrucomicrobia	Verrucomicrobiae	Verrucomicrobiales	Akkermansiaceae	0.0026285	0.00267397	0.00218673	0.0074683	0.00352601	0.00100334	0.00144897	0.0111889	0.0160226	0.00353894	0.00443539	0.00537286	0.00710572	0	0.00547482	0.00120421
F0150	Bacteria	Actinobacteria	Actinobacteria (high G+C Gram-positive bacteria)	Frankiales	Frankiaceae	0.153053	0.0357748	0.033458	0.0374632	0.108847	0.214127	0.175292	0.019926	0.181679	0.0379713	0.00392396	0.010077	0.0176697	0.0221798	0.0369815	0.0188229
F0151	Bacteria	Proteobacteria	Alphaproteobacteria	Rhizobiales	Hyphomicrobiaceae	0.0199885	0.0240801	0.0250882	0.0530996	0.0896464	0.0821053	0.0570053	0.036174	0.0417783	0.0394708	0.0108776	0.021494	0.0221016	0.0177433	0.0457932	0.0374584
F0152	Bacteria	Proteobacteria	Betaproteobacteria	Burkholderiales	Alcaligenaceae	0.0346616	0.206623	0.198672	0.0430899	0.0459963	0.0523321	0.0414824	0.0576199	0.0409797	0.0849468	0.0348471	0.0224188	0.0393913	0.0402955	0.0318277	0.0468803
F0154	Bacteria	Firmicutes	Negativicutes	Veillonellales	Veillonellaceae	0.122783	0.129126	0.132314	0.132435	0.160369	0.160332	0.149483	0.0694697	0.075954	0.0668009	0.0409702	0.0524701	0.101133	0.0918434	0.0943411	0.0780021
F0155	Bacteria	Proteobacteria	Deltaproteobacteria	Desulfovibrionales	Desulfovibrionaceae	0.106421	0.100832	0.102264	0.118685	0.146861	0.147948	0.110461	0.055384	0.0453273	0.107436	0.265082	0.271506	0.0603569	0.213581	0.210922	0.221617
F0156	Bacteria	Bacteroidetes	Cytophagia	Cytophagales	Hymenobacteraceae	0.0195111	0.0583616	0.0551003	0.0478218	0.0206769	0.0573232	0.0807911	0.0466007	0.0460351	0.0246931	0.0173865	0.0288791	0.029361	0.0397422	0.0498107	0.0388097
F0157	Bacteria	Chlorobi	Chlorobia	Chlorobiales	Chlorobiaceae	0.0196605	0.0339653	0.0304196	0.0354567	0.0407768	0.0320619	0.0446967	0.0244685	0.0186538	0.019289	0.0210283	0.0199402	0.0176308	0.0450991	0.0353348	0.0325786
F0158	Bacteria	Proteobacteria	Alphaproteobacteria	Rhodospirillales	Rhodospirillaceae (purple nonsulfur bacteria)	0.0437971	0.0574424	0.0579152	0.0460339	0.135969	0.0539038	0.0429669	0.0485061	0.0280279	0.106752	0.0885897	0.0796479	0.0551286	0.078264	0.0727164	0.0944749
F0159	Bacteria	Proteobacteria	Gammaproteobacteria	Thiotrichales	Thiotrichaceae	0.0365956	0.0351652	0.0360265	0.0352519	0.0238074	0.0360343	0.0240515	0.0301398	0.0253249	0.0281157	0.0201412	0.0176329	0.127446	0.0361165	0.0364137	0.0210215
F0160	Bacteria	Armatimonadetes	Chthonomonadetes	Chthonomonadales	Chthonomonadaceae	1.98702	1.65123	1.67235	0.880041	0.258394	1.23638	1.71704	0.00925699	0.308985	0.0668187	0.00580344	0.0115024	0.553828	0.76294	0.793792	0.462884
F0162	Bacteria	Bacteroidetes	NA	NA	NA	0.0368215	0.031807	0.034994	0.0488755	0.0344463	0.0578615	0.044004	0.0489366	0.0701685	0.0720167	0.0819319	0.0893138	0.0568616	0.0692056	0.079296	0.0666672
F0163	Bacteria	Proteobacteria	Betaproteobacteria	Burkholderiales	Burkholderiaceae	0.507895	0.119453	0.108761	0.123836	0.326743	0.602868	0.523472	0.0644384	0.336109	0.0361037	0.0283638	0.0248994	0.0508512	0.0937503	0.093581	0.0714164
F0164	Bacteria	Firmicutes	Bacilli	Lactobacillales	Enterococcaceae	0.0635563	0.051651	0.049882	0.0567362	0.0367498	0.0503448	0.0838723	0.0263489	0.0568924	0.0324221	0.0203119	0.0481316	0.0559617	0.0345017	0.0443524	0.0278181
F0165	Bacteria	Bacteroidetes	Sphingobacteriia	Sphingobacteriales	NA	0.00955113	0.0149692	0.00950314	0.0230705	0.0263126	0.019923	0.0192368	0.0232082	0.0239517	0.0119856	0.0121458	0.00680133	0.00850465	0.0179573	0.011668	0.00772345
F0166	Bacteria	Firmicutes	Clostridia	Thermoanaerobacterales	NA	0.0203106	0.187505	0.186979	0.121037	0.139611	0.102374	0.126432	0.0269177	0.0128227	0.0175497	0.0162956	0.0185226	0.0295491	0.0242075	0.023843	0.0117975
F0167	Bacteria	Actinobacteria	Coriobacteriia	Coriobacteriales	Atopobiaceae	0.00517301	0.0058106	0.00292325	0.00937548	0.00844138	0.00567738	0.00302598	0.0110593	0.00280722	0.00453893	0.019715	0.0277071	0.00879314	0.00577534	0.0105937	0.00672896
F0168	Bacteria	Actinobacteria	Coriobacteriia	Eggerthellales	Eggerthellaceae	0.0193192	0.0789122	0.0731979	0.0120115	0.0420385	0.0442777	0.0336461	0.0108708	0.0127558	0.00384	0.0141069	0.00828673	0.00411046	0.0122341	0.029597	0.0202873
F0169	Bacteria	Actinobacteria	Actinobacteria (high G+C Gram-positive bacteria)	Micrococcales	Micrococcaceae	0.0791761	0.0890454	0.0918122	0.0635884	0.0806395	0.0987608	0.082838	0.0394017	0.0165754	0.0317831	0.02196	0.0176886	0.0567212	0.0550065	0.0472927	0.0513261
F0170	Bacteria	Proteobacteria	Gammaproteobacteria	Alteromonadales	Pseudoalteromonadaceae	0.00277972	0.00915205	0.00918504	0.0200499	0.0191069	0.00561426	0.0103383	0.0145689	0.00295049	0.0206036	0.00988397	0.0126788	0.0125494	0.0227935	0.0107032	0.00874235
F0171	Bacteria	Actinobacteria	Actinobacteria (high G+C Gram-positive bacteria)	Corynebacteriales	Nocardiaceae	0.00329357	0.00380435	0.00379148	0.00367555	0.0098227	0.0115804	0.00458995	0.0135362	0.00299306	0.00784249	0.00807947	0.0148346	0.00569345	0.00438277	0.00560355	0.00690326
F0172	Bacteria	Proteobacteria	Betaproteobacteria	Nitrosomonadales	Nitrosomonadaceae	0.0290998	0.0343625	0.0369578	0.0277226	0.0474712	0.0557232	0.028047	0.0683522	0.0444569	0.0342546	0.0412309	0.030768	0.0355412	0.0237956	0.0224077	0.0216356
F0173	Bacteria	Proteobacteria	Deltaproteobacteria	Desulfuromonadales	Desulfuromonadaceae	0.04222	0.028523	0.0308075	0.0743323	0.0288144	0.0571801	0.048348	0.0349685	0.124999	0.0512797	0.102241	0.0721512	0.0377836	0.0416608	0.0673291	0.0194868
F0174	Bacteria	Tenericutes	Mollicutes	Mycoplasmatales	Mycoplasmataceae	0.0122066	0.024725	0.027133	0.0147242	0.0163022	0.0412287	0.0134384	0.0330399	0.00670905	0.0348313	0.0283649	0.0218366	0.0224085	0.00930363	0.0106307	0.0092637
F0175	Bacteria	Thermotogae	Thermotogae	Thermotogales	Fervidobacteriaceae	0.224317	0.199476	0.207476	0.148653	0.352009	0.320987	0.288009	0.0426883	0.101405	0.0523067	0.094038	0.0292365	0.11345	0.127709	0.143687	0.0857063
F0176	Bacteria	Firmicutes	Clostridia	Clostridiales	Catabacteriaceae	0.0238772	0.0118985	0.0143059	0.0106585	0.0115697	0.0154078	0.0219314	0.0164009	0.00439193	0.0165695	0.0053181	0.0109027	0.0155119	0.0111989	0.0133877	0.00423567
F0177	Bacteria	Firmicutes	Clostridia	Halanaerobiales	Halanaerobiaceae	0.224876	0.126253	0.125795	0.138814	0.205576	0.269466	0.240692	0.0398631	0.139354	0.0422587	0.0307543	0.0245134	0.0641344	0.0810263	0.0993008	0.0748904
F0178	Bacteria	Proteobacteria	Gammaproteobacteria	Cellvibrionales	Halieaceae	0.0314967	0.0465256	0.0416455	0.0404443	0.0333148	0.0467697	0.0708661	0.0245055	0.0718435	0.0167174	0.027047	0.0118832	0.0175966	0.0877304	0.0431303	0.0338981
F0179	Bacteria	Cyanobacteria	NA	Nostocales	Hapalosiphonaceae	0.000951774	0.00179971	0.000803601	0.00805287	0.00468719	0.000162091	0.00123225	0.00843209	0	0.0148853	0.00180521	0.00306756	0.00774165	0.00891684	0.0036981	0.00374378
F0180	Bacteria	Proteobacteria	Alphaproteobacteria	Rhodobacterales	Hyphomonadaceae	0.0177757	0.000818553	0	0	0.00130132	0	0.00138192	0.0298414	0.00233456	0.0208735	0.0176242	0.0107627	0.0112204	0	0.00621193	0.00569067
F0181	Bacteria	Acidobacteria	Blastocatellia	NA	Pyrinomonadaceae	0.00319277	0.00238258	0.00258228	0.00272634	0	0.0117121	0.0116532	0.00903071	0.0101926	0	0.00421711	0.00970948	0.0009557	0.00551084	0.00485435	0.00474961
F0182	Bacteria	Actinobacteria	Actinobacteria (high G+C Gram-positive bacteria)	Micrococcales	Dermatophilaceae	0.00477552	0.00451561	0.00492459	0.00686792	0.0077992	0.00203828	0.00336411	0.0102113	0.0103454	0.0130552	0.0084556	0.0100652	0.00473566	0.00664152	0.0070631	0.00712494
F0183	Bacteria	Firmicutes	Clostridia	Clostridiales	Clostridiales Family XII. Incertae Sedis	0.0163409	0.0184979	0.0159173	0.0192931	0.0107331	0.0126961	0.0132956	0.0280888	0.000210625	0.0143596	0.014957	0.0144414	0.0152484	0.0110969	0.0109831	0.00835989
F0184	Bacteria	Firmicutes	Clostridia	Clostridiales	Gracilibacteraceae	0.0330427	0.0296736	0.0268228	0.0188971	0.0285657	0.0324053	0.0260741	0.0069276	0.0083194	0.00375012	0.00732688	0.00162545	0.0124183	0.0170302	0.0193322	0.0122892
F0185	Bacteria	Candidatus Latescibacteria	NA	NA	NA	0.0192918	0.0168064	0.0167735	0.016981	0.0250924	0.0211751	0.0221764	0.00915102	0.00786879	0.0124849	0.0060588	0.00962681	0.0192461	0.0129124	0.0128081	0.0113137
F0187	Bacteria	Proteobacteria	Gammaproteobacteria	Vibrionales	Vibrionaceae	0.0261502	0.0267341	0.0249465	0.0474242	0.143357	0.0535792	0.0555428	0.0152699	0.0419396	0.00986965	0.00496561	0.00379037	0.0096777	0.0648227	0.0538646	0.0252552
F0188	Bacteria	Candidatus Marinimicrobia	NA	NA	NA	0.00275378	0.00242666	0.00267449	0.00491909	0.00166423	0.0020084	0.00232513	0.0147118	0.000504997	0.0148179	0.00395152	0.0175122	0.0261995	0.00221306	0.00376447	0.00415753
F0189	Bacteria	Actinobacteria	Actinobacteria (high G+C Gram-positive bacteria)	Corynebacteriales	Mycobacteriaceae	0.0105636	0.0203027	0.0202125	0.017807	0.0162504	0.00978832	0.0115244	0.0192612	0.0118536	0.0398156	0.00775713	0.0110108	0.0180066	0.0142133	0.0126541	0.0179437
F0190	Bacteria	Proteobacteria	Gammaproteobacteria	Legionellales	Coxiellaceae	0	0	0	0.00236087	0.000241793	0.000880422	0	0.0170857	0	0.00482672	0.011368	0.0119156	0.00515136	0.000965596	0.00362076	0.000307424
F0191	Bacteria	Proteobacteria	Gammaproteobacteria	Enterobacterales	Erwiniaceae	0.0380803	0.0355666	0.0330283	0.0251037	0.0470253	0.0450611	0.0321711	0.039036	0.0243789	0.0236129	0.0188067	0.0236095	0.0231422	0.0261515	0.0195711	0.0173674
F0192	Bacteria	Proteobacteria	Betaproteobacteria	Rhodocyclales	Azonexaceae	0.0296716	0.0818918	0.0922408	0.129492	0.0246889	0.211761	0.251384	0.0196787	0.0327433	0.0156589	0.0162713	0.00997744	0.0137199	0.0230038	0.122828	0.0387194
F0193	Bacteria	Firmicutes	Limnochordia	Limnochordales	Limnochordaceae	0.0677812	0.0444278	0.0470866	0.0483964	0.113608	0.0680132	0.0730268	0.0217923	0.0849134	0.022831	0.0112633	0.00843062	0.0364338	0.0480827	0.037775	0.0356307
F0195	Bacteria	candidate division CPR3	NA	NA	NA	0.000401577	0.000932807	0.00110809	0	0.00200958	0.000813199	0.0010495	0.00476093	0.00239256	0.00217563	0.00114667	0.00486481	0.00166727	0.000705182	0	0
F0196	Bacteria	Proteobacteria	Deltaproteobacteria	Myxococcales (fruiting gliding bacteria)	Anaeromyxobacteraceae	0.0104151	0.00757672	0.00758991	0.0104178	0.000707693	0.00838609	0.0146845	0.0120683	0.0202309	0.013743	0.00925182	0.0104011	0.00980622	0.00701654	0.00973699	0.00893109
F0197	Bacteria	Actinobacteria	Actinobacteria (high G+C Gram-positive bacteria)	Actinomycetales	Actinomycetaceae	0.0127837	0.0171204	0.0202738	0.0135976	0.0176998	0.0250657	0.0157896	0.0215749	0.0164568	0.0119343	0.0127541	0.0120438	0.0110151	0.0103834	0.00807596	0.00814822
F0198	Bacteria	Chlamydiae	Chlamydiia	Parachlamydiales	Simkaniaceae	0.00741529	0	0	0.00493553	0.00896964	0.0136882	0.00747748	0.00652545	0.0176592	0.0111557	0.00349608	0.0120754	0.00836742	0.00354477	0.0048884	0.00637314
F0199	Bacteria	Bacteroidetes	Cytophagia	Cytophagales	Amoebophilaceae	0.00145967	0	0	0.00157605	0.00187296	0.00241503	0.00299186	0.0114427	0.0022899	0.00941176	0.000364144	0	0.00111941	0.00045911	0.000427452	0.00181596
F0200	Bacteria	Balneolaeota	Balneolia	Balneolales	Balneolaceae	0	0	0	0	0	0	0	0.00471441	0	0.000476625	0.000665877	0.00081678	0.000875083	0	0.000566494	0
F0201	Bacteria	Acidobacteria	NA	NA	NA	0.104371	0.103944	0.108646	0.0608863	0.084934	0.0839548	0.0811163	0.0185561	0.0200929	0.0207567	0.0216662	0.0229316	0.0425245	0.0503134	0.0581325	0.0555069
F0202	Bacteria	Firmicutes	Bacilli	Bacillales	Thermoactinomycetaceae	0.0281731	0.0250969	0.0267583	0.0239559	0.0270818	0.0324387	0.0304808	0.0180287	0.0205435	0.0460099	0.0209993	0.0230668	0.0253251	0.0175697	0.0234332	0.0186112
F0203	Bacteria	Actinobacteria	Actinobacteria (high G+C Gram-positive bacteria)	Streptosporangiales	Streptosporangiaceae	0.00276086	0.00564732	0.00643557	0.00396817	0.00591838	0.0027783	0.00293557	0.00970734	0.00781225	0.0122839	0.00450521	0.00528463	0.00290652	0.00621232	0.00318377	0.0032038
F0204	Bacteria	candidate division NC1NA	NA	NA	NA	0.000510733	0.000797027	0.000993794	0.000850635	0.00253407	0.000529278	0.000653152	0.0125578	0.000657635	0.00581488	0.00596218	0.00515764	0.00382925	0.00332928	0.00203666	0.0021807
F0205	Bacteria	Proteobacteria	Betaproteobacteria	Neisseriales	Neisseriaceae	0.0177702	0.0169062	0.0184118	0.0203409	0.0183035	0.0217825	0.0181582	0.0235722	0.0132586	0.0203946	0.0197609	0.0267674	0.0247993	0.0214668	0.0262984	0.0145004
F0206	Bacteria	Bacteroidetes	Flavobacteriia	NA	NA	0.00437174	0.00292582	0.00270523	0.00302035	0.00123329	0.00359242	0.00416129	0.0132089	0.00173391	0.0101985	0.00228765	0.000860573	0.00246581	0.00216844	0.000879079	0.00212455
F0207	Bacteria	Candidatus Peregrinibacteria	NA	NA	NA	0	0.0009149	0	0.00237216	0.0195972	0.0114987	0.00151602	0.00636644	0.00858845	0.00651407	0.00257932	0.0040065	0.00342133	0.00156807	0.00204218	0.00260315
F0208	Bacteria	Proteobacteria	Gammaproteobacteria	Oceanospirillales	Halomonadaceae	0.00374685	0.00348736	0.00388166	0.00757013	0.00223038	0.00288514	0.00413031	0.0108001	0.0031798	0.0126183	0.00361991	0.00482494	0.00855239	0.00391313	0.00463544	0.00310241
F0209	Bacteria	Planctomycetes	Planctomycetia	Candidatus Brocadiales	Candidatus Brocadiaceae	0.0248767	0.0192861	0.017899	0.0151413	0.0180521	0.0205045	0.0231883	0.0105961	0.00855023	0.0245354	0.0141176	0.00607756	0.019978	0.0182958	0.017084	0.0151349
F0210	Bacteria	Proteobacteria	Epsilonproteobacteria	Campylobacterales	Helicobacteraceae	0.0232702	0.0180187	0.0170758	0.0117365	0.012034	0.0192987	0.0173697	0.00589276	0.00214856	0.0113153	0.00524475	0.0111358	0.0216324	0.00867756	0.0112101	0.00945328
F0211	Bacteria	Candidatus Acetothermia	NA	NA	NA	0.000571107	0.00264793	0.00274204	0.00154833	0.00263527	0.0023978	0.0026196	0.00756474	0.0025855	0.00204614	0.00863413	0.00225212	0	0.00544422	0.00286636	0.00242548
F0212	Bacteria	Fusobacteria	Fusobacteriia	Fusobacteriales	Leptotrichiaceae	0.00850416	0.00477678	0.00468665	0.0238026	0.0172454	0.0192004	0.0142315	0.0165366	0.012326	0.025265	0.00825581	0.0237693	0.0228532	0.00510917	0.0112836	0.00674123
F0213	Bacteria	Deinococcus-Thermus	Deinococci	Thermales	Thermaceae	0.0534734	0.0762535	0.0747547	0.0813446	0.0374041	0.0441498	0.082528	0.00906507	0.0252075	0.0180132	0.00479013	0.00784268	0.0417483	0.0312414	0.0455011	0.0357621
F0214	Bacteria	Actinobacteria	Thermoleophilia	Solirubrobacterales	Patulibacteraceae	0	0.000453679	0	0.000736121	0.00322878	0	0	0.00361003	0	0	0	0	0	0	0	0
F0215	Bacteria	Actinobacteria	Actinobacteria (high G+C Gram-positive bacteria)	Streptomycetales	Streptomycetaceae	0.13224	0.122385	0.115156	0.126381	0.0777028	0.103374	0.117996	0.0214644	0.0439098	0.0665343	0.0925537	0.0270457	0.0936113	0.109134	0.132602	0.110704
F0216	Bacteria	Chloroflexi	Dehalococcoidia	NA	NA	0.0269626	0.0405213	0.0404465	0.0294305	0.0236127	0.0382232	0.0464588	0.01611	0.0376788	0.00790358	0.00998869	0.00044097	0.0202359	0.0339422	0.028521	0.026618
F0217	Bacteria	Proteobacteria	Deltaproteobacteria	Desulfuromonadales	NA	0.0111709	0.0144777	0.0142436	0.0123045	0.0131086	0.00971293	0.0172828	0.0133546	0.0164681	0.0104193	0.00657932	0.00924063	0.0243551	0.00938325	0.00891265	0.00737929
F0218	Bacteria	Ignavibacteriae	Ignavibacteria	Ignavibacteriales	Ignavibacteriaceae	0.00158818	0.00183495	0.00144725	0.00254842	0.0014782	0.00187044	0.000890063	0.0142817	0.00292523	0	0.0052873	0.00324023	0.00332916	0.00126997	0.00361922	0.00202622
F0219	Bacteria	Chloroflexi	Chloroflexia	Herpetosiphonales	Herpetosiphonaceae	0.000404823	0	0.000671834	0.000940216	0.00155065	0.00145208	0.00222214	0.00760301	0.00143363	0.00201004	0.00607388	0.00478935	0.00174809	0.00184041	0.00355647	0.000467695
F0220	Bacteria	Fusobacteria	Fusobacteriia	Fusobacteriales	Fusobacteriaceae	0.258604	0.226773	0.235929	0.285128	0.0478418	0.241103	0.228343	0.0175509	0.123192	0.0239549	0.00849858	0.0176036	0.164771	0.0762878	0.133266	0.0609967
F0221	Bacteria	Proteobacteria	Deltaproteobacteria	Desulfobacterales	Desulfobulbaceae	0.0355248	0.0306747	0.0343366	0.0372617	0.0164462	0.0410378	0.0497926	0.0255465	0.0227545	0.01152	0.0155586	0.0206783	0.0231021	0.0133093	0.0269709	0.0120786
F0222	Bacteria	Proteobacteria	Deltaproteobacteria	Syntrophobacterales	Syntrophobacteraceae	0.00544105	0.00854899	0.00976572	0.0183422	0.0247888	0.0287236	0.0166952	0.00925263	0.0383763	0.00726366	0.014029	0.00869256	0.00924057	0.036119	0.0235947	0.0233756
F0223	Bacteria	Proteobacteria	Deltaproteobacteria	Myxococcales (fruiting gliding bacteria)	Labilitrichaceae	0.00231429	0	0.000537523	0.00766649	0.00511528	0.00090684	0.00154428	0.00671627	0.000809462	0	0.00852659	0.00600143	0.00358335	0.00469256	0.00485118	0.00163323
F0224	Bacteria	Firmicutes	Clostridia	Halanaerobiales	Halobacteroidaceae	0.0203907	0.0257862	0.0242349	0.0273067	0.0347839	0.0429448	0.0369253	0.0149879	0.0259115	0.00605039	0.00894098	0.0146448	0.0134752	0.0129986	0.0211651	0.0114021
F0225	Bacteria	Proteobacteria	NA	NA	NA	0.00316506	0.00551135	0.00565496	0.00526873	0	0.00332298	0.00529839	0.0062955	0.000678233	0.00593433	0.00292812	0.00421778	0.00568817	0.00382857	0.00383397	0.00362037
F0226	Bacteria	Firmicutes	Tissierellia	NA	NA	0.0151764	0.00513121	0.00525777	0.00555818	0.00366683	0.0467252	0.00687562	0.00676173	0.0292786	0.00549285	0.00751744	0.0094756	0.0063421	0.00316911	0.00540967	0.0020772
F0227	Bacteria	Firmicutes	Bacilli	Bacillales	Planococcaceae	0.181341	0.160068	0.158221	0.121328	0.254812	0.194756	0.157933	0.0230491	0.0883995	0.0424506	0.0220529	0.0227879	0.106631	0.110021	0.103818	0.097627
F0228	Bacteria	Firmicutes	Clostridia	Clostridiales	Clostridiales Family XVII. Incertae Sedis	0.00944218	0.00855801	0.0106466	0.00869024	0.0122724	0.0103927	0.00898126	0.00995415	0.00466765	0.00576225	0.00454762	0.00461099	0.00904201	0.00688797	0.0088805	0.00642784
F0229	Bacteria	Proteobacteria	Gammaproteobacteria	Aeromonadales	Succinivibrionaceae	0.00782561	0.0103332	0.00999788	0.00744839	0.00299328	0.00864626	0.0110271	0.00518007	0.000994054	0.018933	0.0058913	0.00591937	0.0111303	0.0101943	0.00963572	0.00827418
F0230	Bacteria	Nitrospinae	Nitrospinia	Nitrospinales	Nitrospinaceae	0.000463598	0.000254631	0.00073784	0	0.00156241	0	0	0.0054673	0.000832274	0.00414816	0.00171087	0.0014331	0	0	0	0
F0231	Bacteria	Acidobacteria	Solibacteres	Solibacterales	Solibacteraceae	0.022935	0.00319916	0.00392878	0.00151707	0	0	0	0.00810542	0.00811062	0.00373965	0.00804785	0.00314753	0.00446935	0	0.00305499	0
F0232	Bacteria	Proteobacteria	Alphaproteobacteria	Sphingomonadales	Sphingomonadaceae	0.0443961	0.015401	0.0150743	0.0263	0.0433657	0.0567754	0.0506501	0.0095068	0.0446856	0.00596627	0.00351303	0.00273486	0.00367822	0.0144845	0.024906	0.0111527
F0233	Bacteria	Firmicutes	Negativicutes	Acidaminococcales	Acidaminococcaceae	0.0107426	0.00667294	0.00730222	0.00583705	0.00259546	0.0138573	0.00613806	0.012192	0.00964922	0.00985132	0.0117875	0.0184129	0.0234446	0.00230998	0.00576857	0.00483753
F0234	Bacteria	Proteobacteria	Gammaproteobacteria	Enterobacterales	Pectobacteriaceae	0.000494481	0.000159864	0	0.00092207	0.00187858	0.000323413	0	0.00618575	0.00126285	0.00206671	0.0061446	0.00429685	0.00293575	0.000848487	0.000454244	0
F0235	Bacteria	Spirochaetes	Spirochaetia	NA	Leptospiraceae	0.00849423	0.00792747	0.00610941	0.0112255	0.015408	0.0163646	0.0154643	0.00733458	0.0115389	0.0137771	0.00488344	0.0105783	0.00374634	0.00838835	0.00991563	0.00831507
F0236	Bacteria	Actinobacteria	Actinobacteria (high G+C Gram-positive bacteria)	Micrococcales	Bogoriellaceae	0.00218603	0.00588289	0.00648919	0.00676425	0.012243	0.00986291	0.00604635	0.00704013	0.00394018	0.00629683	0.00144289	0.00434481	0.00173132	0.00321684	0.00467711	0.00386126
F0237	Bacteria	Bacteroidetes	Saprospiria	Saprospirales	Saprospiraceae	0.00150014	0.002606	0.00308798	0.00217358	0.00414511	0.0033042	0.00184525	0.00546813	0.00773963	0.00695912	0.000518374	0.00159126	0.000938978	0.00201149	0.00130199	0.00181244
F0238	Bacteria	Actinobacteria	Actinobacteria (high G+C Gram-positive bacteria)	Micrococcales	Brevibacteriaceae	0.00725609	0.00657574	0.00578085	0.00526662	0.00538271	0.00620749	0.00474904	0.00186441	0.00121302	0.00342919	0.00233508	0.00247019	0.00748258	0.00179737	0.00583742	0.00389824
F0239	Bacteria	Proteobacteria	Gammaproteobacteria	Aeromonadales	Aeromonadaceae	0.00868836	0.00460028	0.00244303	0.0053979	0.00294616	0.00575252	0.00413605	0.00736834	0.00436813	0.0283025	0.0227063	0.0199975	0.00715358	0.0133135	0.0103539	0.0139181
F0240	Bacteria	Actinobacteria	Actinobacteria (high G+C Gram-positive bacteria)	Bifidobacteriales	Bifidobacteriaceae	0.00342249	0.00307301	0.00312251	0.00238059	0.00106797	0.00170843	0.00238185	0.00942267	0.00260469	0.0068255	0.00958798	0.00536594	0.0055947	0.00402835	0.00223783	0.00254961
F0241	Bacteria	Gemmatimonadetes	Gemmatimonadetes	Gemmatimonadales	Gemmatimonadaceae	0.0188929	0.0246808	0.0250161	0.0276599	0.0257932	0.0264364	0.0352608	0.0141974	0.0195323	0.0137435	0.0174163	0.0172367	0.0235431	0.0261059	0.0274317	0.0221435
F0242	Bacteria	Proteobacteria	Alphaproteobacteria	Rhizobiales	Xanthobacteraceae	0.00613426	0.00737836	0.00591737	0.00634452	0.00765828	0.0021462	0.011891	0.00578371	0.000691802	0.0069172	0.00380143	0.00329933	0.00483684	0.00742111	0.00601151	0.00411152
F0243	Bacteria	candidate division KD3-62	NA	NA	NA	0.00328771	0.00419844	0.00396958	0.0153839	0.014851	0.00648435	0.00744782	0.00396169	0.00937225	0.0304306	0.127863	0.0846082	0.00628043	0.0814031	0.0729872	0.0645575
F0244	Bacteria	Verrucomicrobia	Spartobacteria	NA	NA	0.00758014	0.00671228	0.00552166	0.00361218	0.0179306	0.00990777	0.00789249	0.00502268	0.0071999	0.0130091	0.00802682	0.00162809	0.00513317	0.017115	0.00432222	0.00298048
F0245	Bacteria	Proteobacteria	Alphaproteobacteria	Rhizobiales	Aurantimonadaceae	0.00395979	0.00463477	0.00452167	0.00175656	0.00944686	0.00593772	0.00690291	0.00356022	0.00326326	0.00547633	0.00102548	0.00493193	0.00121244	0.000939295	0.00229908	0.00159458
F0246	Bacteria	Tenericutes	Mollicutes	Acholeplasmatales	Acholeplasmataceae	0.00938321	0.00324909	0.00298663	0.0032872	0.0149011	0.00973117	0.00521969	0.0041042	0.00318406	0.00406049	0.00215689	0.00177034	0.00391501	0.00179174	0.003326	0.00268295
F0247	Bacteria	Thermotogae	Thermotogae	Thermotogales	NA	0.00987582	0.00776692	0.00648975	0.0101745	0.00385954	0.00386255	0.00764698	0.00718822	0.0498615	0.00859045	0.000942605	0.0040036	0.00968815	0.00476703	0.00896859	0.00277429
F0248	Bacteria	Proteobacteria	Gammaproteobacteria	Methylococcales	Methylothermaceae	0.00361126	0.00188004	0.00206466	0.00776164	0.00286703	0.00179578	0.0019947	0.00504238	0.00253626	0.00413631	0.00357237	0.00470314	0.00805322	0.00248206	0.00506225	0.00205004
F0249	Bacteria	Proteobacteria	Alphaproteobacteria	Caulobacterales	Caulobacteraceae	0.0203428	0.0194598	0.0199997	0.0255345	0.0130338	0.0238462	0.0170478	0.00477963	0.00766748	0.00679918	0.00458716	0.0108941	0.0215392	0.0119156	0.0124732	0.0099155
F0250	Bacteria	Proteobacteria	Gammaproteobacteria	Enterobacterales	Yersiniaceae	0.0236858	0.0359077	0.0357824	0.0303098	0.0458291	0.0271175	0.0526238	0.00328388	0.00459658	0.00848804	0.00680338	0.00292081	0.0137159	0.030343	0.0230726	0.0175904
F0251	Bacteria	Actinobacteria	Actinobacteria (high G+C Gram-positive bacteria)	Corynebacteriales	Dietziaceae	0.00676238	0	0	0	0	0	0	0.00563846	0	0.00218901	0.00096554	0	0.000973896	0	0.00054416	0
F0252	Bacteria	Armatimonadetes	NA	NA	NA	0.0217284	0.0198741	0.0234374	0.0150374	0.0212391	0.0249184	0.0162727	0.008664	0.0190821	0.0053879	0.00548773	0.00360596	0.0107329	0.00839916	0.0118029	0.00799395
F0253	Bacteria	Acidobacteria	Acidobacteriia	Acidobacteriales	Acidobacteriaceae	0.00230887	0.000611686	0	0.00380802	0.00181466	0	0	0.00459519	0.00286732	0.00357642	0.000555123	0.00466937	0.0139733	0	0.0029192	0.00174063
F0254	Bacteria	Proteobacteria	Gammaproteobacteria	Oceanospirillales	Kangiellaceae	0.00417501	0.00154103	0.00154684	0.00270272	0.00295352	0.0058746	0.00544018	0.00366378	0.00916526	0.00288537	0.00100402	0	0	0.00157464	0.00273264	0.00249614
F0255	Bacteria	Proteobacteria	Alphaproteobacteria	Rhizobiales	Methylobacteriaceae	0.00937804	0.00841044	0.0077943	0.00932563	0.00999827	0.0138899	0.0130282	0.00529916	0.00372711	0.00754779	0.00328079	0.00292733	0.0031812	0.00583924	0.00652941	0.00595746
F0256	Bacteria	Verrucomicrobia	Verrucomicrobiae	NA	NA	0.000760215	0	0.000539652	0.000257937	0.00119257	0	0.000983256	0.00184829	0.000565015	0.00226108	0	0.00397735	0.00158205	0.0017914	0.0026393	0.00060506
F0257	Bacteria	Proteobacteria	Gammaproteobacteria	Cellvibrionales	Cellvibrionaceae	0.0213024	0.0187242	0.0206195	0.0101906	0.026892	0.0232333	0.0212739	0.00212326	0.00486513	0	0.00147264	0	0.00634865	0.010481	0.0108833	0.0128036
F0258	Bacteria	Bacteroidetes	Flavobacteriia	Flavobacteriales	NA	0.00327063	0.00974677	0.00897179	0.00679874	0.0018146	0.0124084	0.0171326	0.00376533	0.0155415	0.000798264	0.00124609	0.00101817	0.000839104	0.010361	0.00545616	0.00926946
F0259	Bacteria	Firmicutes	Clostridia	Thermoanaerobacterales	Thermoanaerobacterales Family IV. Incertae Sedis	0.00669674	0.00688999	0.00635901	0.0080419	0.0125475	0.0100924	0.00745138	0.00511699	0.00636335	0.00238624	0	0.00232018	0.00938615	0.00347098	0.00557889	0.00192156
F0260	Bacteria	Firmicutes	Clostridia	Clostridiales	Oscillospiraceae	0.000496148	0	0.000131843	0	0	0	0.00014636	0.00333328	0	0.000784548	0.00344457	0.00304882	0.00534853	0	0	0
F0261	Bacteria	Proteobacteria	Betaproteobacteria	Nitrosomonadales	Thiobacillaceae	0.0015074	0.000456328	0.000493849	0	0.00254607	0	0	0.0032009	0	0.00271082	0.00245204	0.00128178	0.00241215	0.000470696	0.00105911	0.000997493
F0262	Bacteria	Proteobacteria	Alphaproteobacteria	Rhizobiales	Rhizobiaceae	0.0201147	0.0202244	0.0199656	0.0324236	0.0360036	0.0333857	0.0248368	0.0145708	0.00379699	0.0159168	0.0616181	0.0685138	0.0230646	0.0592507	0.0457335	0.0447093
F0263	Bacteria	Chloroflexi	Chloroflexia	Chloroflexales	Oscillochloridaceae	0	0.00111743	0.000822966	0	0	0.000462433	0	0.00428822	0.000328238	0	0.00337918	0.000998804	0.000800309	0.0015891	0.000514028	0.000567085
F0264	Bacteria	Aquificae	Aquificae	Aquificales	Aquificaceae	0.0135764	0.01181	0.0122101	0.015936	0.0245509	0.0277239	0.0233288	0.00502489	0.0165617	0.00390096	0.000582431	0.00208503	0.00365267	0.00570743	0.0104358	0.00558336
F0265	Bacteria	Firmicutes	Bacilli	Bacillales	Staphylococcaceae	0.000781508	0.00271934	0.00170336	0.000460172	0.00183513	0.00200986	0.00589047	0.00435009	0.00232935	0.00242392	0.00296917	0.0071781	0.00346732	0.000674634	0.000381098	0.000470269
F0266	Bacteria	Verrucomicrobia	Verrucomicrobiae	Verrucomicrobiales	Verrucomicrobia subdivision 3	0	0	0.00185911	0.00649288	0.000964217	0	0.00286318	0.00167758	0	0.00477428	0.00145011	0.00324124	0.0053038	0.00230296	0.00341744	0.00256159
F0267	Bacteria	Firmicutes	Bacilli	Bacillales	Listeriaceae	0.0183407	0.0089703	0.0105268	0.0107082	0.0180347	0.0268989	0.0226111	0.0106935	0.01395	0.0187955	0.02066	0.000795871	0.0154248	0.00979987	0.010192	0.0164465
F0268	Bacteria	Aquificae	Aquificae	Aquificales	Hydrogenothermaceae	0.00167951	0.00357901	0.00366737	0.00253149	0.0194522	0	0.00216176	0.0075165	0.000339218	0.0036217	0.00342729	0.00327519	0.00318953	0.00551167	0.00295917	0.00269634
F0269	Bacteria	Bacteroidetes	Saprospiria	Saprospirales	Lewinellaceae	0	0	0	0	0	0	0	0.00294598	0	0	0.000443451	0	0	0	0	0
F0270	Bacteria	Cyanobacteria	NA	Synechococcales	Merismopediaceae	0	0.00214598	0.000672112	0.00121407	0	0	0	0.00197243	0	0.001271	0	0.00136322	0	0.00434764	0	0.00205612
F0271	Bacteria	Verrucomicrobia	NA	NA	NA	0.00070235	0.00161166	0.00106205	0.00288823	0.00269797	0.00212478	0.0020622	0.00428259	0.00307661	0.0034885	0.00731797	0.00680738	0.00917248	0	0.00345754	0.000886683
F0272	Bacteria	Candidatus Gottesmanbacteria	NA	NA	NA	0.00226269	0.0240614	0.0226515	0.0231374	0.14738	0.0871293	0.00741166	0.00286523	0.00217104	0.0110963	0.0160875	0.0117604	0.00980725	0.02135	0.0243385	0.0188999
F0273	Bacteria	Proteobacteria	Alphaproteobacteria	Parvularculales	Parvularculaceae	0	0.0119299	0.0115129	0.0236146	0.000834419	0.0121441	0.00520084	0.00243389	0.0005925	0.00205222	0.00777247	0.00101392	0.017822	0.0164288	0.0188586	0.00737833
F0274	Bacteria	Proteobacteria	Gammaproteobacteria	Xanthomonadales	Rhodanobacteraceae	0.0156342	0.00956853	0.0103872	0.00672212	0.00786052	0.0136827	0.0133238	0.00621461	0.00495673	0	0.000385249	0.00234894	0.0161286	0.0016414	0.00290645	0.00288733
F0275	Bacteria	Cyanobacteria	NA	Synechococcales	Prochloraceae	0.00619662	0.00313752	0.00577505	0.0024228	0.00415497	0.00410951	0.00547498	0.00286357	0	0.00102366	0.00108057	0.00066628	0.00196045	0.00288381	0.00316797	0.00184398
F0276	Bacteria	Proteobacteria	Deltaproteobacteria	Myxococcales (fruiting gliding bacteria)	Kofleriaceae	0	0.000698619	0.000664536	0.000383989	0.000714359	0.000430611	0.000479806	0.00178228	0	0.000379913	0.00113299	0.000878307	0.000370123	0	0	0.00033656
F0277	Bacteria	Bacteroidetes	Cytophagia	Cytophagales	Cyclobacteriaceae	0.00470551	0.0122008	0.012684	0.0126645	0.00560133	0.0148474	0.0174556	0.00358718	0.0174369	0.00725368	0.00267481	0.00392118	0.00327261	0.0146378	0.00915143	0.0128523
F0278	Bacteria	Bacteroidetes	Saprospiria	Saprospirales	Haliscomenobacteraceae	0.00151406	0.000745348	0.000797924	0.00230367	0.0157936	0.00637724	0.0033921	0.00350173	0.00937562	0.00429353	0.00224845	0.0101902	0	0.0039137	0.00385413	0.0037651
F0279	Bacteria	Proteobacteria	Gammaproteobacteria	Legionellales	Legionellaceae	0.0011493	0.00219765	0.0029215	0	0.00285693	0	0.000349047	0.00214618	0.000384552	0.00105853	0	0.00343167	0.00173522	0	0	0
F0280	Bacteria	Proteobacteria	Deltaproteobacteria	Desulfovibrionales	Desulfohalobiaceae	0.00436188	0.00593027	0.00361327	0.00655815	0.00373428	0.00490841	0.00614344	0.00380287	0.000742807	0.00477522	0.00227714	0.00790898	0.0084103	0.00457195	0.00413927	0.00311909
F0281	Bacteria	Proteobacteria	Gammaproteobacteria	Pasteurellales	Pasteurellaceae	0.004548	0.00540242	0.00462653	0.00474248	0.00688673	0.00997488	0.0100032	0.00559466	0.0158221	0.00648238	0.00617075	0.0055918	0.00480814	0.00758393	0.00468725	0.00423306
F0282	Bacteria	Cyanobacteria	NA	Nostocales	Scytonemataceae	0.00147467	0.000643846	0.000851186	0.00680868	0	0.00165865	0.000289152	0.00546399	0.00418704	0.000930838	0.00351028	0.00217427	0.00352948	0	0.00552118	0.000679777
F0283	Bacteria	Spirochaetes	Spirochaetia	Brachyspirales	Brachyspiraceae	0.0025715	0.008138	0.00733574	0.00887577	0.00172172	0.0106748	0.0109974	0.00212805	0.0097152	0.00158513	0.000458477	0	0.00397024	0.0060075	0.00537181	0.00532561
F0284	Bacteria	Proteobacteria	Gammaproteobacteria	Alteromonadales	Idiomarinaceae	0.00140784	0.00110942	0.00122127	0.000809272	0.0158972	0.00163138	0.00168594	0.00186535	0.000703858	0.00110557	0.0155908	0.00177699	0.000786815	0.000991793	0.000790412	0.00126329
F0285	Bacteria	Cyanobacteria	NA	Chroococcales	Cyanobacteriaceae	0	0	0	0.0020862	0	0	0	0.0013443	0	0.00804888	0	0.00127055	0.00261268	0.00265612	0	0.00109405
F0286	Bacteria	Bacteroidetes	NA	Bacteroidetes Order II. Incertae sedis	Rhodothermaceae	0.000622629	0	0.000871674	0.000851322	0.000708794	0.00181937	0.00106893	0.00311248	0.000628405	0.000686727	0.000672945	0.00126077	0.00250903	0.00103434	0.000651506	0.000965998
F0287	Bacteria	Cyanobacteria	NA	Chroococcidiopsidales	Chroococcidiopsidaceae	0.0032277	0.00423172	0.00485706	0.00301805	0.0256331	0.00232791	0.00354935	0.00356283	0.123271	0.00726049	0.00502064	0.00282051	0.00375152	0.00224885	0.00229016	0.00572957
F0288	Bacteria	Bacteroidetes	Bacteroidia	Bacteroidales	Odoribacteraceae	0.0140351	0.0101681	0.0107376	0.0386405	0.0130612	0.033902	0.0239295	0.00748178	0.0274758	0.00843124	0.00735555	0.00296121	0.0384151	0.0122271	0.0234761	0.0138635
F0289	Bacteria	Planctomycetes	Planctomycetia	Planctomycetales	Isosphaeraceae	0	0	0	0	0	0.000181644	0	0.000893038	0	0.00126588	0	0.00159657	0	0	0	0
F0290	Bacteria	Firmicutes	Clostridia	Clostridiales	Heliobacteriaceae	0.0125869	0.00405052	0.00412701	0.00727664	0.00460077	0.0106715	0.0111657	0.00192792	0.0109874	0.00150137	0	0.00302072	0.00144563	0.00280388	0.00761036	0.0012212
F0291	Bacteria	Firmicutes	Bacilli	Bacillales	NA	0.0659979	0.0218014	0.0216165	0.0280735	0.0219959	0.0483761	0.0518266	0.00214979	0.0254563	0.00560611	0.00120897	0.0046548	0.00826577	0.00810497	0.0135377	0.00723295
F0294	Bacteria	Actinobacteria	Actinobacteria (high G+C Gram-positive bacteria)	NA	NA	0.0161171	0.0114931	0.0117379	0.0131161	0.0225536	0.0223329	0.020689	0.00349971	0.0194921	0.00635712	0.00985321	0.00829944	0.00958027	0.0160542	0.01632	0.0147257
F0295	Bacteria	Chloroflexi	Chloroflexia	Chloroflexales	Chloroflexaceae (filamentous anoxygenic phototrophic bacteria)	0.00297426	0.00438212	0.00304238	0.00251745	0.000690037	0.00251313	0.00178028	0.00077303	0	0.00218478	0.000576148	0.00149622	0.00325373	0.00157954	0.00204697	0.00158996
F0296	Bacteria	Planctomycetes	NA	NA	NA	0	0.00131058	0.00092644	0	0	0.00149216	0.00118834	0.00224953	0	0	0.00239749	0	0	0.00173738	0	0.00068747
F0298	Bacteria	Thermodesulfobacteria	Thermodesulfobacteria	Thermodesulfobacteriales	Thermodesulfobacteriaceae	0.00308648	0.00272091	0.0023121	0.00160966	0.00259754	0.00376254	0.00542049	0.00142953	0.0121567	0.00123504	0.00105603	0	0.0029696	0.00119896	0.0010557	0.00116031
F0299	Bacteria	Verrucomicrobia	Opitutae	Opitutales	Opitutaceae	0.00722246	0.00625494	0.00611768	0.0152448	0.00183449	0.00829616	0.00275339	0.00206673	0.000877451	0.00280784	0.00443412	0.00343005	0.044438	0.00453311	0.00407235	0.00612671
F0300	Bacteria	Bacteroidetes	Bacteroidia	Marinilabiliales	Salinivirgaceae	0.000434557	0.000197906	0.000344506	0.000616426	0.00166687	0.000401166	0.00146908	0.00154522	0.00146907	0.00284785	0	0	0	0.000942849	0.000317931	0.000338846
F0301	Bacteria	Actinobacteria	Coriobacteriia	Coriobacteriales	Coriobacteriaceae	0.0136082	0.00533548	0.00642231	0.00436399	0.00617814	0.014764	0.018784	0.00162176	0.00912565	0.00217419	0.0028929	0.00225376	0.00992484	0.00267438	0.00543317	0.00520265
F0302	Bacteria	Actinobacteria	Thermoleophilia	Solirubrobacterales	Conexibacteraceae	0	0	0	0.00128836	0.00068862	0	0	0.00129874	0	0.00153757	0.00203845	0.00170726	0.000461221	0.00827836	0.00631165	0.00140647
F0303	Bacteria	Proteobacteria	Deltaproteobacteria	Desulfurellales	Desulfurellaceae	0.00372897	0.00273964	0.00324238	0.00253031	0	0.00256108	0.00111695	0.00124639	0	0.00152275	0.000242066	0.000542856	0.00424775	0.00100087	0.00173312	0
F0304	Bacteria	Proteobacteria	Betaproteobacteria	Nitrosomonadales	Gallionellaceae	0.00165347	0.00131278	0.00257339	0.00742085	0.00323494	0.00311176	0.00437626	0.00465094	0.000380997	0.0129033	0.00180576	0.00350837	0.00593825	0.00506779	0.00331231	0.00596026
F0306	Bacteria	Proteobacteria	Gammaproteobacteria	Alteromonadales	Alteromonadaceae	0.0172045	0.0188799	0.0176578	0.00907693	0.0154615	0.0139476	0.0129276	0.00182334	0.00596236	0.00209327	0.00530428	0.00456771	0.0139496	0.00986374	0.0114759	0.016142
F0307	Bacteria	Aquificae	Aquificae	Aquificales	NA	0	0.00262323	0.00257225	0.00271047	0.00643504	0.00466136	0.00300258	0.00123397	0.00287122	0	0	0	0.000527054	0.00486757	0.00228192	0.00146777
F0308	Bacteria	Tenericutes	Mollicutes	Entomoplasmatales	Spiroplasmataceae	0.0130491	0.00876158	0.00915435	0.0149833	0.00219664	0.00621232	0.00837883	0.00153236	0.00399324	0.00574286	0.00299737	0.0073578	0.00868823	0.00561747	0.00562902	0.0038966
F0309	Bacteria	Elusimicrobia	NA	NA	NA	0	0	0	0	0	0	0	0.00122113	0	0.000693477	0.00188902	0.00211448	0.00306838	0	0.00219379	0
F0310	Bacteria	Candidatus Beckwithbacteria	NA	NA	NA	0.00273063	0.00247592	0.00231854	0.00216884	0.00107886	0.00838323	0.00570042	0.0014311	0.00337801	0.00121513	0	0	0.00147985	0.00107286	0.00185417	0.00183617
F0311	Bacteria	Actinobacteria	Actinobacteria (high G+C Gram-positive bacteria)	Nakamurellales	Nakamurellaceae	0	0.00151443	0.00204853	0	0.000345156	0	0	0.00149198	0	0.00426265	0	0	0	0	0	0.000124285
F0312	Bacteria	Proteobacteria	Gammaproteobacteria	Alteromonadales	Ferrimonadaceae	0	0	0	0	0.00106475	0	0	0.000839163	0.000135204	0	0	0	0	0.000393531	0	0
F0313	Bacteria	Candidatus Curtissbacteria	NA	NA	NA	0	0.00157326	0.00118707	0.00488561	0	0.00154273	0.00172049	0.00144367	0.00294668	0	0	0	0.00141112	0.00258138	0.00272377	0.00148146
F0314	Bacteria	Actinobacteria	Coriobacteriia	Coriobacteriales	NA	0.000468178	0.000574503	0.000648907	0.00136575	0.00485628	0.00233964	0.00239025	0.00111574	0	0.00294153	0	0.000363703	0.000838829	0.000276929	0.000952455	0.0012246
F0315	Bacteria	Proteobacteria	Gammaproteobacteria	Oceanospirillales	Saccharospirillaceae	0.00566879	0.00232541	0.00172114	0.00548967	0.000293721	0.00752193	0.00821914	0.00104048	0.00514315	0.00288246	0.00316311	0.00432041	0.00176034	0.00646404	0.00801969	0.00658767
F0317	Bacteria	Proteobacteria	Acidithiobacillia	Acidithiobacillales	Acidithiobacillaceae	0	0.000246363	0.000306881	0.000363288	0	0	0	0.00056895	0.0102165	0.000467022	0	0	0	0.000302813	0	0
F0318	Bacteria	Cyanobacteria	NA	Pleurocapsales	Dermocarpellaceae	0.000498819	0.000714092	0.000794305	0.00102821	0	0.00109139	0.00098704	0.000775756	0	0.000490138	0	0.00109118	0	0.000952867	0.00080299	0.000768856
F0319	Bacteria	Candidatus Saccharibacteria	NA	NA	NA	0	0.000960633	0.000941261	0	0	0	0	0.00088629	0	0.00134106	0	0	0.000709466	0	0	0
F0320	Bacteria	Proteobacteria	Betaproteobacteria	Nitrosomonadales	Sterolibacteriaceae	0.000593915	0.000487132	0	0	0	0	0	0.00110972	0	0	0.000545003	0.000370486	0	0	0	0
F0321	Bacteria	Proteobacteria	Alphaproteobacteria	Sphingomonadales	Erythrobacteraceae	0.00127246	0.0025763	0.00196173	0.00287354	0.00658915	0.00381677	0.00198562	0.000648731	0.00173351	0.00166195	0.000837701	0.00120554	0.00213595	0.000914652	0.000925765	0
F0322	Bacteria	Chloroflexi	NA	NA	NA	0.0375776	0.0243382	0.0274626	0.0152847	0.0397286	0.0393317	0.0360041	0.00302089	0.0012908	0.00162308	0.00085665	0.00125194	0.012145	0.0130236	0.0158953	0.0152853
F0323	Bacteria	Proteobacteria	Gammaproteobacteria	Chromatiales	Halothiobacillaceae	0.00269369	0.00134503	0.000979867	0.00101348	0.000774797	0.00194875	0.00148899	0.000508876	0.000224581	0.00147093	0	0.000659535	0.00112611	0	0.00085675	0.000839033
F0325	Bacteria	Verrucomicrobia	Methylacidiphilae	Methylacidiphilales	Methylacidiphilaceae	0.0147448	0.00642201	0.00581798	0.00616124	0.00404287	0.0120443	0.00967165	0.00114868	0.00540281	0.00200567	0.000788286	0	0.000866634	0.00248326	0.00495971	0.0030491
F0326	Bacteria	Proteobacteria	Betaproteobacteria	Neisseriales	Chromobacteriaceae	0.00243322	0.00169789	0.0014487	0.000765942	0.00115295	0.00400409	0.00121246	0.00195164	0	0	0.00140109	0.0013635	0.00277705	0.000472519	0	0.00304819
F0327	Bacteria	candidate division WWE3	NA	NA	NA	0	0	0	0	0	0	0	0.000441854	0	0	0	0	0	0.000631203	0	0
F0329	Bacteria	Proteobacteria	Gammaproteobacteria	Enterobacterales	Morganellaceae	0.0450586	0.0460036	0.0448791	0.0382014	0.0775488	0.0859723	0.06892	0.00070278	0.0035493	0.00752871	0.00213106	0.000981781	0.0483645	0.0335773	0.0427228	0.0326957
F0332	Bacteria	Actinobacteria	Acidimicrobiia	Acidimicrobiales	Microthrixaceae	0.00117672	0.00174849	0.00178393	0.00173565	0.00563776	0.00661967	0.00355047	0	0.00164514	0	0.0021454	0.000852774	0	0.00220249	0.00089582	0.00182254
F0333	Bacteria	Proteobacteria	Gammaproteobacteria	Cellvibrionales	Porticoccaceae	0	0	0	0	0	0	0	0.00159578	0	0	0	0	0.011735	0	0	0
F0335	Bacteria	Bacteroidetes	Bacteroidia	Bacteroidales	Barnesiellaceae	0.00324173	0.00631572	0.00732251	0.00605734	0.00534795	0.0065999	0.0103138	0.000410081	0.0102164	0.000583152	0	0.000582729	0.0039486	0.00536524	0.00477991	0.00599917
F0336	Bacteria	Candidatus Yanofskybacteria	NA	NA	NA	0.00315796	0.00133517	0.000831257	0.00169285	0.00164544	0.00367686	0.00152134	0	0	0.000257507	0	0.000299874	0.00298866	0.000733651	0.00170641	0.0015192
F0337	Bacteria	Verrucomicrobia	Verrucomicrobiae	Verrucomicrobiales	Verrucomicrobia subdivision 6	0.00242469	0	0	0	0	0	0	0	0.000754901	0	0	0.00458451	0.0170525	0	0	0
F0338	Bacteria	Candidatus Roizmanbacteria	NA	NA	NA	0.00294072	0	0.000726408	0	0.00141865	0.00185666	0.00109747	0	0.000401733	0	0	0	0.00102574	0.00071538	0	0.000899529
F0339	Bacteria	candidate division WOR-3	NA	NA	NA	0.00615784	0.00555932	0.00683313	0.00461802	0.00456084	0.00543624	0.00579576	0	0.0049962	0.00141897	0	0.00185413	0.00443422	0.00321476	0.00406584	0.003138
F0340	Bacteria	Proteobacteria	Alphaproteobacteria	Sphingomonadales	NA	0.00811026	0.00219323	0.00272594	0.00258819	0.00533813	0.00502024	0.0050499	0	0.000618393	0	0	0	0.00260792	0.00267678	0.00279994	0.00167678
F0341	Bacteria	Proteobacteria	Gammaproteobacteria	Cellvibrionales	Microbulbiferaceae	0	0	0	0	0.00109433	0	0	0	0.000727164	0.000526579	0	0	0	0	0	0
F0343	Bacteria	Proteobacteria	Betaproteobacteria	Rhodocyclales	Rhodocyclaceae	0	0.000596842	0.000787845	0	0	0	0	0	0	0	0	0	0	0	0.000394651	0
F0344	Bacteria	Proteobacteria	Gammaproteobacteria	Oceanospirillales	Alcanivoracaceae	0.00705624	0.00968489	0.00832395	0.00674553	0	0.00819984	0.00853077	0	0.0104732	0	0	0.000849491	0.00350903	0.00497185	0.00347677	0.001641
F0345	Bacteria	Chloroflexi	Chloroflexia	Chloroflexales	Roseiflexaceae	0.00967648	0.0015157	0.00243408	0.00136145	0	0.0044609	0.00102478	0	0.0136945	0.00433381	0.000554447	0.00204289	0.00240609	0.0014836	0.00067408	0.000757138
F0346	Bacteria	Proteobacteria	Deltaproteobacteria	Myxococcales (fruiting gliding bacteria)	Archangiaceae	0	0.00295005	0.00319919	0.00458168	0.000623993	0.0120175	0.00787984	0	0.0254961	0.00112367	0.00907679	0	0.000823894	0	0.00270917	0.000603566
F0347	Bacteria	Proteobacteria	Oligoflexia	Bacteriovoracales	Bacteriovoracaceae	0	0.00273608	0.00237727	0.00379285	0.00888755	0.0101153	0.00273043	0	0.00296632	0	0	0	0	0.00395478	0.00391429	0.00237859
F0348	Bacteria	Nitrospirae	NA	NA	NA	0.00230385	0	0	0.00269502	0	0	0.00175056	0	0	0	0	0	0.00145217	0	0.00229511	0
F0349	Bacteria	Elusimicrobia	Elusimicrobia	Elusimicrobiales	Elusimicrobiaceae	0	0.000298152	0	0	0.0010116	0.000215071	0	0	0.0037993	0	0	0	0	0	0	0
F0350	Bacteria	Planctomycetes	Phycisphaerae	NA	NA	0	0.0015232	0.00202266	0.00551673	0	0	0	0	0	0	0	0	0.0158783	0.00141254	0	0.00156853
F0351	Bacteria	Proteobacteria	Alphaproteobacteria	NA	NA	0.00491936	0.00117864	0.0025652	0.00275351	0.00106529	0.00329997	0.00285341	0	0.00120502	0.000415467	0.000372227	0.000511879	0.00365681	0.0008458	0	0.000288783
F0352	Bacteria	Actinobacteria	Actinobacteria (high G+C Gram-positive bacteria)	Glycomycetales	Glycomycetaceae	0.00325872	0.00428686	0.00363347	0.00541077	0	0.00359641	0.0028046	0	0.00155321	0	0	0	0.00440871	0.000820813	0.0021533	0.000719174
F0353	Bacteria	Chlamydiae	Chlamydiia	Chlamydiales	Chlamydiaceae	0	0	0	0	0	0	0	0	0	0.000513574	0.000612785	0	0.00117393	0	0	0
F0354	Bacteria	Proteobacteria	Betaproteobacteria	Burkholderiales	Sutterellaceae	0	0.00719336	0.006799	0.00588052	0.0123507	0.00399129	0.00407385	0	0.00202937	0	0	0	0	0.000947563	0.00146891	0
F0355	Bacteria	Caldiserica	Caldisericia	Caldisericales	Caldisericaceae	0	0	0	0	0.000964418	0.00153078	0.000945965	0	0	0	0	0	0.00153433	0	0	0
F0356	Bacteria	Proteobacteria	Alphaproteobacteria	Rickettsiales	Rickettsiaceae	0	0	0	0	0	0	0	0	0	0.00609145	0.00127436	0.00311573	0.00452116	0	0.000508072	0
F0357	Bacteria	Proteobacteria	Oligoflexia	Bdellovibrionales	Bdellovibrionaceae	0.00525907	0.00699171	0.00850374	0.0062143	0.0364216	0.012788	0.01416	0.00111	0.0019683	0.00228351	0	0.00217867	0.0112181	0.00349199	0.00503986	0.00367311
F0359	Bacteria	Firmicutes	Bacilli	Lactobacillales	Leuconostocaceae	0.00167032	0.00143076	0.00165301	0.000911776	0.00060295	0.000532675	0.00203126	0	0	0.0010724	0	0.000501873	0.00142963	0	0.000867749	0.000397503
F0360	Bacteria	Cyanobacteria	NA	Oscillatoriales	Coleofasciculaceae	0.00387147	0.00228104	0.00221964	0.00182776	0.00137203	0.00552116	0.002498	0	0	0.000762403	0	0.000203242	0.0019318	0.000752318	0.00112143	0.00106597
F0361	Bacteria	Proteobacteria	Deltaproteobacteria	Desulfobacterales	NA	0.00426687	0.00368142	0.0035661	0.00272458	0.00359279	0.00675092	0.0048341	0.00145559	0.000449482	0.00186175	0	0.000735601	0.00448201	0.00251431	0.00292319	0.00259616
F0362	Bacteria	Proteobacteria	Gammaproteobacteria	Oceanospirillales	Oleiphilaceae	0.00163875	0	0	0	0.00309819	0.00539705	0.00268744	0	0.001384	0.00832801	0.000605701	0.00200535	0.00167575	0	0	0.00254917
F0363	Bacteria	Tenericutes	NA	NA	NA	0.00372959	0.00336344	0.00525193	0.0116348	0.00218473	0.00930749	0.00845721	0	0.00898865	0.000968927	0	0.00103938	0.00238908	0.00377911	0.00635298	0.0028196
F0364	Bacteria	Proteobacteria	Gammaproteobacteria	Cardiobacteriales	Cardiobacteriaceae	0	0	0	0	0	0.00113419	0	0	0.00132335	0.0013057	0.00539115	0.00441047	0	0.00155387	0.00153586	0.002428
F0365	Bacteria	Calditrichaeota	Calditrichae	Calditrichales	Calditrichaceae	0.00389658	0.00377784	0.00481423	0.00445108	0.00101061	0.00509792	0.00445111	0	0.00431431	0.00115208	0	0	0.00286038	0.00115931	0.00347806	0.0029786
F0366	Bacteria	Actinobacteria	Actinobacteria (high G+C Gram-positive bacteria)	Corynebacteriales	Williamsiaceae	0.00737029	0.0142087	0.0128847	0.0131331	0.00804457	0.0092842	0.0131376	0	0.00143319	0.00502153	0	0.000850971	0.00960682	0.00568958	0.00836765	0.00716974
F0367	Bacteria	Actinobacteria	Acidimicrobiia	Acidimicrobiales	Acidimicrobiaceae	0.00168299	0	0	0.000597516	0.000572973	0.00125582	0.0019495	0	0.00347746	0.00164975	0.0033025	0.00141344	0.00446849	0.00342943	0	0.00123859
F0368	Bacteria	Candidatus Nomurabacteria	NA	NA	NA	0.00510639	0.00126133	0.00227015	0.00332687	0.00374364	0.00811292	0.0067543	0	0.00656436	0	0.000475213	0	0	0.00159162	0.00125804	0
F0369	Bacteria	Proteobacteria	Alphaproteobacteria	Pelagibacterales	Pelagibacteraceae	0	0	0	0	0	0	0	0	0	0.0009316	0	0	0	0	0	0
F0370	Bacteria	Proteobacteria	Epsilonproteobacteria	Nautiliales	Nautiliaceae	0	0	0	0	0	0.00273759	0	0	0	0	0.0012411	0	0	0	0	0
F0371	Bacteria	Firmicutes	Bacilli	Bacillales	Sporolactobacillaceae	0	0	0	0.00128009	0	0	0	0	0	0.00131051	0.00638639	0.00431314	0	0.00584204	0.00298181	0.00604421
F0372	Bacteria	Chloroflexi	Thermomicrobia	Thermomicrobiales	Thermomicrobiaceae	0	0.000865345	0.000554937	0.000948804	0.000737676	0	0.000822821	0	0	0	0	0	0	0.00178766	0.000632938	0.000411813
F0373	Bacteria	Proteobacteria	Epsilonproteobacteria	NA	NA	0.0698023	0.0257033	0.0246878	0.025276	0.03488	0.0635765	0.0653236	0	0.0442063	0.000621361	0	0.000948368	0.00304387	0.0101175	0.0182504	0.00849479
F0374	Bacteria	Proteobacteria	Gammaproteobacteria	Thiotrichales	Francisellaceae	0	0	0	0	0	0	0	0	0.00021345	0	0	0.000542423	0	0	0	0
F0375	Bacteria	Actinobacteria	Actinobacteria (high G+C Gram-positive bacteria)	Micrococcales	Dermacoccaceae	0	0	0	0	0	0.00202221	0	0	0.00154988	0	0.00583978	0	0.00229268	0	0	0
F0376	Bacteria	Fibrobacteres	Chitinivibrionia	Chitinivibrionales	Chitinivibrionaceae	0.0183872	0	0	0.000216828	0	0.00177699	0.000377192	0	0.00218374	0	0.000929006	0.00185394	0.000215	0.00242619	0	0.000704459
F0377	Bacteria	Actinobacteria	Actinobacteria (high G+C Gram-positive bacteria)	Kineosporiales	Kineosporiaceae	0	0.000115291	0	0	0.00236643	0	0	0	0	0	0	0	0	0	0.000295697	0
F0378	Bacteria	Actinobacteria	Actinobacteria (high G+C Gram-positive bacteria)	Corynebacteriales	Gordoniaceae	0	0	0	0.00199253	0	0.00356761	0	0.000748358	0	0	0.00149554	0.000794101	0	0.000345499	0	0
F0379	Bacteria	Spirochaetes	Spirochaetia	Spirochaetales	Borreliaceae	0.00162761	0	0	0.00216768	0	0.00600706	0	0	0.00265833	0	0.00168821	0	0	0	0	0
F0380	Bacteria	Actinobacteria	Actinobacteria (high G+C Gram-positive bacteria)	Acidothermales	Acidothermaceae	0	0	0	0	0	0.000351697	0	0	0.000414235	0	0.000368114	0	0	0	0	0
F0381	Bacteria	Proteobacteria	Gammaproteobacteria	Chromatiales	Ectothiorhodospiraceae (purple sulfur bacteria)	0.000517256	0.000551956	0	0.000487467	0	0	0.000554421	0	0.000239096	0.000618592	0.000599258	0	0.000440638	0	0.000419306	0
F0382	Bacteria	Armatimonadetes	Fimbriimonadia	Fimbriimonadales	Fimbriimonadaceae	0.00126084	0.0041528	0.0035883	0.0046369	0.011936	0.00588702	0.00408085	0	0.0140576	0	0.00134724	0	0.00504897	0.000805676	0.00520935	0.00292118
F0383	Bacteria	Proteobacteria	Betaproteobacteria	Ferrovales	Ferrovaceae	0.000608631	0	0	0	0	0.00109156	0.000469332	0	0.000956933	0	0	0.000999626	0	0.00124944	0	0
F0384	Bacteria	Proteobacteria	Alphaproteobacteria	Rickettsiales	Anaplasmataceae	0.00584462	0.0060207	0.00643041	0.0056805	0.000919966	0.005196	0.00587962	0	0.00242433	0	0	0	0.002793	0.0017958	0.00256005	0.00111125
F0385	Bacteria	Candidatus Woesebacteria	NA	NA	NA	0.00181393	0.00181661	0.0014309	0.00114977	0.00156468	0.00144671	0.00283408	0	0.00119153	0	0	0	0.000800925	0.00113551	0.00180056	0.000871067
F0386	Bacteria	Candidatus Tectomicrobia	NA	NA	NA	0.00113221	0.000936302	0.00123529	0.00157901	0.00168959	0.00320063	0.00339474	0	0.00285764	0	0	0	0	0	0.0011256	0.000685682
F0387	Bacteria	Proteobacteria	Gammaproteobacteria	NA	Competibacteraceae	0.010932	0.0127677	0.0129089	0.00642642	0.00840752	0.0108661	0.00884075	0	0.00217394	0.000594682	0	0.000394088	0.00474048	0.00600063	0.00471715	0.00541232
F0388	Bacteria	Proteobacteria	Alphaproteobacteria	Rhizobiales	Bartonellaceae	0.00140033	0.00126763	0.00088718	0.00369738	0.0037834	0.00355555	0.000844265	0.0013955	0.00419638	0.00214067	0.00277893	0.000749201	0.00322633	0.00299747	0.00168156	0.00164808
F0389	Bacteria	Proteobacteria	Gammaproteobacteria	Chromatiales	NA	0	0.000929367	0.000866387	0.00111067	0	0	0	0	0	0	0	0.000680568	0.000668999	0	0	0
F0390	Bacteria	Chrysiogenetes	Chrysiogenetes	Chrysiogenales	Chrysiogenaceae	0.000363279	0	0	0	0	0.000814751	0.00108721	0	0.00136973	0	0	0	0	0.000323809	0	0.000550573
F0391	Bacteria	Candidatus Berkelbacteria	NA	NA	NA	0.00202716	0.000758369	0	0	0.00339453	0.00241323	0.00428237	0	0.00246909	0	0	0	0.000925753	0	0.001019	0.00106757
F0392	Bacteria	Cyanobacteria	NA	Chroococcales	Microcystaceae	0.00181822	0.00112732	0.00268286	0.00270169	0.00174746	0.00084174	0.00177664	0	0.000349543	0.00195271	0	0.00457962	0.00257367	0.00140068	0.0021312	0.00183822
F0393	Bacteria	Actinobacteria	Actinobacteria (high G+C Gram-positive bacteria)	Geodermatophilales	Geodermatophilaceae	0.00432728	0	0	0	0	0	0	0	0.000890724	0.000842505	0	0	0	0	0	0
F0394	Bacteria	Proteobacteria	Alphaproteobacteria	Holosporales	Candidatus Paracaedibacteraceae	0	0	0	0	0	0	0	0	0	0.000156792	0	0	0	0.000253847	0	0
F0395	Bacteria	Acidobacteria	Blastocatellia	NA	NA	0	0	0	0	0.000629648	0.000370662	0	0	0	0	0	0	0	0	0	0
F0396	Bacteria	Spirochaetes	NA	NA	NA	0	0	0	0	0.00102297	0	0	0	0	0.0127119	0.0440818	0.0461269	0	0.0207265	0.0184627	0.015877
F0397	Bacteria	Proteobacteria	Deltaproteobacteria	Myxococcales (fruiting gliding bacteria)	Vulgatibacteraceae	0.00351079	0.0019112	0.00123187	0.00174178	0.00429131	0.00418898	0.00173051	0	0.000780552	0	0	0	0.00173246	0	0.000775839	0.000927634
F0398	Bacteria	Chloroflexi	Thermomicrobia	Sphaerobacterales	Sphaerobacteraceae	0.00233516	0.00156026	0.00192254	0.00237147	0.00200029	0.00317212	0.00361373	0	0.00170689	0	0	0.00114083	0.000866318	0	0.00117041	0.00042152
F0399	Bacteria	Planctomycetes	Phycisphaerae	Phycisphaerales	Phycisphaeraceae	0.000356578	0	0.000377828	0	0	0	0	0	0.000781546	0	0	0	0	0	0	0
F0400	Bacteria	Planctomycetes	Planctomycetia	Planctomycetales	Gemmataceae	0	0	0	0.00128734	0.00269768	0.000974532	0.00206911	0	0.0051738	0	0	0.000765853	0.00128743	0	0.00181046	0.00187534
F0401	Bacteria	Proteobacteria	Deltaproteobacteria	Desulfovibrionales	Desulfomicrobiaceae	0.00797141	0.00514529	0.00475319	0.00555244	0.0154137	0.0133589	0.0049685	0	0.00122425	0	0	0	0.00494448	0.00157784	0.00461516	0.00566832
F0402	Bacteria	Chlamydiae	Chlamydiia	Parachlamydiales	Criblamydiaceae	0.000192799	0.000420686	0.000328385	0.000352311	0.00109914	0.000739374	0.000824387	0	0.0029109	0	0	0	0.000234048	0	0	0.00037275
F0403	Bacteria	Firmicutes	Clostridia	Clostridiales	Christensenellaceae	0	0.000765881	0.000345164	0.00109834	0.00314147	0.0018776	0	0	0.000258271	0.000676219	0	0.0010373	0.00227577	0	0.00111358	0.000500961
F0404	Bacteria	Proteobacteria	Deltaproteobacteria	Myxococcales (fruiting gliding bacteria)	Polyangiaceae	0	0	0	0.00160003	0	0	0	0	0	0	0	0	0	0	0.0006351	0
F0405	Bacteria	Proteobacteria	Gammaproteobacteria	Orbales	Orbaceae	0	0	0	0	0	0	0	0	0	0	0	0	0.000744367	0	0	0
F0406	Bacteria	Proteobacteria	Gammaproteobacteria	Thiotrichales	Piscirickettsiaceae	0	0	0	0.000917585	0	0	0.000608801	0	0.000390997	0	0	0	0	0	0	0
F0407	Bacteria	Proteobacteria	Gammaproteobacteria	Chromatiales	Woeseiaceae	0	0	0.00102304	0	0	0.000416781	0.00144526	0	0	0	0	0	0	0	0	0

## Sheet: Genus
Supplementary Table S1*. Community composition of each plant on different taxonomic levels. Given is the mean value for the five replicates of a plant.
							C1				C2	C3	C3	C4	C5	C6	C7	C7	C8	C9	C9	C9
							Hydro	Hydro	Hydro	Hydro	Both	Hydro	Hydro	Aceto	Hydro	Aceto	Aceto	Aceto	Hydro	Both	Both	Aceto
No.	SUPERKINGDOM	PHYLUM	CLASS	ORDER	FAMILY	GENUS	BP06	BP07	BP08	BP12	BP15	BP10	BP13	BP01	BP16	BP05	BP02	BP03	BP04	BP09	BP11	BP14
G0001	Archaea	Euryarchaeota	Methanomicrobia	Methanosarcinales	Methanosaetaceae	Methanothrix	1.27251	0.87513	0.805984	0.837353	0.89493	0.832562	0.918038	37.5143	0.614182	25.0488	2.65414	0.890462	0.835529	0.89401	0.883215	6.40218
G0002	Archaea	Euryarchaeota	Methanomicrobia	Methanomicrobiales	Methanomicrobiaceae	Methanoculleus	29.3665	27.2322	27.355	22.4449	10.6622	21.7057	24.7399	10.1008	36.805	9.61523	7.05268	9.47796	38.2166	12.9837	16.6856	11.0876
G0003	Bacteria	Proteobacteria	Gammaproteobacteria	Pseudomonadales	Pseudomonadaceae	Pseudomonas	6.51157	6.38422	6.81155	6.84231	9.33178	6.82652	7.35278	10.5055	8.54319	7.23118	5.77417	4.93968	5.31754	7.4439	5.21479	4.44705
G0004	Bacteria	Firmicutes	Clostridia	Thermoanaerobacterales	Thermoanaerobacterales Family III. Incertae Sedis	Thermovenabulum	0.098303	0.173571	0.173336	0.191335	0.205482	0.11805	0.166456	0.624459	0.043417	0.135523	0.11738	0.125436	0.0967097	0.187275	0.154119	0.152302
G0005	Archaea	Euryarchaeota	Methanomicrobia	Methanomicrobiales	Methanospirillaceae	Methanospirillum	1.37113	1.40188	1.54823	1.35103	0.61043	1.26133	1.3763	1.71252	0.812389	0.646889	0.221818	0.200615	0.889676	0.587566	0.663074	0.415729
G0006	Bacteria	Cyanobacteria	NA	Synechococcales	Chamaesiphonaceae	Chamaesiphon	0.242919	0.382198	0.387348	1.19712	0.543947	0.298503	0.568816	0.730204	0.159812	1.95228	0.407076	0.619728	0.957529	1.18881	0.641	0.605521
G0007	Bacteria	Firmicutes	Clostridia	Clostridiales	Clostridiaceae	Clostridium	3.05959	2.7325	2.71887	2.95589	3.05728	5.17426	3.64773	2.9865	2.50293	2.50288	1.25695	1.93326	2.19894	1.83215	2.49224	2.19988
G0008	Bacteria	Cyanobacteria	NA	Nostocales	Nostocaceae	Nostoc	0.146408	0.332824	0.344498	0.974099	0.306406	0.215079	0.335681	0.552058	0.0933185	1.40712	0.353146	0.572005	0.74096	0.802283	0.50627	0.440661
G0009	Bacteria	Firmicutes	Clostridia	Clostridiales	Peptostreptococcaceae	Clostridioides	0.206142	0.25048	0.208019	0.240074	0.1833	0.25309	0.226181	0.533574	0.117145	0.185213	0.353276	0.2388	0.156722	0.163195	0.174309	0.13494
G0010	Bacteria	Proteobacteria	Gammaproteobacteria	Enterobacterales	Enterobacteriaceae	Shigella	0.147301	0.151687	0.157051	0.230444	0.585553	0.306518	0.182129	0.458222	0.343978	0.486045	0.2656	0.223808	2.28204	0.702062	0.399725	0.308004
G0011	Bacteria	Bacteroidetes	Bacteroidia	Bacteroidales	Lentimicrobiaceae	Lentimicrobium	0.0723559	0.057243	0.0633018	0.0933549	0.0671774	0.0783369	0.0681241	0.627296	0.0965668	0.252144	0.0687378	0.072362	0.040145	0.055555	0.0495405	0.102797
G0012	Bacteria	Thermotogae	Thermotogae	Petrotogales	NA	Defluviitoga	1.02743	1.46234	1.46037	1.32158	13.7683	2.62459	1.19162	1.20854	16.5186	0.85176	0.6501	0.813309	1.17675	1.06941	0.980332	1.02831
G0013	Bacteria	Cyanobacteria	NA	Nostocales	Rivulariaceae	Calothrix	0.109396	0.204687	0.197578	0.478762	0.414213	0.147192	0.22609	0.324382	0.0554063	0.481791	0.197693	0.165147	0.256382	0.384104	0.26163	0.199671
G0014	Bacteria	Cyanobacteria	NA	Synechococcales	Synechococcaceae	Thermosynechococcus	0.0657375	0.186779	0.17881	0.552159	0.175583	0.107968	0.229481	0.393007	0.0506404	0.858538	0.249601	0.303098	0.391844	0.422009	0.264946	0.259844
G0015	Archaea	Euryarchaeota	Methanomicrobia	Methanosarcinales	Methanosarcinaceae	Methanosarcina	5.22087	5.6781	5.39874	10.4082	8.61603	5.89976	6.65032	2.94608	2.43353	16.4608	56.2842	50.1178	3.28319	34.7275	32.6669	40.4206
G0016	Archaea	Euryarchaeota	Methanobacteria	Methanobacteriales	Methanobacteriaceae	Methanothermobacter	0.18309	0.306028	0.303192	0.229088	0.918952	0.156072	0.32146	0.356489	0.349302	0.523103	0.198811	0.274213	0.244563	0.176646	0.204063	0.303251
G0017	Bacteria	Bacteroidetes	Bacteroidia	Bacteroidales	Porphyromonadaceae	Fermentimonas	0.942036	0.657592	0.644572	0.657699	0.482974	0.613185	0.760284	1.3657	0.568053	1.80721	0.923396	2.80085	0.992812	0.442809	0.580185	0.760696
G0018	Bacteria	Firmicutes	Clostridia	Clostridiales	Syntrophomonadaceae	Syntrophomonas	0.374724	0.618568	0.578691	0.561788	0.41802	0.68806	0.50584	0.759065	0.460714	0.230483	0.175499	0.193767	0.276016	0.181414	0.312549	0.162665
G0019	Bacteria	Firmicutes	Clostridia	Clostridiales	Peptococcaceae	NA	9.3503	8.56567	8.75308	6.18292	7.19271	10.3486	7.56022	1.24482	1.93269	2.79389	0.869748	0.884082	5.09251	4.95012	4.95355	4.67135
G0020	Bacteria	Firmicutes	Bacilli	Bacillales	Paenibacillaceae	Brevibacillus	0.161851	0.0902178	0.0881526	0.23355	0.304181	0.162708	0.31326	0.287098	0.272454	0.409379	0.138585	0.206799	0.200191	0.353421	0.12303	0.123506
G0021	Bacteria	Firmicutes	Erysipelotrichia	Erysipelotrichales	Erysipelotrichaceae	Turicibacter	0.253421	0.244903	0.250293	0.303744	0.347382	0.389342	0.281772	0.752888	0.098158	0.289467	0.270277	0.321468	0.260274	0.172873	0.246096	0.20978
G0022	Bacteria	Cyanobacteria	NA	Nostocales	Tolypothrichaceae	Tolypothrix	0.182958	0.165606	0.175161	0.441456	0.253514	0.181303	0.231426	0.312502	0.0892541	0.551861	0.184177	0.211371	0.278427	0.427121	0.242767	0.191554
G0023	Bacteria	Cyanobacteria	NA	Synechococcales	Leptolyngbyaceae	Phormidesmis	0.0855271	0.15612	0.163631	0.377336	0.314555	0.144118	0.202063	0.249303	0.0571446	0.470034	0.180694	0.199355	0.235118	0.445551	0.202071	0.193882
G0024	Bacteria	Cyanobacteria	NA	Oscillatoriales	Cyanothecaceae	Cyanothece	0.0688001	0.154604	0.159699	0.343183	0.243731	0.118181	0.177967	0.268697	0.0900531	0.400805	0.171332	0.193932	0.208771	0.428557	0.204232	0.147262
G0025	Bacteria	Bacteroidetes	Cytophagia	Cytophagales	Flammeovirgaceae	Flammeovirga	0.00114247	0.00236244	0.0015902	0	0	0	0	0.244184	0	0.102652	0.00781636	0.00591177	0	0	0	0
G0026	Bacteria	Firmicutes	Tissierellia	Tissierellales	Gottschalkiaceae	Gottschalkia	0.434141	0.374548	0.378007	0.439519	0.578323	0.5804	0.30853	0.181227	0.389502	0.156051	0.180912	0.140659	0.306596	0.280666	0.373219	0.163804
G0027	Bacteria	Firmicutes	Clostridia	Thermoanaerobacterales	Thermoanaerobacteraceae	Thermacetogenium	0.343997	1.91817	1.89142	1.30295	1.2714	0.972752	1.31947	0.336025	0.182823	0.180553	0.293907	0.131042	0.316422	0.190874	0.351076	0.150265
G0028	Bacteria	Synergistetes	Synergistia	Synergistales	Synergistaceae	Thermovirga	0.0987014	0.141226	0.119875	0.352775	0.183724	0.122703	0.236739	0.165373	0.0492414	0.54246	0.126177	0.108898	0.232291	0.201641	0.25954	0.220056
G0029	Bacteria	Actinobacteria	Actinobacteria (high G+C Gram-positive bacteria)	Micrococcales	Intrasporangiaceae	Serinicoccus	0	0	0	0	0.000333604	0.000262454	0	0.191871	0	0.0296036	0.00344452	0.000826061	0.000150077	0	0	0
G0030	Bacteria	Firmicutes	Clostridia	Thermoanaerobacterales	Thermoanaerobacteraceae	Tepidanaerobacter	0.711779	0.820439	0.807345	0.81345	1.12101	0.742119	0.813047	0.37438	0.292795	0.370426	0.262079	0.242699	0.550721	0.638469	0.546459	0.489259
G0031	Bacteria	Firmicutes	Bacilli	Bacillales	Bacillaceae	Bacillus	0.365946	0.429834	0.405452	0.409467	0.379231	0.465953	0.513781	0.438875	0.194428	0.398578	0.320968	0.294335	0.304054	0.426579	0.358147	0.301565
G0032	Bacteria	Firmicutes	Clostridia	Clostridiales	Syntrophomonadaceae	Dethiobacter	0.0521759	0.134441	0.133126	0.0621312	0.156958	0.0987077	0.144515	0.296445	0.0725103	0.121998	0.19611	0.0574327	0.0436854	0.20452	0.118667	0.121071
G0033	Bacteria	Spirochaetes	Spirochaetia	Spirochaetales	Spirochaetaceae	Treponema	0.107735	0.112596	0.107352	0.102047	0.12826	0.115866	0.165109	0.423901	0.0653226	0.180795	0.191309	0.325819	0.168364	0.0723162	0.109766	0.0690532
G0034	Archaea	Euryarchaeota	Methanomicrobia	Methanomicrobiales	NA	NA	2.60073	2.3375	2.50337	2.38455	0.720557	1.77985	2.22876	0.250116	1.09131	0.152775	0.0826084	0.152233	1.36596	1.05085	1.24348	0.61302
G0035	Bacteria	Firmicutes	Clostridia	Clostridiales	Peptostreptococcaceae	Paraclostridium	0.160894	0.204651	0.214111	0.194178	0.243002	0.183941	0.249936	0.399676	0.0530187	0.213818	0.238416	0.215232	0.174362	0.164806	0.176166	0.164916
G0036	Bacteria	Cyanobacteria	NA	Synechococcales	Pseudanabaenaceae	Pseudanabaena	0.0544195	0.10761	0.102844	0.2938	0.0988006	0.0873203	0.179154	0.192655	0.0375169	0.434876	0.14771	0.189253	0.253211	0.232466	0.171526	0.153088
G0037	Archaea	Euryarchaeota	Methanomicrobia	Methanocellales	Methanocellaceae	Methanocella	0.113634	0.143004	0.133447	0.0678802	0.0817412	0.068227	0.117042	0.244504	0.0387347	0.16824	0.149738	0.110172	0.0735829	0.21796	0.139006	0.177495
G0038	Bacteria	NA	NA	NA	NA	NA	0.080518	0.0726382	0.0668636	0.0984861	0.233156	0.122952	0.111092	0.175766	0.0711145	0.132427	0.0648391	0.0700306	0.0701197	0.0794839	0.0779769	0.0582132
G0039	Bacteria	Firmicutes	Clostridia	Clostridiales	Peptococcaceae	Pelotomaculum	0.230742	0.25834	0.253679	0.31366	0.134491	0.129364	0.169516	0.67518	0.112348	0.505841	0.337655	0.410291	0.439975	0.33535	0.366943	0.313867
G0040	Bacteria	Actinobacteria	Actinobacteria (high G+C Gram-positive bacteria)	Streptosporangiales	Nocardiopsaceae	Thermobifida	0.0444916	0.134078	0.138661	0.0479261	0.112496	0.0726844	0.077995	0.172588	0.091469	0.263691	0.0336528	0.0636142	0.0622309	0.0570038	0.047051	0.0659915
G0041	Bacteria	Proteobacteria	Betaproteobacteria	Burkholderiales	Comamonadaceae	Pseudorhodoferax	0.0804145	0.0792782	0.0826368	0.0960679	0.154193	0.106016	0.0877605	0.124636	0.0942715	0.0776408	0.0822256	0.0564211	0.0826618	0.11411	0.0809617	0.0658458
G0042	Bacteria	Spirochaetes	Spirochaetia	Spirochaetales	Spirochaetaceae	Sphaerochaeta	0.0141098	0.00975896	0.0078008	0.013175	0.00838328	0.00863659	0.00997715	0.111821	0.00391299	0.102028	0.0129536	0.0155852	0.0155193	0.00632877	0.00697416	0.0212143
G0043	Bacteria	Bacteroidetes	Sphingobacteriia	Sphingobacteriales	Sphingobacteriaceae	Sphingobacterium	0.0484631	0.0484389	0.0455056	0.0989508	0.0454495	0.0986546	0.0680311	0.160081	0.0745824	0.0434124	0.0541044	0.0454885	0.0508765	0.0521357	0.0717123	0.0391381
G0044	Bacteria	Cyanobacteria	NA	Synechococcales	Acaryochloridaceae	Acaryochloris	0.051057	0.0985913	0.094251	0.165132	0.157144	0.0668346	0.106817	0.125253	0.0413056	0.192654	0.0696114	0.0896261	0.107808	0.188077	0.104369	0.070089
G0045	Bacteria	Firmicutes	Clostridia	Clostridiales	Ruminococcaceae	Ruminiclostridium	1.13163	0.999181	1.01015	1.28288	1.36586	1.54143	1.08572	0.645615	0.523077	0.740258	0.56582	0.743734	1.08976	0.761213	0.946023	0.669659
G0046	Bacteria	Firmicutes	Bacilli	Bacillales	Paenibacillaceae	Aneurinibacillus	0.0649475	0.169251	0.157926	0.0633003	0.0787952	0.185416	0.189458	0.145689	0.113966	0.047116	0.172176	0.00572157	0.0139531	0.212761	0.111016	0.0965301
G0047	Bacteria	Bacteroidetes	Sphingobacteriia	Sphingobacteriales	Sphingobacteriaceae	Pseudopedobacter	0.0315501	0.0778674	0.0727339	0.0806283	0.0164313	0.0615771	0.0884776	0.128113	0.0752647	0.0754949	0.0759046	0.0701078	0.0612641	0.0881013	0.0661198	0.0672231
G0048	Bacteria	Fibrobacteres	Chitinispirillia	Chitinispirillales	Chitinispirillaceae	Chitinispirillum	0.00273824	0.00527885	0.00443653	0.0028042	0.00985639	0.00335679	0.00329173	0.168354	0.00222744	0.0595803	0.0774737	0.0887927	0.0476311	0.00444556	0.00406814	0.00885238
G0049	Bacteria	Firmicutes	Tissierellia	Tissierellales	Tissierellaceae	NA	0.590461	0.319621	0.314218	0.419112	0.454836	0.55117	0.333482	0.157976	0.238778	0.267889	0.112995	0.2801	0.30797	0.27516	0.322008	0.285313
G0050	Bacteria	Candidatus Cloacimonetes	NA	NA	NA	Candidatus Cloacimonas	0.105587	0.0878733	0.0847329	0.157637	0.212443	0.127873	0.105684	0.414602	0.0765169	0.288706	0.0713782	0.226937	0.623476	0.110803	0.123231	0.116189
G0051	Bacteria	Proteobacteria	Betaproteobacteria	Burkholderiales	NA	Leptothrix	0.0337508	0.0323241	0.0279053	0.0485362	0.0469802	0.0495481	0.0398877	0.101894	0.0244835	0.0477152	0.0487802	0.0502987	0.0353846	0.0364732	0.0344918	0.0282006
G0052	Bacteria	Firmicutes	Clostridia	Clostridiales	Clostridiaceae	Caldisalinibacter	0.240032	0.188507	0.18716	0.273001	0.325991	0.300336	0.23071	0.121294	0.135378	0.160944	0.0703805	0.181622	0.207587	0.147803	0.218096	0.164793
G0053	Archaea	Euryarchaeota	Methanomicrobia	Methanomicrobiales	Methanomicrobiaceae	Methanolacinia	0.0567683	0.0441981	0.0466095	0.0428336	0.857	0.0492772	0.0632151	0.199297	0.0265767	0.0922124	0.0712945	0.127135	0.0369252	0.0181803	0.0649376	0.0376259
G0054	Bacteria	Firmicutes	Clostridia	Clostridiales	Peptostreptococcaceae	Paeniclostridium	0.00280091	0.00784665	0.0083325	0.0247639	0.0425031	0.011041	0.0208027	0.202345	0.0140513	0.0426972	0.0934254	0.0698529	0.0253767	0.0196317	0.0226384	0.0250842
G0055	Bacteria	Bacteroidetes	Bacteroidia	Bacteroidales	NA	NA	0.0839349	0.120238	0.110179	0.182868	0.0959066	0.147275	0.173566	0.160491	0.141936	0.112807	0.161969	0.208066	0.113594	0.14406	0.180503	0.162022
G0056	Bacteria	Bacteroidetes	Cytophagia	Cytophagales	Cytophagaceae	NA	0.00110387	0.00297323	0.00243609	0.000363874	0	0	0.00185879	0.100213	0	0.0411104	0.00855221	0.00494727	0.00127434	0	0.000558951	0
G0057	Bacteria	Actinobacteria	Actinobacteria (high G+C Gram-positive bacteria)	Corynebacteriales	Corynebacteriaceae	Corynebacterium	0.0658039	0.0777142	0.0743544	0.0988225	0.0909324	0.0982944	0.0756648	0.177122	0.0975949	0.104643	0.0881994	0.160624	0.0927579	0.056307	0.080266	0.0469908
G0058	Bacteria	Bacteroidetes	Chitinophagia	Chitinophagales	Chitinophagaceae	Arachidicoccus	0.00702463	0.00632396	0.00510299	0.0162051	0.000215295	0.00369742	0.00818095	0.0852293	0.00443548	0.0260141	0.0341347	0.0560504	0.0290779	0.0104025	0.0219901	0.00908543
G0059	Bacteria	Chloroflexi	Anaerolineae	NA	NA	NA	0.0728168	0.0762289	0.0778517	0.107242	0.105721	0.0690967	0.0781747	0.109261	0.0693546	0.0951485	0.0624973	0.0803352	0.108204	0.0740641	0.0672498	0.0662818
G0060	Bacteria	Cyanobacteria	NA	Chroococcales	Chroococcaceae	Gloeocapsa	0.0388878	0.0915022	0.0870787	0.271103	0.107732	0.0585931	0.0834132	0.150838	0.0238897	0.34106	0.0658479	0.156022	0.200275	0.233623	0.13719	0.111801
G0061	Bacteria	Proteobacteria	Betaproteobacteria	Nitrosomonadales	Methylophilaceae	Methylophilus	0.0232172	0.0314896	0.0326821	0.0639414	0.0409664	0.0353961	0.0348152	0.08448	0.0336908	0.102117	0.0395146	0.0601747	0.070156	0.0444846	0.0438178	0.0378052
G0062	Bacteria	Firmicutes	Clostridia	Clostridiales	Clostridiaceae	Thermobrachium	0.202682	0.102889	0.106578	0.113348	0.155371	0.15658	0.125765	0.115342	0.0567508	0.110068	0.0617555	0.0766951	0.0892163	0.0870492	0.093863	0.0773991
G0063	Bacteria	Proteobacteria	Gammaproteobacteria	Enterobacterales	Enterobacteriaceae	Escherichia	0.025935	0.0274518	0.0303358	0.0521239	0.095515	0.0573368	0.0499856	0.087152	0.0678284	0.0763362	0.038957	0.0416645	0.357363	0.107604	0.0894251	0.0506547
G0064	Bacteria	Thermotogae	Thermotogae	Thermotogales	Thermotogaceae	Pseudothermotoga	0.0146175	0.023222	0.0217172	0.0071999	0.0807899	0.0121516	0.0123711	0.0724977	0.0218817	0.0465709	0.0202368	0.0151161	0.0204075	0.0117744	0.007267	0.0118553
G0065	Bacteria	Cyanobacteria	NA	Oscillatoriales	Oscillatoriaceae	Lyngbya	0.014319	0.0291062	0.0296054	0.0922527	0.0352719	0.02159	0.0354528	0.0936593	0.00925286	0.149671	0.0397301	0.0571843	0.0789093	0.0697754	0.0459501	0.0428718
G0066	Bacteria	Proteobacteria	Alphaproteobacteria	Rhizobiales	Bradyrhizobiaceae	Bosea	0.022346	0.0414172	0.0389567	0.103698	0.177221	0.1039	0.082759	0.0981267	0.0747533	0.0644866	0.0435445	0.0551227	0.0399972	0.0685984	0.0659466	0.0484009
G0067	Bacteria	Proteobacteria	Epsilonproteobacteria	Campylobacterales	Campylobacteraceae	Campylobacter	0.00091673	0.00258688	0.00375175	0.0103263	0.0245924	0.0025528	0.00766885	0.060901	0.00174231	0.0206333	0.0397586	0.0314861	0.0147591	0.00984436	0.0119002	0.014282
G0068	Bacteria	Proteobacteria	Gammaproteobacteria	Salinisphaerales	Salinisphaeraceae	Salinisphaera	0.00661716	0.0180826	0.0156404	0.0351135	0.0141791	0.0115365	0.0120227	0.0639809	0.0179606	0.0280742	0.0701134	0.0226211	0.0327698	0.0226859	0.0253007	0.0166984
G0069	Bacteria	Chloroflexi	Ardenticatenia	Ardenticatenales	Ardenticatenaceae	Ardenticatena	0.0103787	0.01442	0.0135713	0.021909	0.0403974	0.0161001	0.0226894	0.0592411	0.00616587	0.0222242	0.0200119	0.0200647	0.0350737	0.0111083	0.0148003	0.0118136
G0070	Bacteria	Firmicutes	Bacilli	Lactobacillales	Streptococcaceae	Streptococcus	1.73358	1.50172	1.40132	1.02602	0.546461	1.4616	1.45187	0.310374	0.579393	0.380616	0.138495	0.397711	1.24682	0.622901	0.756697	0.466667
G0071	Archaea	Euryarchaeota	Methanomicrobia	Methanomicrobiales	Methanoregulaceae	Methanosphaerula	1.69397	1.78202	1.75757	2.00466	0.307853	1.70735	1.77236	0.119037	1.13401	0.0892116	0.0288611	0.0643574	1.17557	0.667499	0.890884	0.342303
G0072	Bacteria	Firmicutes	Bacilli	Bacillales	Paenibacillaceae	Paenibacillus	0.390602	0.327265	0.376173	0.350182	0.342134	0.385647	0.37012	0.305032	0.236629	0.310527	0.128709	0.144986	0.379703	0.222781	0.252673	0.218934
G0073	Bacteria	Proteobacteria	Alphaproteobacteria	Rhizobiales	NA	Methyloceanibacter	0.0235787	0.040831	0.0370428	0.0685509	0.0441079	0.0384906	0.034396	0.0783715	0.0291416	0.104183	0.036281	0.0657774	0.0762812	0.0423211	0.0392322	0.0369292
G0074	Bacteria	Bacteroidetes	Cytophagia	Cytophagales	Cytophagaceae	Spirosoma	0.0192282	0.0181936	0.0177679	0.054532	0.0568851	0.0598687	0.0437678	0.0927171	0.0557711	0.0338015	0.0233139	0.0292137	0.0208778	0.0286293	0.0495383	0.0304292
G0075	Bacteria	Bacteroidetes	Bacteroidia	Marinilabiliales	Prolixibacteraceae	Draconibacterium	0.0322779	0.0443635	0.0397598	0.0579797	0.0143688	0.048647	0.0492536	0.0952679	0.0276387	0.0391407	0.0235869	0.0500949	0.042019	0.0526047	0.0607017	0.0361559
G0076	Bacteria	Candidatus Amesbacteria	NA	NA	NA	NA	0.264249	0.244688	0.236697	0.157766	0.420019	0.234542	0.246699	0.11348	0.0588101	0.129022	0.125535	0.0585025	0.163888	0.162477	0.125739	0.164506
G0077	Bacteria	Firmicutes	Clostridia	Thermoanaerobacterales	Thermoanaerobacteraceae	Moorella	0.108905	0.119585	0.118798	0.109593	0.143636	0.101272	0.110876	0.169747	0.0621068	0.0722678	0.0804913	0.0654034	0.0916817	0.0999237	0.0928591	0.0816703
G0078	Archaea	Candidatus Bathyarchaeota	NA	NA	NA	NA	0.135381	0.0767172	0.0753771	0.228547	0.173264	0.124898	0.259633	0.0765614	0.0446371	0.293739	0.143008	0.549192	0.129682	0.267776	0.25913	0.260865
G0079	Archaea	Euryarchaeota	Methanobacteria	Methanobacteriales	Methanobacteriaceae	Methanobacterium	0.837869	0.809291	0.807859	0.708448	0.380338	0.63728	0.613556	0.229269	0.304046	1.55929	0.354409	0.67574	1.04252	0.300386	0.451295	0.512925
G0080	Bacteria	Firmicutes	Clostridia	NA	NA	NA	0.0733441	0.0983429	0.098404	0.096965	0.131371	0.178228	0.119603	0.115242	0.0476666	0.097149	0.102908	0.0584987	0.111316	0.0981541	0.0909574	0.0736646
G0081	Bacteria	Proteobacteria	Alphaproteobacteria	Rhizobiales	Phyllobacteriaceae	Chelativorans	0	0.00353823	0.00389921	0.0103486	0.0186131	0.00208011	0.00911407	0.0596189	0.000595906	0.0159602	0.0325994	0.0248545	0.00940612	0.00779905	0.0104433	0.0106591
G0082	Bacteria	Firmicutes	Clostridia	Clostridiales	NA	NA	0.353342	0.27802	0.274699	0.339367	0.258147	0.653846	0.274708	0.11986	0.195903	0.126199	0.0667132	0.0931752	0.222238	0.175536	0.228242	0.153556
G0083	Archaea	Euryarchaeota	Thermoplasmata	Methanomassiliicoccales	NA	NA	0.136957	0.090696	0.0898876	0.155169	0.098273	0.110961	0.15627	0.156987	0.0499246	0.204964	0.0842689	0.130393	0.0681046	0.256554	0.170573	0.134763
G0084	Bacteria	Proteobacteria	Gammaproteobacteria	Methylococcales	Methylococcaceae	Methylomonas	0.00818544	0.0113899	0.0100112	0.0123445	0.0203769	0.0237759	0.0234832	0.0693642	0.0238303	0.0220769	0.00293984	0.0696761	0.112073	0.00732009	0.0140583	0.0111944
G0085	Bacteria	Bacteroidetes	Cytophagia	Cytophagales	Cytophagaceae	Dyadobacter	0.104982	0.0963776	0.0937088	0.209999	0.061395	0.182456	0.132488	0.116459	0.209684	0.156816	0.0807438	0.102432	0.126812	0.121881	0.127448	0.117191
G0086	Bacteria	Proteobacteria	Alphaproteobacteria	Rhodobacterales	Rhodobacteraceae	Salipiger	0.0164916	0.0114295	0.0108692	0.0375811	0.0226137	0.0193434	0.0274862	0.0494017	0.00884635	0.0738457	0.0156275	0.0324181	0.0501942	0.0294624	0.0315465	0.0329819
G0087	Bacteria	Cyanobacteria	NA	Oscillatoriales	Microcoleaceae	Arthrospira	0.0147728	0.0272995	0.0285701	0.0914326	0.0371118	0.0261744	0.0445565	0.0696094	0.0147609	0.158298	0.0353043	0.0449925	0.0916196	0.0690175	0.0539769	0.0534551
G0088	Bacteria	Cyanobacteria	NA	Nostocales	Aphanizomenonaceae	Raphidiopsis	0.0330434	0.0390249	0.0595426	0.103298	0.069363	0.0353075	0.0645329	0.0608865	0.0304094	0.103866	0.0480672	0.0517929	0.0665949	0.10493	0.0625085	0.0359249
G0089	Bacteria	Nitrospirae	Nitrospira	NA	NA	NA	0.00995033	0.0436164	0.0419918	0.0205307	0.0431492	0.0380892	0.0396311	0.058388	0.0407158	0.0180893	0.0682424	0.025072	0.0180118	0.0567073	0.0303481	0.0244114
G0090	Archaea	Euryarchaeota	NA	NA	NA	NA	0.0432595	0.0596281	0.051495	0.486232	0.131242	0.0419659	0.0574488	0.0639011	0.0369963	0.8159	3.16515	3.1337	0.0687731	1.7404	1.82938	2.1744
G0091	Bacteria	Bacteroidetes	Flavobacteriia	Flavobacteriales	Flavobacteriaceae	Myroides	0.0162138	0.017787	0.0168953	0.0489894	0.0996615	0.0218048	0.033397	0.0475168	0.00788365	0.0477231	0.0225822	0.0173287	0.0198598	0.0496619	0.0299245	0.018814
G0092	Bacteria	Firmicutes	NA	NA	NA	NA	0.644626	0.563358	0.587632	0.573747	0.685335	0.641568	0.632629	0.20906	0.221871	0.392748	0.212407	0.257589	0.473187	0.463414	0.472098	0.41087
G0093	Archaea	Euryarchaeota	Methanococci	Methanococcales	Methanocaldococcaceae	Methanocaldococcus	0.0031812	0.00320805	0.00953206	0.00216934	0.00615802	0.00435683	0.00390878	0.042173	0.000257226	0.0317795	0.0095767	0.00856966	0.00115391	0.00285928	0.0013101	0.00640155
G0094	Bacteria	Bacteroidetes	Cytophagia	Cytophagales	Cytophagaceae	Fibrisoma	0	0	0	0.0064511	0	0	0	0.0430332	0	0.0102227	0.0144273	0.023078	0.0160882	0.00444179	0.0134222	0.00472308
G0095	Bacteria	Firmicutes	Clostridia	Clostridiales	Clostridiaceae	Hungatella	0.105841	0.0372442	0.039538	0.0578047	0.0115681	0.0492483	0.041868	0.0602332	0.0156513	0.181516	0.0724958	0.0823376	0.115357	0.0520922	0.0506433	0.0617377
G0096	Bacteria	Nitrospirae	Nitrospira	Nitrospirales	Nitrospiraceae	Nitrospira	0	0	0.000799149	0	0	0.00261929	0	0.0312703	0.000198707	0.0101675	0.015149	0.0142934	0.0111297	0.000685226	0	0.00183184
G0097	Archaea	Euryarchaeota	Thermococci	Thermococcales	Thermococcaceae	Thermococcus	0.0133837	0.0107118	0.0100699	0.0147919	0.0162281	0.0122929	0.0200868	0.0463287	0.0087679	0.0327304	0.0183484	0.00909532	0.0114781	0.0131204	0.0133733	0.0156427
G0098	Bacteria	Firmicutes	Clostridia	Clostridiales	Peptostreptococcaceae	Peptostreptococcus	0.0291632	0.036054	0.0376289	0.0648224	0.0588708	0.0812404	0.0575423	0.0758083	0.0155931	0.0334618	0.0565705	0.0526922	0.0283656	0.0358555	0.0489225	0.0341165
G0099	Bacteria	Proteobacteria	Betaproteobacteria	Rhodocyclales	Zoogloeaceae	Thauera	0.0739144	0.0841627	0.0799449	0.074435	0.0942208	0.0749148	0.0784982	0.101341	0.125247	0.102291	0.0888935	0.0892337	0.0578112	0.0978471	0.0805209	0.0862588
G0100	Bacteria	Firmicutes	Clostridia	Clostridiales	Clostridiaceae	Alkaliphilus	0.0342257	0.0275937	0.0211882	0.0459741	0.0397932	0.0281948	0.0326649	0.0848633	0.0133425	0.0295099	0.0520499	0.0556637	0.0383916	0.0183271	0.0365187	0.0303064
G0101	Archaea	Euryarchaeota	Methanomicrobia	Methanomicrobiales	Methanomicrobiaceae	Methanofollis	1.0476	0.907729	0.850847	0.513021	0.10183	0.611664	0.664607	0.0893042	0.622776	0.0825082	0.0226005	0.0860616	0.609007	0.290463	0.450198	0.262259
G0102	Bacteria	Firmicutes	Clostridia	Clostridiales	Clostridiaceae	Caloramator	0.261133	0.193427	0.176882	0.14701	0.11144	0.179732	0.218503	0.0596834	0.0529341	0.0701651	0.0442663	0.0530236	0.148818	0.106558	0.155041	0.113365
G0103	Bacteria	Bacteroidetes	Bacteroidia	Bacteroidales	NA	Candidatus Symbiothrix	0.00372536	0.00407518	0.00495072	0.0117869	0.00957956	0.00909574	0.0125828	0.0441736	0.00718979	0.00633725	0.00429204	0.00577387	0.00513204	0.00731518	0.00745306	0.00563585
G0104	Bacteria	Proteobacteria	Gammaproteobacteria	Oceanospirillales	Oceanospirillaceae	Nitrincola	0.0254472	0.0295588	0.0315708	0.0406115	0.0663861	0.0349898	0.0321451	0.0564207	0.0627404	0.033014	0.0387859	0.0192999	0.0266805	0.043459	0.0326217	0.0296248
G0105	Bacteria	Firmicutes	Clostridia	Clostridiales	Peptococcaceae	Thermincola	0.0294791	0.0379014	0.0350381	0.0577703	0.0428696	0.0427785	0.0475239	0.0414775	0.0100565	0.0397406	0.0249264	0.038584	0.0439882	0.0297489	0.038191	0.0349579
G0106	Bacteria	Bacteroidetes	Bacteroidia	Bacteroidales	Porphyromonadaceae	NA	0.0116884	0.00842417	0.00872125	0.0181673	0.00723877	0.0194201	0.013018	0.0556856	0.012059	0.0647805	0.0109603	0.0156944	0.0195476	0.00829907	0.022159	0.0180654
G0107	Bacteria	Firmicutes	Clostridia	Clostridiales	Peptococcaceae	Desulfotomaculum	0.3192	0.309355	0.298058	0.342664	0.330506	0.311813	0.364127	0.355181	0.239416	0.312747	0.234398	0.223808	0.332131	0.333485	0.284315	0.272391
G0108	Archaea	Euryarchaeota	Methanomicrobia	Methanomicrobiales	Methanoregulaceae	Methanoregula	1.50895	1.14901	1.21107	0.79521	0.190064	0.814616	1.07644	0.0866992	0.331156	0.117962	0.211009	0.184978	0.418772	0.549672	0.605002	0.343271
G0109	Bacteria	Proteobacteria	Betaproteobacteria	Rhodocyclales	Zoogloeaceae	Azoarcus	0.0099092	0.0175294	0.0178062	0.0126225	0.0254131	0.00929003	0.0167488	0.0343736	0.00424559	0.0351618	0.0165202	0.0153006	0.0157404	0.0135106	0.014498	0.0131162
G0110	Bacteria	Proteobacteria	Deltaproteobacteria	Desulfarculales	Desulfarculaceae	Desulfarculus	0.00235136	0	0	0	0	0	0	0.0310091	0	0.108746	0.00370594	0.00205042	0.000414129	0.00236246	0.00138419	0.0339854
G0111	Bacteria	Firmicutes	Clostridia	Thermoanaerobacterales	Thermoanaerobacterales Family III. Incertae Sedis	Thermosediminibacter	0.0121066	0.0136477	0.0129391	0.016589	0.0152211	0.011677	0.0178927	0.0411594	0.000987634	0.00649754	0.0297905	0.0192475	0.0181466	0.0130726	0.0121416	0.00837717
G0112	Archaea	Euryarchaeota	Halobacteria	Natrialbales	Natrialbaceae	Halopiger	0.0342293	0.0145611	0.0111422	0.017564	0.0113219	0.00324081	0.0106007	0.0476144	0.00213284	0.043921	0.013968	0.0531804	0.0357387	0.0214909	0.0180715	0.0226308
G0113	Bacteria	Firmicutes	Clostridia	Clostridiales	Syntrophomonadaceae	Syntrophothermus	0.164	0.0832831	0.0788934	0.141726	0.103962	0.0937661	0.0676119	0.130584	0.103778	0.0686813	0.02975	0.0757443	0.0930169	0.072574	0.0888839	0.0827041
G0114	Bacteria	Bacteroidetes	Bacteroidia	Bacteroidales	Bacteroidaceae	Bacteroides	0.263711	0.392234	0.394225	0.514775	0.232439	0.3655	0.407295	0.392919	0.295283	0.414097	0.333855	0.355689	0.357598	0.463774	0.395058	0.381837
G0115	Bacteria	Bacteroidetes	Bacteroidia	Bacteroidales	Tannerellaceae	Tannerella	0.0873971	0.133495	0.146848	0.163266	0.101978	0.180105	0.203391	0.0732227	0.0891766	0.0792078	0.0486087	0.0588518	0.107655	0.12712	0.125623	0.107108
G0116	Bacteria	Firmicutes	Bacilli	Bacillales	Bacillaceae	Aeribacillus	0.0503592	0.0415397	0.033927	0.0643608	0.0507403	0.051601	0.0500685	0.0324835	0.0238824	0.046833	0.0107212	0.0138985	0.0343889	0.049448	0.0430327	0.0265829
G0117	Bacteria	Actinobacteria	Actinobacteria (high G+C Gram-positive bacteria)	Micrococcales	Intrasporangiaceae	Arsenicicoccus	0.0704446	0.0354506	0.0420188	0.0434717	0.0633747	0.055905	0.0653554	0.0453468	0.032971	0.0203781	0.0296127	0.0220793	0.0162347	0.0301795	0.0249599	0.0188851
G0118	Bacteria	Proteobacteria	Gammaproteobacteria	Enterobacterales	Enterobacteriaceae	Yokenella	0	0	0	0	0	0	0	0.0244936	0	0	0	0	0	0	0	0
G0119	Bacteria	Proteobacteria	Betaproteobacteria	NA	NA	Candidatus Accumulibacter	0.0395307	0.0624419	0.0685807	0.0956736	0.0594262	0.0676037	0.0735437	0.10407	0.045805	0.0806919	0.0573243	0.0408207	0.0719124	0.0651379	0.0398939	0.044617
G0120	Bacteria	Candidatus Parcubacteria	NA	NA	NA	NA	0.0058389	0.00211775	0.00108779	0.00138314	0.00441101	0.00453387	0.00490603	0.053451	0.000494591	0.00917497	0.00696687	0.00283454	0.00202367	0.00299331	0.00356997	0.0043762
G0121	Bacteria	Dictyoglomi	Dictyoglomia	Dictyoglomales	Dictyoglomaceae	Dictyoglomus	0.180329	0.149698	0.14721	0.128808	0.135981	0.131763	0.163925	0.0286333	0.100168	0.0477379	0.0140631	0.0100961	0.0922184	0.0960656	0.0810603	0.0734792
G0122	Bacteria	Firmicutes	Clostridia	Thermoanaerobacterales	Thermoanaerobacterales Family III. Incertae Sedis	Syntrophaceticus	5.0337	6.33394	6.01584	3.72076	4.11305	3.12259	4.34288	0.388082	1.97245	0.331645	0.312738	0.3183	6.77853	0.396896	0.87954	0.286639
G0123	Bacteria	Bacteroidetes	Bacteroidia	Bacteroidales	Tannerellaceae	Parabacteroides	0.0435568	0.0954152	0.0912751	0.115012	0.0598343	0.116253	0.112139	0.0961737	0.0758704	0.0555956	0.030355	0.0845626	0.0822769	0.0732165	0.0736075	0.0696265
G0124	Bacteria	Firmicutes	Clostridia	Thermoanaerobacterales	Thermoanaerobacteraceae	Caldanaerobacter	0.0245013	0.0137831	0.0154822	0.0247595	0.0455068	0.0288086	0.0234488	0.0326889	0.0137465	0.0259528	0.0366691	0.0360928	0.0242107	0.0188461	0.0337821	0.0233797
G0125	Bacteria	Bacteroidetes	Bacteroidia	Bacteroidales	Dysgonamonadaceae	Proteiniphilum	0.115732	0.231029	0.205905	0.371138	0.0534797	0.315146	0.323413	0.0563037	0.23141	0.0785402	0.0228073	0.0620816	0.158257	0.162057	0.219677	0.168138
G0126	Bacteria	Proteobacteria	Alphaproteobacteria	Rhodobacterales	Rhodobacteraceae	Rhodobacter	0.0847845	0.108714	0.113681	0.135441	0.103852	0.102124	0.128889	0.0735444	0.0293499	0.0988456	0.0473289	0.0614416	0.102159	0.076222	0.0816579	0.0624513
G0127	Bacteria	candidate division Zixibacteria	NA	NA	NA	NA	0.109877	0.0988409	0.0960648	0.132255	0.268286	0.220414	0.155986	0.0670162	0.077877	0.105543	0.042168	0.0338898	0.0849231	0.103307	0.103503	0.0743303
G0128	Bacteria	Firmicutes	Clostridia	Clostridiales	Clostridiaceae	Geosporobacter	0.0481995	0.0622822	0.0554244	0.0930925	0.0742122	0.0920037	0.0859682	0.0887575	0.0359523	0.0645701	0.0226823	0.10888	0.0746881	0.0487724	0.0788795	0.0895357
G0129	Bacteria	Firmicutes	Clostridia	Clostridiales	Lachnospiraceae	NA	0.361725	0.37923	0.343202	0.522676	0.524058	0.284808	0.43399	0.150719	0.0934618	0.26229	0.182077	0.136131	0.295148	0.296592	0.377989	0.276631
G0130	Archaea	Euryarchaeota	Methanobacteria	Methanobacteriales	Methanobacteriaceae	Methanobrevibacter	0.348663	0.368782	0.384297	0.389221	0.0921423	0.326923	0.314842	0.0946571	0.17608	0.0828335	0.0786843	0.0870388	0.30574	0.0887681	0.146631	0.0635616
G0131	Bacteria	Proteobacteria	Gammaproteobacteria	Xanthomonadales	Xanthomonadaceae	Lysobacter	0.0339579	0.0242866	0.0185263	0.0289899	0.0991631	0.0719915	0.0277924	0.0597178	0.0131709	0.0272004	0.0268292	0.0237532	0.0643378	0.0147545	0.0394446	0.0322944
G0132	Archaea	NA	NA	NA	NA	NA	0.018059	0.00738136	0.00860194	0.0176618	0.00478352	0.0113483	0.00783949	0.029088	0.00384067	0.0167378	0.0163515	0.0131919	0.0321643	0.0059614	0.0195388	0.00404171
G0133	Bacteria	Bacteroidetes	Bacteroidia	Bacteroidales	Prevotellaceae	Paraprevotella	0.000228323	0.00198034	0.00261986	0.00355163	0.0122695	0.0033831	0.00275119	0.0448672	0.000658876	0.00810141	0.0150881	0.016118	0.00685768	0.00317179	0.00148993	0.00327312
G0134	Bacteria	Proteobacteria	Deltaproteobacteria	Desulfuromonadales	Geobacteraceae	Geobacter	0.0163789	0.0159621	0.0153319	0.0123477	0.0237336	0.0101283	0.0172981	0.0396977	0.00370661	0.0150081	0.0077932	0.0185202	0.0113624	0.0376216	0.014091	0.0218134
G0135	Bacteria	Synergistetes	Synergistia	Synergistales	Synergistaceae	Acetomicrobium	0.234898	0.739417	0.759944	0.860732	2.21415	1.89878	0.784126	0.107727	1.18702	0.117632	0.0658152	0.0706137	0.319634	1.1194	0.785425	0.637038
G0136	Bacteria	Deinococcus-Thermus	Deinococci	Deinococcales	Deinococcaceae	Deinococcus	0.0048484	0.00795954	0.00809384	0.00593607	0.0124451	0.0137769	0.0113244	0.0533023	0.00327795	0.0125478	0.0123664	0.021767	0.00981295	0.00833576	0.00958131	0.00783067
G0137	Bacteria	Thermotogae	Thermotogae	Kosmotogales	Kosmotogaceae	Kosmotoga	0.127878	0.116039	0.126779	0.140125	0.0991209	0.185013	0.152878	0.035379	0.0657921	0.0322414	0.0252585	0.0260902	0.101092	0.0770865	0.0958698	0.0598659
G0138	Bacteria	Bacteroidetes	Bacteroidia	Marinilabiliales	Marinilabiliaceae	Geofilum	0.032706	0.0409541	0.0400599	0.0664921	0.019128	0.0558242	0.0368692	0.100994	0.0286394	0.0541653	0.142512	0.0916739	0.0886636	0.0310659	0.0629968	0.0365106
G0139	Bacteria	Chloroflexi	Caldilineae	Caldilineales	Caldilineaceae	Caldilinea	0.022997	0.0284516	0.030524	0.0199595	0.00956419	0.0116	0.0191434	0.0374817	0.00168692	0.0125606	0.00454213	0.00533408	0.010083	0.0157066	0.0100972	0.00903133
G0140	Bacteria	Synergistetes	Synergistia	Synergistales	Synergistaceae	Thermanaerovibrio	0.0376851	0.03933	0.0383997	0.0321328	0.0467809	0.0355792	0.0423189	0.0550268	0.0176359	0.0260656	0.00838799	0.0254324	0.0219407	0.0229747	0.0286703	0.0290851
G0141	Bacteria	Chloroflexi	Anaerolineae	Anaerolineales	Anaerolineaceae	Ornatilinea	0.000835727	0.000748066	0.000581568	0	0.00107875	0	0	0.0485427	0.00129321	0.00140196	0.00985074	0.0152762	0.00177776	0.000651729	0.000293407	0.000415625
G0142	Bacteria	Firmicutes	Clostridia	Natranaerobiales	Natranaerobiaceae	Natranaerobius	0.0112819	0.0165396	0.0161915	0.0141178	0.041538	0.021222	0.0274498	0.0440091	0.00244826	0.00924098	0.029101	0.00822532	0.000589511	0.030915	0.0189533	0.0193034
G0143	Bacteria	Actinobacteria	Actinobacteria (high G+C Gram-positive bacteria)	Propionibacteriales	Propionibacteriaceae	Tessaracoccus	0	0.00282549	0.00299122	0.000752144	0	0.00051477	0.000497993	0.0462735	0.000646163	0.00600081	0.00420717	0.000311213	0.001473	0.00073617	0.0247707	0.00159475
G0144	Bacteria	Chloroflexi	Anaerolineae	Anaerolineales	Anaerolineaceae	NA	0.00741908	0.00118445	0.00202534	0.00744432	0.0189843	0.00467668	0.0102823	0.0725099	0.0122177	0.00742583	0.0071746	0.0152405	0.00246866	0.0180028	0.00469089	0.00321102
G0145	Bacteria	Proteobacteria	Alphaproteobacteria	Rhodospirillales	NA	Enhydrobacter	0.00492111	0.00813717	0.00901623	0.00424955	0.00596495	0.00171839	0.00276046	0.0377655	0.000396713	0.0261524	0.0161437	0.0311282	0.0074137	0.00274743	0.00655618	0.00533164
G0146	Bacteria	Firmicutes	Clostridia	Clostridiales	Peptostreptococcaceae	Terrisporobacter	0.0644792	0.0650047	0.0627306	0.0658742	0.0648694	0.0833994	0.0505784	0.115692	0.00933982	0.0906012	0.0776883	0.114299	0.043642	0.0600063	0.0533516	0.0621125
G0147	Archaea	Euryarchaeota	Thermoplasmata	Methanomassiliicoccales	Methanomassiliicoccaceae	Methanomassiliicoccus	0.0568086	0.0348172	0.0361268	0.0606017	0.0380839	0.0523098	0.0495479	0.0444058	0.0199787	0.0782292	0.0322642	0.0348987	0.0396209	0.0754476	0.0665865	0.0471877
G0148	Bacteria	Bacteroidetes	Bacteroidia	Bacteroidales	Rikenellaceae	Alistipes	0.0441576	0.0351327	0.0351206	0.0611904	0.0561433	0.0398924	0.0447932	0.0834982	0.0515788	0.0520705	0.0292999	0.0613862	0.136009	0.0343258	0.0437889	0.0422367
G0149	Bacteria	Candidatus Atribacteria	NA	NA	NA	NA	0.00225563	0.00241254	0.00287773	0.00193154	0.00813686	0.00448733	0.00187447	0.0219714	0.0129975	0.00315356	0.00447324	0.00143966	0.00415049	0.00266836	0.00333111	0.00267767
G0150	Bacteria	Firmicutes	Bacilli	Lactobacillales	Aerococcaceae	Facklamia	0.0107557	0.0129472	0.0117907	0.0128016	0.00888575	0.0292582	0.0151276	0.0420666	0.01359	0.0316067	0.0161418	0.0233367	0.0218307	0.00478491	0.0109846	0.0120773
G0151	Bacteria	Proteobacteria	Gammaproteobacteria	Alteromonadales	Shewanellaceae	Shewanella	0.00224606	0.00339072	0.0035581	0.0263243	0.00847949	0.010203	0.0100864	0.047399	0.000758499	0.0188361	0.0169217	0.0250465	0.0135047	0.0219475	0.0133858	0.00545892
G0152	Bacteria	Firmicutes	Clostridia	Clostridiales	Eubacteriaceae	Acetobacterium	0.010669	0.0313085	0.0250452	0.0161761	0.000817716	0.00191503	0.00298067	0.0388045	0.000485195	0.0887642	0.0148667	0.190754	0.0532167	0.0198544	0.0324221	0.0542633
G0153	Bacteria	Planctomycetes	Planctomycetia	Planctomycetales	Planctomycetaceae	Planctomyces	0.0139509	0.0158814	0.0151772	0.013045	0.00890234	0.0176515	0.0161164	0.0297526	0.0156056	0.000855826	0.00122552	0.00126553	0.00641287	0.00676754	0.010158	0.00757139
G0154	Bacteria	Ignavibacteriae	Ignavibacteria	Ignavibacteriales	Melioribacteraceae	Melioribacter	0.0952992	0.089988	0.0847759	0.106009	0.141798	0.108016	0.136104	0.0551343	0.0580614	0.0915402	0.0297713	0.0196594	0.0744162	0.108146	0.0794294	0.0553771
G0155	Bacteria	Firmicutes	Clostridia	Clostridiales	Eubacteriaceae	Eubacterium	0.155081	0.172094	0.163758	0.153286	0.181377	0.203965	0.204019	0.104737	0.0920937	0.075452	0.113912	0.142573	0.160014	0.0969456	0.126265	0.100921
G0156	Bacteria	Proteobacteria	Betaproteobacteria	Burkholderiales	Comamonadaceae	Acidovorax	0.0834777	0.146685	0.148158	0.148517	0.130177	0.13003	0.117899	0.160288	0.149276	0.167446	0.0852111	0.0893305	0.117086	0.108016	0.108819	0.0767399
G0157	Bacteria	Bacteroidetes	Bacteroidia	Bacteroidales	Paludibacteraceae	Paludibacter	0.0125915	0.0180007	0.0171133	0.0257375	0.00500452	0.0211527	0.0279091	0.0323475	0.0233284	0.0181763	0.0281558	0.0333651	0.0263265	0.01271	0.0238048	0.0199014
G0158	Archaea	Euryarchaeota	Methanomicrobia	Methanosarcinales	Methanosarcinaceae	Methanohalophilus	0.00741802	0.00780687	0.00878571	0.00880672	0.00350293	0.0064601	0.00690583	0.0385808	0.00426708	0.0241891	0.0409538	0.0412931	0.00477262	0.0318801	0.0368288	0.0342095
G0159	Bacteria	Bacteroidetes	Flavobacteriia	Flavobacteriales	Flavobacteriaceae	Chryseobacterium	0.0145082	0.0352434	0.0381464	0.0604774	0.0188106	0.0431867	0.0344076	0.0633564	0.050765	0.0351259	0.0361064	0.0318014	0.0358111	0.0305033	0.0342533	0.0292952
G0160	Bacteria	Bacteroidetes	Flavobacteriia	Flavobacteriales	Flavobacteriaceae	Flavobacterium	0.0226474	0.0371433	0.039326	0.052514	0.0260499	0.0293816	0.0509088	0.0429237	0.0563791	0.0188372	0.0366947	0.0250182	0.0321534	0.0441476	0.0423562	0.037185
G0161	Bacteria	Firmicutes	Bacilli	Lactobacillales	Carnobacteriaceae	Granulicatella	0.0564582	0.0548837	0.0602817	0.0451177	0.0803026	0.0657582	0.0457099	0.0357844	0.0186363	0.0375552	0.0178528	0.0272028	0.0484814	0.0384905	0.03311	0.0268604
G0162	Bacteria	Actinobacteria	Actinobacteria (high G+C Gram-positive bacteria)	Micrococcales	Intrasporangiaceae	Knoellia	0.0074892	0.000552248	0.0009049	0	0.00340134	0	0.00206348	0.0526074	0.00731522	0.0270196	0.0129881	0.026477	0.0122226	0	0.00784949	0.00496192
G0163	Bacteria	Bacteroidetes	Flavobacteriia	Flavobacteriales	Flavobacteriaceae	Gelidibacter	0.0080155	0.00717382	0.00574864	0.0136651	0.0112198	0.0184792	0.0168136	0.0240389	0.0180419	0.0151765	0.0122111	0.00982247	0.0114464	0.011324	0.0130986	0.00829902
G0164	Bacteria	Actinobacteria	Actinobacteria (high G+C Gram-positive bacteria)	Micrococcales	Microbacteriaceae	Microbacterium	0.0135371	0.0151837	0.0150679	0.0236101	0.00863628	0.00467454	0.0132862	0.0349524	0.00175589	0.0260597	0.0154212	0.0228628	0.02528	0.0173044	0.0137499	0.013175
G0165	Bacteria	Firmicutes	Clostridia	Clostridiales	Lachnospiraceae	Cellulosilyticum	0.0487541	0.112946	0.103763	0.0731742	0.0549736	0.0753062	0.107058	0.0372801	0.0274772	0.0261759	0.0263109	0.0189138	0.0678121	0.0664589	0.0781488	0.116499
G0166	Bacteria	NA	NA	Haloplasmatales	Haloplasmataceae	Haloplasma	0.00552984	0.00315337	0.00234528	0.00232108	0.0219644	0.0128144	0.0050653	0.0254593	0.00101064	0.00663778	0.0116506	0.00917091	0.00547913	0.00212425	0.00785707	0.00408329
G0167	Bacteria	Firmicutes	Bacilli	Bacillales	Alicyclobacillaceae	Kyrpidia	0.0183266	0.0271676	0.0216077	0.0236168	0.0305764	0.0309678	0.0197241	0.0214523	0.0130686	0.0183085	0.0136042	0.0299906	0.0197634	0.0125281	0.0251206	0.0132169
G0168	Bacteria	Firmicutes	Bacilli	Bacillales	Bacillaceae	Terribacillus	0.00130501	0.00727997	0.0081579	0.0103172	0.00710355	0.00265752	0.00320232	0.0250021	0	0.00646168	0.00665377	0.0107114	0.00437187	0.00793396	0.0042334	0.00604742
G0169	Archaea	Euryarchaeota	Methanomicrobia	NA	NA	NA	0.00931243	0.00887094	0.00943399	0.0143065	0.0084718	0.00724283	0.0116831	0.0409437	0.0132759	0.0319607	0.0198515	0.0198738	0.0149751	0.0206721	0.0162386	0.0149762
G0170	Bacteria	Firmicutes	Clostridia	Clostridiales	Lachnospiraceae	Lachnoclostridium	0.0572306	0.0543959	0.0591407	0.0875667	0.0697771	0.0588023	0.0397085	0.090209	0.0203452	0.0416643	0.0542162	0.0419683	0.0511655	0.0285707	0.0444773	0.0242121
G0171	Bacteria	Spirochaetes	Spirochaetia	Spirochaetales	Spirochaetaceae	Salinispira	0.004678	0.0106495	0.0083652	0.0127616	0.00737723	0.0253343	0.0132233	0.0204444	0.0200398	0.00872726	0.00822722	0.0104374	0.00965804	0.00766343	0.00901688	0.00702438
G0172	Bacteria	Kiritimatiellaeota	Kiritimatiellae	Kiritimatiellales	Kiritimatiellaceae	Kiritimatiella	0.00826398	0.0263061	0.0265031	0.0145859	0.0264691	0.0392793	0.032751	0.0292223	0.0438703	0.0093615	0.047758	0.00554994	0.0028522	0.0289953	0.0185245	0.0131092
G0173	Bacteria	Firmicutes	Bacilli	Bacillales	Bacillaceae	Halobacillus	0.0242752	0.0204956	0.0226985	0.0459425	0.0213662	0.011471	0.0167074	0.0458787	0.00357825	0.0902591	0.23862	0.214785	0.0376187	0.130004	0.0906141	0.109468
G0174	Bacteria	Proteobacteria	Betaproteobacteria	Burkholderiales	Oxalobacteraceae	Collimonas	0.0184236	0.00910478	0.00805892	0.019214	0.0633957	0.0229097	0.0355309	0.0265093	0.00659062	0.0280532	0.0179879	0.014109	0.0218526	0.0249516	0.0314844	0.0178142
G0175	Bacteria	Synergistetes	Synergistia	Synergistales	NA	NA	0.0204179	0.0484342	0.0501198	0.0572867	0.0962869	0.107896	0.0468162	0.0679816	0.0506225	0.019607	0.0215808	0.0167653	0.0242434	0.109917	0.0562677	0.0563397
G0176	Bacteria	Firmicutes	Clostridia	Clostridiales	Peptostreptococcaceae	NA	0.0443591	0.0434324	0.0435348	0.0796983	0.547312	0.127504	0.101037	0.113287	0.139422	0.0621901	0.0747747	0.0625617	0.0844234	0.0544165	0.0691387	0.0457856
G0177	Bacteria	Firmicutes	Tissierellia	Tissierellales	Peptoniphilaceae	Peptoniphilus	0.0501777	0.0498955	0.0446089	0.0658134	0.0194949	0.0534523	0.0539003	0.0554258	0.0283125	0.0759373	0.0280628	0.0594498	0.0825637	0.05151	0.0564758	0.0560167
G0178	Bacteria	Proteobacteria	Gammaproteobacteria	Pseudomonadales	Moraxellaceae	Acinetobacter	0.00580253	0.0171212	0.0163314	0.00998814	0.0208831	0.0135353	0.00620187	0.0556987	0.00852084	0.0343053	0.0197129	0.0341436	0.00888786	0.0271941	0.0193362	0.0202267
G0179	Bacteria	Firmicutes	Clostridia	Clostridiales	Peptococcaceae	Desulfosporosinus	0.0469819	0.0700656	0.0705415	0.0770454	0.0683222	0.068537	0.0748026	0.0503142	0.0207712	0.06177	0.0457302	0.086032	0.0449447	0.103538	0.0743467	0.0751332
G0180	Bacteria	Proteobacteria	Deltaproteobacteria	NA	NA	NA	0.0540301	0.0319526	0.0288084	0.0277066	0.0514529	0.0454541	0.0524182	0.03632	0.0150016	0.047118	0.0185298	0.0247002	0.0271314	0.0288864	0.0308135	0.03311
G0181	Bacteria	Bacteroidetes	Bacteroidia	Bacteroidales	Prevotellaceae	Prevotella	0.134974	0.186567	0.169901	0.226493	0.0898967	0.214127	0.217973	0.151478	0.165048	0.10004	0.0783467	0.122254	0.214945	0.135605	0.191091	0.13312
G0182	Bacteria	Actinobacteria	Actinobacteria (high G+C Gram-positive bacteria)	Propionibacteriales	Nocardioidaceae	Nocardioides	0.0297424	0.0344754	0.0352429	0.0313603	0.0491588	0.0558428	0.0423644	0.036544	0.0271226	0.023499	0.0241151	0.0330876	0.0239427	0.0172418	0.0292738	0.0215782
G0183	Bacteria	Cyanobacteria	NA	Oscillatoriales	NA	NA	0.0132838	0.0267199	0.024396	0.00660216	0.0159387	0.00600912	0.0292083	0.0517746	0.00683186	0.081103	0.0288098	0.0217747	0.0209328	0.0398112	0.0219637	0.0363673
G0184	Bacteria	Proteobacteria	Alphaproteobacteria	Rhizobiales	Phyllobacteriaceae	Hoeflea	0.0229192	0.0326296	0.0202629	0.0243452	0.0278275	0.0252591	0.0310723	0.0186973	0.00733768	0.0110283	0.00540817	0.0167552	0.0192182	0.0108814	0.0138302	0.0193909
G0185	Bacteria	Firmicutes	Negativicutes	Selenomonadales	Selenomonadaceae	Anaerovibrio	0.00615872	0.0091999	0.0105269	0.00735358	0.00981018	0.0198461	0.0041619	0.0292628	0.00516702	0.0157603	0.0348036	0.0306585	0.0175934	0.00801353	0.012277	0.0038553
G0186	Bacteria	Candidatus Omnitrophica	NA	NA	NA	NA	0.00546756	0.00130293	0.00190223	0.00336052	0.00663005	0.0071525	0.00765977	0.0315757	0.0046878	0.0148009	0.00819439	0.00333314	0.000774332	0.00380644	0.00474244	0.00340515
G0187	Bacteria	Thermotogae	Thermotogae	Petrotogales	Petrotogaceae	Defluviitoga	0.0470349	0.105516	0.109677	0.0588649	2.92229	0.191457	0.068803	0.019887	4.36096	0.0197083	0.0159145	0.0101829	0.0721552	0.0714447	0.0361183	0.0770462
G0188	Archaea	Crenarchaeota	Thermoprotei	Thermoproteales	Thermoproteaceae	Vulcanisaeta	0.0102681	0.00541139	0.00578915	0.00382269	0.00633784	0.0100076	0.00680636	0.0143255	0.00179011	0.00318629	0.00250667	0.00362807	0.00423405	0.00419977	0.00319427	0.00383398
G0189	Bacteria	Proteobacteria	Gammaproteobacteria	Chromatiales	Chromatiaceae	Allochromatium	0.0229307	0.0176243	0.0164881	0.012971	0.0247807	0.0183022	0.0155366	0.0323529	0.0101631	0.0145362	0.00774466	0.0162451	0.0154748	0.00756401	0.0141918	0.0120226
G0190	Bacteria	Proteobacteria	Deltaproteobacteria	Syntrophobacterales	Syntrophaceae	Smithella	0.00920959	0.0125508	0.0126997	0.0137998	0.00493749	0.00323127	0.0057765	0.0425132	0.00400591	0.0140646	0.0119338	0.0251604	0.030442	0.0139298	0.0168829	0.0136427
G0191	Bacteria	Proteobacteria	Gammaproteobacteria	NA	NA	NA	0.0186548	0.022742	0.0225828	0.0374572	0.0847326	0.0365738	0.0384479	0.0485911	0.0178176	0.0309897	0.00572596	0.0126905	0.020721	0.0127739	0.0228408	0.0125534
G0192	Bacteria	Actinobacteria	Actinobacteria (high G+C Gram-positive bacteria)	Pseudonocardiales	Pseudonocardiaceae	Saccharomonospora	0.00179348	0.0272735	0.0221418	0.0079897	0.0146305	0.0132975	0.00960717	0.0195374	0.020506	0.0095446	0.0130488	0.0168137	0.0175136	0.00425762	0.00404306	0.00326998
G0193	Bacteria	Spirochaetes	Spirochaetia	Spirochaetales	Spirochaetaceae	Alkalispirochaeta	0.00192714	0.00124346	0.00114856	0	0.00154194	0.00111847	0.00156858	0.0240665	0.00209511	0.00055369	0.016038	0	0.000524018	0.00294134	0	0.00104769
G0194	Bacteria	Chlorobi	NA	NA	NA	NA	0.0189038	0.00068981	0.000615572	0.00118274	0	0	0	0.0328804	0.000971707	0.00382303	0.00247053	0.00690341	0.00229451	0	0	0
G0195	Bacteria	Firmicutes	Tissierellia	Tissierellales	Peptoniphilaceae	Parvimonas	0.0252795	0.0181337	0.0216621	0.0166766	0.0225351	0.0156803	0.0129416	0.0210854	0.00509475	0.021127	0.0101176	0.0246447	0.0143731	0.0123778	0.0131401	0.0136414
G0196	Bacteria	Proteobacteria	Gammaproteobacteria	Oceanospirillales	Oceanospirillaceae	Neptuniibacter	0.818687	0.687846	0.71479	0.550471	0.761187	0.602702	0.745299	0.0199683	0.106617	0.115645	0.0246576	0.0134786	0.351366	0.263701	0.401094	0.358781
G0197	Bacteria	Firmicutes	Negativicutes	Selenomonadales	Sporomusaceae	Propionispora	0.0668732	0.0412107	0.0357763	0.0379408	0.0387847	0.03803	0.0342268	0.0436564	0.0242447	0.0283982	0.0224611	0.0331849	0.0317538	0.0295041	0.0334447	0.0294995
G0198	Bacteria	Proteobacteria	Betaproteobacteria	Burkholderiales	Comamonadaceae	Comamonas	0.0521215	0.0809998	0.0752258	0.0505154	0.0293322	0.0490966	0.0217243	0.0351251	0.0179606	0.115507	0.013452	0.0385892	0.0411501	0.0289454	0.0300167	0.0417014
G0199	Bacteria	Deferribacteres	Deferribacteres	Deferribacterales	Deferribacteraceae	Calditerrivibrio	0.00676315	0.00645927	0.00649159	0.00539543	0.0228403	0.00732452	0.0078131	0.0156615	0.00275304	0.0147367	0.0113697	0.00655076	0.0150829	0.00846359	0.0066684	0.00897276
G0200	Bacteria	Proteobacteria	Deltaproteobacteria	Desulfobacterales	Desulfobacteraceae	Desulfatitalea	0.00871772	0.0124542	0.0139672	0.0361802	0.0391291	0.0327831	0.0263204	0.0183331	0.027243	0.0182932	0.0138389	0.0136236	0.0147333	0.0188097	0.0232282	0.0163851
G0201	Bacteria	Firmicutes	Clostridia	Clostridiales	Ruminococcaceae	Subdoligranulum	0.0243467	0.0148848	0.0125109	0.0483077	0.0242316	0.00627502	0.0161627	0.020876	0.00292715	0.0772006	0.0105162	0.0184902	0.0616258	0.0262389	0.0312921	0.0218658
G0202	Bacteria	Firmicutes	Clostridia	Clostridiales	Clostridiales Family XIII. Incertae Sedis	NA	0.039135	0.0237944	0.0217629	0.030087	0.022511	0.027817	0.0337374	0.0206781	0.0202629	0.0217533	0.0203493	0.0408059	0.02828	0.0174702	0.0254021	0.0206938
G0203	Bacteria	Proteobacteria	Deltaproteobacteria	Desulfobacterales	Desulfobacteraceae	Desulfobacter	0.013574	0.0125395	0.0129634	0.0129464	0.00921931	0.0179981	0.015281	0.0216475	0.00299489	0.0146734	0.0123852	0.0158626	0.0176858	0.00952993	0.0124699	0.00796837
G0204	Bacteria	Firmicutes	Bacilli	Bacillales	Alicyclobacillaceae	Alicyclobacillus	0.0420024	0.0420409	0.0399227	0.0258603	0.0560911	0.0292276	0.0478179	0.0434463	0.0168325	0.0398256	0.0719732	0.0411293	0.0156386	0.0895904	0.0662221	0.0571566
G0205	Bacteria	Proteobacteria	Gammaproteobacteria	Chromatiales	Chromatiaceae	Nitrosococcus	0.0162649	0.0417399	0.0419329	0.0368059	0.00923562	0.00602963	0.0182323	0.0224065	0.00178218	0.0425395	0.0323447	0.0510381	0.040393	0.0316714	0.0299352	0.016801
G0206	Bacteria	Proteobacteria	Deltaproteobacteria	Myxococcales (fruiting gliding bacteria)	Myxococcaceae	Myxococcus	0.0106925	0.0186303	0.017781	0.0145761	0.0265649	0.018291	0.0298007	0.0269136	0.0109556	0.0158005	0.0174419	0.00910386	0.0065842	0.0265852	0.0163781	0.0140334
G0207	Bacteria	Bacteroidetes	Flavobacteriia	Flavobacteriales	Flavobacteriaceae	Polaribacter	0.000798437	0.00347519	0.00311393	0.00299564	0	0	0.00123711	0.016655	0	0.00464807	0.0116245	0.00901764	0.00573118	0.00283677	0.0025293	0.00152356
G0208	Bacteria	Candidatus Fermentibacteria	NA	NA	NA	NA	0.00328087	0.00111487	0.000898085	0.00179672	0.00592342	0.00113187	0.00194549	0.0188724	0.00187114	0.00875702	0.00623156	0.00547433	0.000395464	0.00670102	0.00584116	0.00584253
G0209	Bacteria	Firmicutes	Clostridia	Thermoanaerobacterales	Thermoanaerobacteraceae	Fervidicola	0.0083078	0.00792797	0.00863963	0.0134064	0.01764	0.00828172	0.00892695	0.0231807	0.0151476	0.00674218	0.00473594	0.00939219	0.0117171	0.0118341	0.0120452	0.0133483
G0210	Bacteria	Proteobacteria	Gammaproteobacteria	Chromatiales	Chromatiaceae	Candidatus Tenderia	0.00296169	0.00394942	0.00472086	0.00560978	0.00686734	0.00215129	0.00179976	0.0344258	0.00672534	0.0113529	0.0130895	0.014535	0.00879166	0.00341952	0.00413378	0.0027055
G0211	Bacteria	Fibrobacteres	Fibrobacteria	Fibrobacterales	Fibrobacteraceae	Fibrobacter	0.00350525	0.000995535	0.00135067	0.00673401	0.00910787	0.0101774	0.00644138	0.0331775	0.00752821	0.0217544	0.0157358	0.0562129	0.00162643	0.00218387	0.00500737	0.00650235
G0212	Bacteria	Firmicutes	Bacilli	Lactobacillales	Lactobacillaceae	Lactobacillus	0.373305	0.439224	0.437791	0.768511	0.154928	0.464485	0.387272	0.0693186	0.252783	0.0762048	0.0973206	0.100991	0.313776	0.260187	0.312336	0.189649
G0213	Bacteria	Firmicutes	Clostridia	Clostridiales	Symbiobacteriaceae	Symbiobacterium	0.0201956	0.0304039	0.0282535	0.0475299	0.0447634	0.0233828	0.0372168	0.0257711	0.00704762	0.0266199	0.0214869	0.0211755	0.0208302	0.032314	0.0367883	0.0173619
G0214	Bacteria	Firmicutes	Clostridia	Clostridiales	Peptostreptococcaceae	Peptoclostridium	0.016096	0.0240231	0.0242458	0.0182488	0.0236654	0.0163328	0.0306066	0.0258966	0.0164092	0.00758025	0.0166415	0.00177483	0.0130278	0.039535	0.0195377	0.0160062
G0215	Bacteria	Proteobacteria	Gammaproteobacteria	Xanthomonadales	Xanthomonadaceae	Xylella	0	0	0	0	0	0	0	0.0264564	0	0.0197942	0.00165828	0.000671743	0	0	0	0
G0216	Bacteria	Actinobacteria	Actinobacteria (high G+C Gram-positive bacteria)	Micrococcales	Cellulomonadaceae	Cellulomonas	0.235998	0.279304	0.320605	0.201493	0.241655	0.274519	0.2082	0.0210303	0.0601027	0.0382429	0.0220322	0.0334877	0.15617	0.194293	0.157205	0.168734
G0217	Bacteria	Candidatus Omnitrophica	NA	NA	NA	Candidatus Omnitrophus	0.00602503	0.00976801	0.00895103	0.0179246	0.0163965	0.0144113	0.00961104	0.0161676	0.0139525	0.00825691	0.0053175	0.00590929	0.0119141	0.00719371	0.0114538	0.00847836
G0218	Archaea	Euryarchaeota	Archaeoglobi	Archaeoglobales	Archaeoglobaceae	Archaeoglobus	0.0652887	0.0440811	0.041206	0.0359139	0.0291221	0.0434183	0.0427152	0.0172871	0.00913295	0.027456	0.0139776	0.0064667	0.0237746	0.0332193	0.0284977	0.0246621
G0219	Bacteria	Firmicutes	Clostridia	Clostridiales	Lachnospiraceae	Catonella	0.0210559	0.0193081	0.0197354	0.0202396	0.0241383	0.0206291	0.0192798	0.0247091	0.00940725	0.00658456	0.00885815	0.00679947	0.0138414	0.0121835	0.0158576	0.0106004
G0220	Bacteria	Firmicutes	Clostridia	Thermoanaerobacterales	Thermodesulfobiaceae	Coprothermobacter	0.0323764	0.0479292	0.0538602	0.0256943	0.0616846	0.0417706	0.0368877	0.0323289	0.0412289	0.0117897	0.0234099	0.0108731	0.0274576	0.0301747	0.0261351	0.0383495
G0221	Bacteria	Firmicutes	Clostridia	Clostridiales	Peptococcaceae	Desulfitobacterium	0.00716124	0.0150102	0.0134929	0.00950123	0.0136062	0.0199994	0.0145003	0.015234	0.00105575	0.0132529	0.0179188	0.00607521	0.0121393	0.0305227	0.0179719	0.022043
G0222	Bacteria	Actinobacteria	Actinobacteria (high G+C Gram-positive bacteria)	Pseudonocardiales	Pseudonocardiaceae	Pseudonocardia	0.0146565	0.021926	0.0218612	0.0149231	0.0190266	0.0212268	0.0215747	0.0167624	0.00419824	0.0156429	0.00769275	0.0125185	0.0107818	0.0135337	0.0103677	0.00943398
G0223	Bacteria	Proteobacteria	Alphaproteobacteria	Rhodospirillales	Acetobacteraceae	Acetobacter	0.0308815	0.0187399	0.0201395	0.111929	0.039649	0.0494478	0.0508668	0.0175023	0.0126514	0.0910686	0.00874807	0.0267976	0.128033	0.206483	0.0653648	0.0415248
G0224	Bacteria	Cyanobacteria	NA	Chroococcales	Aphanothecaceae	Halothece	0.000182621	0.000188987	0	0.000358089	0	0	0.00048688	0.0133882	0	0.00805612	0.000467544	0.000765263	0	0	0.000229318	0.00204637
G0225	Bacteria	Verrucomicrobia	Verrucomicrobiae	Verrucomicrobiales	Akkermansiaceae	Akkermansia	0.0026285	0.00267397	0.00218673	0.0074683	0.00352601	0.00100334	0.00144897	0.0111889	0.0160226	0.00353894	0.00443539	0.00537286	0.00710572	0	0.00547482	0.00120421
G0226	Archaea	Euryarchaeota	Methanomicrobia	Methanomicrobiales	Methanoregulaceae	Methanolinea	0.100458	0.0943371	0.0908238	0.132165	0.0635256	0.159307	0.106492	0.0369471	0.115518	0.0232211	0.0250745	0.0293238	0.0798523	0.0579593	0.124496	0.0379074
G0227	Archaea	Euryarchaeota	Theionarchaea	NA	NA	NA	0.00793437	0.00587801	0.00879246	0.0107979	0.00944825	0.0146302	0.012767	0.0181298	0.0092262	0.00931687	0.0280831	0.0271455	0.0142449	0.0124463	0.017541	0.0175307
G0228	Bacteria	Actinobacteria	Actinobacteria (high G+C Gram-positive bacteria)	Frankiales	Frankiaceae	Frankia	0.153053	0.0357748	0.033458	0.0374632	0.108847	0.214127	0.175292	0.019926	0.181679	0.0379713	0.00392396	0.010077	0.0176697	0.0221798	0.0369815	0.0188229
G0229	Bacteria	Synergistetes	Synergistia	Synergistales	Synergistaceae	Cloacibacillus	0.00598423	0.00756427	0.00799917	0.00656486	0.00776892	0.00871441	0.0123171	0.0215212	0.00132127	0.0308818	0.00987989	0.0275076	0.0218806	0.00598751	0.00451542	0.00685447
G0230	Bacteria	Proteobacteria	Alphaproteobacteria	Rhizobiales	Hyphomicrobiaceae	Filomicrobium	0.00708975	0.012296	0.010784	0.0405414	0.0690736	0.0646558	0.0405084	0.012709	0.0294918	0.0135471	0.00696866	0.0111197	0.0112519	0.0108765	0.0342227	0.0240472
G0231	Bacteria	Proteobacteria	Betaproteobacteria	Burkholderiales	Alcaligenaceae	Alcaligenes	0.00898507	0.0904362	0.0853579	0.0124742	0.0205997	0.0294347	0.0138646	0.0293887	0.031874	0.0392106	0.0136931	0.00683647	0.00696868	0.0126568	0.00736243	0.0207174
G0232	Bacteria	Planctomycetes	Planctomycetia	Planctomycetales	Planctomycetaceae	Planctopirus	0	0	0	0	0	0	0	0.0129809	0.00198015	0	0.000631484	0.00256921	0	0	0	0
G0233	Bacteria	Firmicutes	Clostridia	Clostridiales	Lachnospiraceae	Blautia	0.0120528	0.0136701	0.0163085	0.0685983	0.0368735	0.0180205	0.0180115	0.0447084	0.0210548	0.119907	0.427417	0.344017	0.0855801	0.213395	0.211437	0.238257
G0234	Archaea	Euryarchaeota	Thermoplasmata	Thermoplasmatales	NA	NA	0.0184238	0.0148248	0.014529	0.0188823	0.012656	0.012888	0.0192454	0.0447526	0.00604889	0.0254024	0.0248495	0.0208547	0.0153386	0.0270577	0.0214772	0.0156391
G0235	Bacteria	Firmicutes	Negativicutes	Selenomonadales	Selenomonadaceae	Selenomonas	0.0234919	0.0291052	0.0294518	0.025058	0.0376703	0.0297202	0.0317166	0.0259145	0.0064324	0.0154315	0.0089655	0.00870169	0.0232748	0.0381297	0.0199876	0.0179638
G0236	Bacteria	Firmicutes	Negativicutes	Veillonellales	Veillonellaceae	Megasphaera	0.0242863	0.0329052	0.0306284	0.0572602	0.0274849	0.0366672	0.0388098	0.0314249	0.0254497	0.027214	0.0206545	0.0321491	0.0409267	0.026676	0.0406614	0.0249713
G0237	Bacteria	Proteobacteria	Deltaproteobacteria	Desulfovibrionales	Desulfovibrionaceae	Desulfovibrio	0.0431186	0.0459127	0.0415769	0.074066	0.0783852	0.0807425	0.0489976	0.0410294	0.0286971	0.0831375	0.260809	0.261689	0.0359817	0.176257	0.169868	0.190373
G0238	Bacteria	Cyanobacteria	NA	Synechococcales	Synechococcaceae	Synechococcus	0.0056059	0.0164625	0.012351	0.022025	0.0227945	0.0151994	0.0156825	0.034147	0.0164317	0.027923	0.0129435	0.0235587	0.023075	0.0139863	0.0166243	0.0138569
G0239	Bacteria	Bacteroidetes	Cytophagia	Cytophagales	Hymenobacteraceae	Hymenobacter	0.0142065	0.0559218	0.0498007	0.0417695	0.015448	0.0548476	0.074709	0.0294138	0.041506	0.0178892	0.0119508	0.018773	0.0234673	0.034333	0.0435044	0.0349886
G0240	Bacteria	Firmicutes	Bacilli	Bacillales	Bacillaceae	Lysinibacillus	0.075077	0.0804362	0.0819913	0.0619954	0.0722698	0.106031	0.0947261	0.0393648	0.0184394	0.0483003	0.0924183	0.0346617	0.0480979	0.10793	0.0913726	0.127108
G0241	Bacteria	Chlorobi	Chlorobia	Chlorobiales	Chlorobiaceae	Chlorobium	0.0140685	0.0328435	0.0304196	0.0336086	0.0207232	0.0285577	0.039	0.018268	0.015855	0.0136433	0.0200789	0.0164202	0.0165776	0.0440484	0.0329114	0.0309302
G0242	Bacteria	Firmicutes	Negativicutes	Veillonellales	Veillonellaceae	Negativicoccus	0.0583726	0.0592006	0.0576095	0.0300119	0.0475966	0.0725279	0.0543501	0.0120692	0.00832667	0.0188983	0.00561661	0.0114192	0.0391695	0.0297479	0.0277783	0.0311774
G0243	Bacteria	Firmicutes	Bacilli	Lactobacillales	Streptococcaceae	Lactococcus (lactic streptococci)	0.00377834	0.00374302	0.00296901	0.00666538	0.00559882	0.0104937	0.00557021	0.0198635	0.00048823	0.00836053	0.0145176	0.0210278	0.0141348	0.00169428	0.00724511	0.00148879
G0244	Bacteria	Proteobacteria	Alphaproteobacteria	Rhodospirillales	Rhodospirillaceae (purple nonsulfur bacteria)	Phaeospirillum	0.00641422	0.00554936	0.00757432	0.0112084	0.0101266	0.013247	0.00934446	0.0293242	0.00511614	0.0672211	0.0210978	0.0166225	0.0104965	0.0150156	0.0125414	0.0291837
G0245	Bacteria	Firmicutes	Erysipelotrichia	Erysipelotrichales	Erysipelotrichaceae	Solobacterium	0.0100962	0.033142	0.035041	0.0070465	0.00927467	0.00924297	0.00520692	0.0250427	0.00111503	0.00995688	0.00306513	0.00550199	0.00155843	0.0871316	0.0177691	0.0213215
G0246	Bacteria	Proteobacteria	Gammaproteobacteria	Thiotrichales	Thiotrichaceae	Thiomargarita	0.00892115	0.0109628	0.0104892	0.0144721	0.0225216	0.0130666	0.00995347	0.0265653	0.0125311	0.0268925	0.0160229	0.0144558	0.113076	0.0351113	0.021265	0.0175182
G0247	Bacteria	Armatimonadetes	Chthonomonadetes	Chthonomonadales	Chthonomonadaceae	Chthonomonas	1.98702	1.65123	1.67235	0.880041	0.258394	1.23638	1.71704	0.00925699	0.308985	0.0668187	0.00580344	0.0115024	0.553828	0.76294	0.793792	0.462884
G0248	Archaea	Euryarchaeota	Methanomicrobia	Methanomicrobiales	Methanocorpusculaceae	Methanocorpusculum	0.0683684	0.0708769	0.0598935	0.0863543	0.0385026	0.0589508	0.0714716	0.0271743	0.0434235	0.0165699	0.0122168	0.0147206	0.0477771	0.0328075	0.0652349	0.0385504
G0249	Bacteria	Proteobacteria	Deltaproteobacteria	Desulfarculales	Desulfarculaceae	Dethiosulfatarculus	0.00483091	0.00569879	0.00550774	0.00767369	0.00525368	0.00478183	0.00449317	0.0117576	0.0102937	0.00790619	0.00554754	0.00636299	0.00994047	0.00635798	0.0057673	0.00389851
G0250	Bacteria	Firmicutes	Clostridia	Clostridiales	Lachnospiraceae	Oribacterium	0.0238124	0.0254231	0.0266209	0.0261664	0.0350494	0.0331047	0.0263531	0.0278975	0.0129815	0.015089	0.0213868	0.0175359	0.0234819	0.0192155	0.0190812	0.0118664
G0251	Bacteria	Bacteroidetes	NA	NA	NA	NA	0.0368215	0.031807	0.034994	0.0488755	0.0344463	0.0578615	0.044004	0.0489366	0.0701685	0.0720167	0.0819319	0.0893138	0.0568616	0.0692056	0.079296	0.0666672
G0252	Bacteria	Proteobacteria	Betaproteobacteria	Burkholderiales	Burkholderiaceae	Polynucleobacter	0	0	0	0	0.000778839	0.000759882	0	0.0121714	0.00123753	0.00817109	0.0106646	0.00933438	0.00420901	0.00104144	0	0
G0253	Bacteria	Firmicutes	Bacilli	Bacillales	Bacillaceae	Pontibacillus	0.00591314	0.00377634	0.00395377	0.00398078	0.00334565	0.00329839	0.00294694	0.0117005	0.000534243	0.00949047	0.00839693	0.0167398	0.00862624	0.00363553	0.00317813	0.00354586
G0254	Bacteria	Firmicutes	Negativicutes	Selenomonadales	Sporomusaceae	Anaerosporomusa	0.01451	0.0310863	0.0320797	0.0727747	0.0328184	0.0271701	0.023462	0.0204269	0.0189722	0.0261369	0.0182654	0.0177915	0.0230104	0.0295834	0.0311208	0.0216191
G0255	Bacteria	Firmicutes	Bacilli	Lactobacillales	Enterococcaceae	Enterococcus	0.037923	0.0212962	0.0203926	0.0248481	0.0267586	0.0327218	0.0596499	0.0143785	0.0377926	0.0220018	0.00658936	0.014032	0.0197622	0.0142957	0.0234924	0.0115816
G0256	Bacteria	Firmicutes	Clostridia	Clostridiales	NA	Flavonifractor	0.00417896	0.0164941	0.0169093	0.0333905	0.0274517	0	0.0217003	0.0140927	0	0.00747305	0.0186078	0.0225496	0.00156288	0.0260243	0.0251459	0.0247226
G0257	Bacteria	Firmicutes	Erysipelotrichia	Erysipelotrichales	Erysipelotrichaceae	Erysipelatoclostridium	0.00235765	0	0	0	0.00790352	0	0	0.0105302	0	0.000473904	0.0258424	0.0163347	0	0.00473735	0.00197249	0.00258229
G0258	Bacteria	Firmicutes	Clostridia	Clostridiales	Ruminococcaceae	Ruminococcus	0.1486	0.196308	0.167453	0.168408	0.0992774	0.187013	0.214649	0.0972143	0.141348	0.067564	0.070296	0.0985786	0.181962	0.107594	0.143544	0.0818603
G0259	Bacteria	Bacteroidetes	Sphingobacteriia	Sphingobacteriales	NA	NA	0.00955113	0.0149692	0.00950314	0.0230705	0.0263126	0.019923	0.0192368	0.0232082	0.0239517	0.0119856	0.0121458	0.00680133	0.00850465	0.0179573	0.011668	0.00772345
G0260	Bacteria	Firmicutes	Clostridia	Thermoanaerobacterales	NA	NA	0.0203106	0.187505	0.186979	0.121037	0.139611	0.102374	0.126432	0.0269177	0.0128227	0.0175497	0.0162956	0.0185226	0.0295491	0.0242075	0.023843	0.0117975
G0261	Bacteria	Proteobacteria	Betaproteobacteria	Burkholderiales	Alcaligenaceae	Orrella	0.017358	0.0159176	0.0137862	0.0166198	0.00722549	0.0121942	0.0185538	0.0133346	0.00655652	0.0328243	0.00838493	0.00501609	0.0189264	0.0194204	0.0160873	0.0155175
G0262	Bacteria	Chloroflexi	Anaerolineae	Anaerolineales	Anaerolineaceae	Anaerolinea	0.0056805	0.00531537	0.00464544	0.00471161	0.0168393	0.00845841	0.00614989	0.0292925	0.0047451	0.00697531	0.0113179	0.0178221	0.0110569	0.00478904	0.00539038	0.00439895
G0263	Bacteria	Firmicutes	Clostridia	Clostridiales	Clostridiaceae	NA	0.0246697	0.0132273	0.012721	0.0278245	0.00676285	0.00543289	0.0131583	0.0105028	0.00876976	0.0148683	0.00845006	0.0282991	0.0304492	0.0094204	0.0220823	0.0159025
G0264	Bacteria	Firmicutes	Erysipelotrichia	Erysipelotrichales	Erysipelotrichaceae	Holdemania	0.0462598	0.0242596	0.0164516	0.0461146	0.107115	0.0973917	0.0365842	0.0132555	0.0196504	0.0146793	0.00479845	0.0142004	0.0672283	0.0157675	0.0530257	0.0461914
G0265	Bacteria	Actinobacteria	Coriobacteriia	Coriobacteriales	Atopobiaceae	Atopobium	0	0.00081979	0.000590793	0.0027527	0.000705802	0	0.000445773	0.0110593	0.00135219	0.0038164	0.0189926	0.0254529	0.00526791	0.0030953	0.00206978	0.00119149
G0266	Bacteria	Bacteroidetes	Chitinophagia	Chitinophagales	Chitinophagaceae	Niabella	0.000474375	0	0	0	0.000305881	0	0	0.0136541	0.000616946	0.00392155	0.00313949	0.0091309	0.000486302	0.00127005	0.00181082	0.00237672
G0267	Bacteria	Actinobacteria	Coriobacteriia	Eggerthellales	Eggerthellaceae	Eggerthella	0.0011906	0.000542756	0.000583046	0.00338419	0.00745323	0	0.00664367	0.00921113	0.00264541	0	0.0141069	0.00730075	0.0021976	0.00690482	0.00258241	0.000432832
G0268	Bacteria	Actinobacteria	Actinobacteria (high G+C Gram-positive bacteria)	Micrococcales	Micrococcaceae	Paenarthrobacter	0.00405294	0.0103073	0.0110836	0.0103768	0.0174877	0.00900348	0.00728511	0.012398	0.00556782	0.00691446	0.00791557	0.00251834	0.00395133	0.00976672	0.00180407	0.00225262
G0269	Bacteria	Proteobacteria	Gammaproteobacteria	Alteromonadales	Pseudoalteromonadaceae	Pseudoalteromonas	0.00277972	0.00915205	0.00918504	0.0200499	0.0191069	0.00561426	0.0103383	0.0145689	0.00295049	0.0206036	0.00988397	0.0126788	0.0125494	0.0227935	0.0107032	0.00874235
G0270	Archaea	Euryarchaeota	Methanomicrobia	Methanosarcinales	Methanosarcinaceae	Methanomethylovorans	0.0335967	0.0170532	0.0181989	0.0424546	0.0356949	0.0325853	0.0238091	0.0204018	0.0232915	0.0822358	0.17901	0.124282	0.00995416	0.135513	0.134832	0.198572
G0271	Bacteria	Actinobacteria	Actinobacteria (high G+C Gram-positive bacteria)	Corynebacteriales	Nocardiaceae	Nocardia	0	0.00111406	0.00143874	0.00123581	0.00640263	0.000321402	0	0.0126582	0.00121343	0.00606505	0.00427486	0.0123464	0.00174625	0.000739463	0	0.000995171
G0272	Bacteria	Bacteroidetes	Sphingobacteriia	Sphingobacteriales	Sphingobacteriaceae	Pedobacter	0.00344361	0.00262225	0.00259948	0.00344553	0.00177049	0.00685938	0.00592293	0.011242	0.00166086	0.00365137	0.00966373	0.00371433	0.00250103	0.00173282	0.00252537	0.00200816
G0273	Bacteria	Proteobacteria	Alphaproteobacteria	Rhizobiales	Phyllobacteriaceae	Mesorhizobium	0.0195124	0.0226937	0.0197184	0.0123383	0.0221398	0.0191446	0.0247209	0.0192422	0.00908791	0.013326	0.00506778	0.00445374	0.0121583	0.086415	0.0257202	0.0551119
G0274	Bacteria	Actinobacteria	Actinobacteria (high G+C Gram-positive bacteria)	Micrococcales	Intrasporangiaceae	Tetrasphaera	0.000759954	0.00353227	0.00509982	0.00299423	0.0146877	0.00651585	0.0034996	0.0162218	0.00608906	0.00271145	0.00394595	0.0013979	0.00169025	0.00309464	0.00360974	0.00111537
G0275	Bacteria	Thermotogae	Thermotogae	Thermotogales	Thermotogaceae	Thermotoga	0.0541613	0.0527993	0.0565195	0.0432958	0.034265	0.0594709	0.0643763	0.0424995	0.0392299	0.0395671	0.0272384	0.0319698	0.0602293	0.0301907	0.0368867	0.0315583
G0276	Bacteria	Proteobacteria	Alphaproteobacteria	Rhodobacterales	Rhodobacteraceae	Roseibaca	0.0125358	0.00782624	0.00797713	0.0130548	0.00601812	0.00431959	0.00550206	0.00980778	0.0217386	0.00753775	0.00263489	0.010448	0.0075131	0.00378583	0.00973442	0.00500954
G0277	Bacteria	Proteobacteria	Betaproteobacteria	Nitrosomonadales	Nitrosomonadaceae	Nitrosospira	0.00676269	0.00797073	0.00878027	0.0132336	0.0170593	0.00770951	0.00776722	0.0149156	0.00743495	0.0121036	0.0120927	0.0170388	0.0146069	0.0124607	0.00844817	0.00527617
G0278	Bacteria	Proteobacteria	Betaproteobacteria	Burkholderiales	Burkholderiaceae	Robbsia	0.00474031	0.00638736	0.0067497	0.00550636	0	0.00475503	0.00441143	0.013132	0.00638678	0	0.00523609	0.000139871	0.00307777	0.00242757	0.00249633	0.000884153
G0279	Bacteria	Proteobacteria	Deltaproteobacteria	Desulfuromonadales	Desulfuromonadaceae	Desulfuromonas	0.0361313	0.0217169	0.0223686	0.0588477	0.0225366	0.0261067	0.0292658	0.0251704	0.0817098	0.0397742	0.0953168	0.0655622	0.0301746	0.0346279	0.0532348	0.0137813
G0280	Bacteria	Tenericutes	Mollicutes	Mycoplasmatales	Mycoplasmataceae	Mycoplasma	0.00891775	0.023347	0.0258386	0.0125578	0.0114877	0.0381131	0.0113542	0.0281077	0.00436812	0.0339015	0.0248564	0.0203603	0.0211083	0.00930363	0.00980646	0.00915297
G0281	Bacteria	Thermotogae	Thermotogae	Thermotogales	Fervidobacteriaceae	Fervidobacterium	0.209941	0.193546	0.202098	0.144677	0.346034	0.316392	0.283098	0.0371364	0.0979697	0.0473629	0.0927128	0.0269754	0.0990497	0.123997	0.140893	0.078136
G0282	Bacteria	Bacteroidetes	Cytophagia	Cytophagales	Hymenobacteraceae	Rufibacter	0.00383244	0.00138178	0.00352033	0.00605232	0.00522889	0.00247558	0.00608204	0.0171869	0.00452911	0.00680385	0.00543573	0.0101061	0.0058937	0.00540917	0.00630632	0.0038211
G0283	Bacteria	Bacteroidetes	Bacteroidia	Bacteroidales	Porphyromonadaceae	Porphyromonas	0.0483406	0.106926	0.101843	0.12064	0.0698472	0.0979059	0.129731	0.0358595	0.097452	0.0593522	0.0916369	0.109267	0.070998	0.103317	0.121836	0.151729
G0284	Bacteria	Bacteroidetes	Bacteroidia	Bacteroidales	NA	Candidatus Azobacteroides	0.0200679	0.0432706	0.0399165	0.0461704	0.00040259	0.0290285	0.0527145	0.0148763	0.021365	0.0105064	0.00756069	0.0195114	0.0238954	0.0118082	0.0286069	0.0206399
G0285	Bacteria	Proteobacteria	Alphaproteobacteria	Rhodobacterales	Rhodobacteraceae	Thioclava	0.00481016	0.0102276	0.0104669	0.0107664	0.00859982	0.00992523	0.011251	0.011208	0.00603283	0.00639111	0.0029517	0.00769337	0.00522461	0.00954117	0.00739396	0.00749406
G0286	Bacteria	Firmicutes	Clostridia	Clostridiales	Catabacteriaceae	Catabacter	0.0238772	0.0118985	0.0143059	0.0106585	0.0115697	0.0154078	0.0219314	0.0164009	0.00439193	0.0165695	0.0053181	0.0109027	0.0155119	0.0111989	0.0133877	0.00423567
G0287	Bacteria	Firmicutes	Clostridia	Clostridiales	Clostridiaceae	Caloranaerobacter	0.0322427	0.0283906	0.0267442	0.0371476	0.0348819	0.051325	0.0354735	0.030379	0.0294447	0.033255	0.0253355	0.0304631	0.0435747	0.0266398	0.0301109	0.025261
G0288	Bacteria	Firmicutes	Clostridia	Halanaerobiales	Halanaerobiaceae	Halothermothrix	0.201895	0.11288	0.112665	0.118295	0.192433	0.235945	0.211259	0.0301601	0.108332	0.0242687	0.0217179	0.0198784	0.0601709	0.0727285	0.0826377	0.0647673
G0289	Bacteria	Proteobacteria	Gammaproteobacteria	Cellvibrionales	Halieaceae	NA	0.00409731	0.00981431	0.00851818	0	0.0069854	0.00147461	0.00922531	0.0202344	0.0680555	0.00425821	0.00730619	0	0	0.0288112	0.00694624	0.00894044
G0290	Bacteria	Cyanobacteria	NA	Nostocales	Hapalosiphonaceae	Mastigocoleus	0.000951774	0.00100606	0.000803601	0.00318054	0.00468719	0.000162091	0.00123225	0.00781515	0	0.00581249	0.00180521	0.00234488	0.00349308	0.00600316	0.00114575	0.00141068
G0291	Archaea	Euryarchaeota	Methanomicrobia	Methanosarcinales	Methanosarcinaceae	Methanolobus	0.0451057	0.0624346	0.0573642	0.0634845	0.0619577	0.0403638	0.0659011	0.0242183	0.0201052	0.148486	0.282203	0.432904	0.0284683	0.256251	0.219041	0.356021
G0292	Bacteria	Proteobacteria	Gammaproteobacteria	Xanthomonadales	Xanthomonadaceae	Stenotrophomonas	0.00645389	0.00516775	0.00568243	0.00667054	0.0109198	0.00848352	0.00548984	0.0122914	0.00324184	0.0284329	0.0108432	0.0176027	0.0113033	0.00338574	0.00463441	0.00853007
G0293	Bacteria	Proteobacteria	Alphaproteobacteria	Rhodobacterales	Hyphomonadaceae	NA	0.0177757	0	0	0	0	0	0.00138192	0.0115907	0.00233456	0.017381	0.0127623	0.00872274	0.0112204	0	0.00621193	0.00496821
G0294	Bacteria	Nitrospirae	Nitrospira	Nitrospirales	Nitrospiraceae	Leptospirillum	0	0.000604003	0	0.00275321	0	0	0	0.0151684	0	0.00710187	0.00617993	0.00880865	0.00507638	0.000326115	0	0.0006432
G0295	Bacteria	Cyanobacteria	NA	Oscillatoriales	Microcoleaceae	Trichodesmium	0	0.000630004	0.000609983	0.00685348	0.00276525	0.00135439	0.00248772	0.00525402	0	0.010507	0.00267216	0.00597131	0.00749538	0.00556439	0.00719305	0.00408636
G0296	Bacteria	Proteobacteria	Gammaproteobacteria	Chromatiales	Chromatiaceae	Thiocapsa	0	0.00425967	0.00467726	0.00322599	0.0058834	0.00272026	0.00296409	0.00780049	0.00581888	0.00254669	0.00498711	0.00108369	0.00139227	0.00289551	0.00100841	0.00120442
G0297	Bacteria	Acidobacteria	Blastocatellia	NA	Pyrinomonadaceae	Pyrinomonas	0.00319277	0.00238258	0.00258228	0.00272634	0	0.0117121	0.0116532	0.00903071	0.0101926	0	0.00421711	0.00970948	0.0009557	0.00551084	0.00485435	0.00474961
G0298	Bacteria	Actinobacteria	Actinobacteria (high G+C Gram-positive bacteria)	Micrococcales	Dermatophilaceae	Kineosphaera	0.00382921	0.00451561	0.00492459	0.00686792	0.00599794	0.00203828	0.00336411	0.0102113	0.00984534	0.0118228	0.00786233	0.00818741	0.00473566	0.00576773	0.00651334	0.00654607
G0299	Bacteria	Proteobacteria	Deltaproteobacteria	Desulfobacterales	Desulfobacteraceae	Desulfococcus	0	0	0	0	0	0	0	0.00868775	0	0.00086428	0	0	0.00336085	0	0	0
G0300	Bacteria	Nitrospirae	Nitrospira	Nitrospirales	Nitrospiraceae	Candidatus Magnetoovum	0.00859286	0.0182612	0.0177039	0.0218963	0.0231909	0.00951935	0.00795258	0.0198775	0.0154147	0.0334304	0.0139731	0.0109691	0.00818075	0.0221456	0.012017	0.0184856
G0301	Bacteria	Proteobacteria	Deltaproteobacteria	Desulfovibrionales	Desulfovibrionaceae	Bilophila	0.0108372	0.00979243	0.0108699	0.00630317	0.0189803	0.0137519	0.0125632	0.0106865	0.000664638	0.00631548	0.00176758	0.00461409	0.00804079	0.00452164	0.00358272	0.00631758
G0302	Bacteria	Firmicutes	Clostridia	Clostridiales	Clostridiales Family XII. Incertae Sedis	Fusibacter	0.0163409	0.0184979	0.0159173	0.0192931	0.0107331	0.0126961	0.0132956	0.0280888	0.000210625	0.0143596	0.014957	0.0144414	0.0152484	0.0110969	0.0109831	0.00835989
G0303	Bacteria	Proteobacteria	Betaproteobacteria	Burkholderiales	NA	NA	0.00255975	0.0131259	0.0132569	0.0148343	0.00176326	0.00285702	0.0011467	0.00911047	0.00224331	0.0032442	0.0132869	0.0152045	0.00658673	0.010403	0.00857048	0.0130001
G0304	Bacteria	Firmicutes	Clostridia	Clostridiales	Gracilibacteraceae	Gracilibacter	0.0330427	0.0296736	0.0268228	0.0188971	0.0285657	0.0324053	0.0260741	0.0069276	0.0083194	0.00375012	0.00732688	0.00162545	0.0124183	0.0170302	0.0193322	0.0122892
G0305	Bacteria	Candidatus Latescibacteria	NA	NA	NA	NA	0.0192918	0.0168064	0.0167735	0.016981	0.0250924	0.0211751	0.0221764	0.00915102	0.00786879	0.0124849	0.0060588	0.00962681	0.0192461	0.0129124	0.0128081	0.0113137
G0306	Bacteria	Proteobacteria	Gammaproteobacteria	Enterobacterales	Enterobacteriaceae	Candidatus Hoaglandella	0.0134948	0.0173552	0.0172331	0.0193958	0.0135463	0.0229121	0.0158559	0.0138193	0.00282049	0.0121953	0.00926106	0.0124374	0.00766163	0.0122301	0.0117471	0.00914409
G0307	Bacteria	Bacteroidetes	Cytophagia	Cytophagales	Flammeovirgaceae	Cesiribacter	0.00708161	0.0103657	0.00942084	0.0102099	0	0.00377123	0.0107958	0.0121016	0.0081641	0.00905047	0.00503864	0.00603953	0.0263457	0.0119664	0.00323488	0.00219924
G0308	Bacteria	Proteobacteria	Betaproteobacteria	Nitrosomonadales	Nitrosomonadaceae	Nitrosomonas	0.0223371	0.0263917	0.0281775	0.0144889	0.0304119	0.0480137	0.0202798	0.0534367	0.0370219	0.022151	0.0291382	0.0137292	0.0209344	0.0113349	0.0139595	0.0163594
G0309	Bacteria	Proteobacteria	Alphaproteobacteria	Rhizobiales	Bradyrhizobiaceae	Oligotropha	0.00534601	0.00380406	0.00306094	0.00586783	0.00561623	0.0030483	0.00394885	0.0170365	0.00257802	0.0364423	0.0134364	0.024993	0.0112623	0.00344748	0.00405406	0.00702471
G0310	Archaea	Crenarchaeota	Thermoprotei	Acidilobales	Acidilobaceae	Acidilobus	0.00634799	0.00643736	0.00621026	0.00476036	0.00452546	0.00432157	0.00984998	0.00702915	0.00149501	0.00567855	0.000483598	0	0.00345092	0.00433678	0.00478168	0.00394823
G0311	Bacteria	Proteobacteria	Gammaproteobacteria	Vibrionales	Vibrionaceae	Vibrio	0.0191989	0.0210399	0.0203105	0.0386659	0.0733498	0.0398846	0.0335556	0.0143713	0.0385103	0.00703337	0.00450327	0.00379037	0.00725515	0.0176446	0.0397636	0.0101345
G0312	Bacteria	Candidatus Marinimicrobia	NA	NA	NA	NA	0.00275378	0.00242666	0.00267449	0.00491909	0.00166423	0.0020084	0.00232513	0.0147118	0.000504997	0.0148179	0.00395152	0.0175122	0.0261995	0.00221306	0.00376447	0.00415753
G0313	Bacteria	Proteobacteria	Betaproteobacteria	Burkholderiales	Comamonadaceae	Variovorax	0.0180032	0.018445	0.0215027	0.024812	0.0317919	0.0194247	0.0269575	0.0344594	0.0153058	0.0210777	0.0144179	0.0151168	0.016782	0.0251744	0.0183939	0.0126634
G0314	Bacteria	Actinobacteria	Actinobacteria (high G+C Gram-positive bacteria)	Corynebacteriales	Mycobacteriaceae	Mycobacterium	0.0105636	0.0203027	0.0202125	0.017807	0.0162504	0.00978832	0.0115244	0.0192612	0.0118536	0.0398156	0.00775713	0.0110108	0.0180066	0.0142133	0.0126541	0.0179437
G0315	Bacteria	Proteobacteria	Gammaproteobacteria	Legionellales	Coxiellaceae	Candidatus Berkiella	0	0	0	0.00236087	0	0	0	0.00743648	0	0.00254825	0.00439875	0.00446064	0.0042278	0.000686876	0.00362076	0
G0316	Bacteria	Proteobacteria	Gammaproteobacteria	Enterobacterales	Erwiniaceae	Buchnera (aphid P-endosymbionts)	0.00403928	0.00271905	0.00230786	0	0.00314188	0.00078264	0.000415805	0.00882427	0	0.0025204	0.00166096	0.00819384	0	0.000598128	0	0
G0317	Bacteria	Bacteroidetes	Bacteroidia	Bacteroidales	Dysgonamonadaceae	Dysgonomonas	0.123041	0.12942	0.134871	0.112345	0.150248	0.133551	0.174718	0.0409898	0.113865	0.0365769	0.0370672	0.0350685	0.0613204	0.0640288	0.0718863	0.0609628
G0318	Bacteria	Proteobacteria	Deltaproteobacteria	Myxococcales (fruiting gliding bacteria)	Myxococcaceae	Corallococcus	0.0314919	0.0124307	0.0111671	0.0108914	0.0102237	0.0215586	0.0213766	0.0156352	0.00549222	0.0155825	0.0113462	0.0106262	0.0173662	0.0105229	0.0138377	0.0117857
G0319	Bacteria	Proteobacteria	Gammaproteobacteria	Enterobacterales	Erwiniaceae	Erwinia	0.0258043	0.0251722	0.021792	0.0171787	0.0300402	0.0250529	0.0247552	0.0181387	0.0125578	0.0130098	0.0116602	0.00796821	0.015747	0.0193213	0.0130923	0.0117432
G0320	Bacteria	Cyanobacteria	NA	Synechococcales	Leptolyngbyaceae	Leptolyngbya	0.0158557	0.013673	0.0129337	0.0196525	0.0237983	0.020929	0.023341	0.0167573	0.0130976	0.0112355	0.00680232	0.0152594	0.00949229	0.00856208	0.016066	0.0103245
G0321	Bacteria	Proteobacteria	Betaproteobacteria	Rhodocyclales	Azonexaceae	Dechloromonas	0.0296716	0.0818918	0.0922408	0.129492	0.0246889	0.211761	0.251384	0.0196787	0.0327433	0.0156589	0.0162713	0.00997744	0.0137199	0.0230038	0.122828	0.0387194
G0322	Bacteria	Firmicutes	Limnochordia	Limnochordales	Limnochordaceae	Limnochorda	0.0677812	0.0444278	0.0470866	0.0483964	0.113608	0.0680132	0.0730268	0.0217923	0.0849134	0.022831	0.0112633	0.00843062	0.0364338	0.0480827	0.037775	0.0356307
G0323	Bacteria	Firmicutes	Clostridia	Clostridiales	Lachnospiraceae	Roseburia	0.0491797	0.0321003	0.0285808	0.0418917	0.0326803	0.0312923	0.0571624	0.0321438	0.0137913	0.0339889	0.0297597	0.0392864	0.058161	0.0371145	0.0371566	0.0254834
G0324	Bacteria	Bacteroidetes	Bacteroidia	Bacteroidales	Rikenellaceae	Mucinivorans	0.0186368	0.0173158	0.0175322	0.025532	0.000932392	0.00487579	0.0145725	0.0189404	0.0013416	0.0293419	0.0093312	0.0366166	0.0313801	0.0185261	0.029725	0.0197863
G0325	Bacteria	Chloroflexi	Anaerolineae	Anaerolineales	Anaerolineaceae	Thermanaerothrix	0.00292171	0.0067796	0.00760191	0.00784904	0.0078655	0.00255435	0.00317937	0.0139039	0.00282747	0.0033632	0.00827365	0.00692393	0.0286706	0.00943663	0.00710258	0.00675639
G0326	Archaea	Euryarchaeota	Halobacteria	Halobacteriales	Halobacteriaceae	Halobacterium	0.00742669	0.0356927	0.0311572	0.023261	0.144262	0.0107547	0.00934745	0.00797647	0.00799065	0.021411	0.00653955	0.00496417	0.0125549	0.0345783	0.0189098	0.00954935
G0327	Bacteria	Proteobacteria	Gammaproteobacteria	Enterobacterales	Enterobacteriaceae	Klebsiella	0.00876879	0.00826737	0.00776552	0.00783579	0.00831343	0.00823364	0.00446951	0.0155482	0.0307675	0.00674832	0.00723471	0.0101985	0.0122929	0.00531124	0.00438452	0.00411312
G0328	Bacteria	Firmicutes	Bacilli	Bacillales	Paenibacillaceae	Thermobacillus	0.0182315	0.0184708	0.0202168	0.0239775	0.020685	0.0181321	0.0197472	0.0136061	0.00500974	0.0469771	0.0116506	0.0181243	0.0216103	0.0146475	0.0173952	0.0225079
G0329	Bacteria	candidate division CPR3	NA	NA	NA	NA	0.000401577	0.000932807	0.00110809	0	0.00200958	0.000813199	0.0010495	0.00476093	0.00239256	0.00217563	0.00114667	0.00486481	0.00166727	0.000705182	0	0
G0330	Bacteria	Proteobacteria	Deltaproteobacteria	Myxococcales (fruiting gliding bacteria)	Anaeromyxobacteraceae	Anaeromyxobacter	0.0104151	0.00757672	0.00758991	0.0104178	0.000707693	0.00838609	0.0146845	0.0120683	0.0202309	0.013743	0.00925182	0.0104011	0.00980622	0.00701654	0.00973699	0.00893109
G0331	Bacteria	Actinobacteria	Actinobacteria (high G+C Gram-positive bacteria)	Actinomycetales	Actinomycetaceae	Actinomyces	0.012249	0.0112588	0.0144441	0.0135976	0.0176998	0.0250657	0.0157896	0.0183851	0.0160808	0.00994843	0.0112426	0.0098759	0.0110151	0.0103834	0.00807596	0.00768191
G0332	Bacteria	Chlamydiae	Chlamydiia	Parachlamydiales	Simkaniaceae	Simkania	0.00741529	0	0	0.00493553	0.00896964	0.0136882	0.00747748	0.00652545	0.0176592	0.0111557	0.00349608	0.0120754	0.00836742	0.00354477	0.0048884	0.00637314
G0333	Bacteria	Proteobacteria	Betaproteobacteria	Burkholderiales	Burkholderiaceae	Burkholderia	0.00539682	0.00711327	0.00723882	0.0138408	0.0116418	0.0216782	0.00680774	0.0105705	0.0145069	0.00601508	0.00669756	0.00751365	0.00839022	0.0100819	0.00999498	0.00915229
G0334	Bacteria	Proteobacteria	Alphaproteobacteria	Rhodobacterales	Rhodobacteraceae	Paracoccus	0.0750368	0.0926057	0.100116	0.0699344	0.0530432	0.0660506	0.110435	0.0216821	0.0428077	0.023282	0.0151354	0.0108075	0.060051	0.0564098	0.0676708	0.0563147
G0335	Bacteria	Firmicutes	Clostridia	Clostridiales	Ruminococcaceae	Anaerotruncus	0.0151564	0.0103792	0.00960969	0.0201992	0.012567	0.0219523	0.0151306	0.0152458	0.00240366	0.00875166	0.00958137	0.0100635	0.0205192	0.00808579	0.014018	0.0102507
G0336	Bacteria	Proteobacteria	Alphaproteobacteria	Rhizobiales	Hyphomicrobiaceae	Devosia	0.00530036	0.00535141	0.00450015	0.00327574	0.00828737	0.00277367	0.00284771	0.0127558	0.000672181	0.0112565	0	0.00158687	0.0024578	0.00379515	0.00358022	0.00471706
G0337	Bacteria	Bacteroidetes	Cytophagia	Cytophagales	Amoebophilaceae	Candidatus Cardinium	0	0	0	0.000983502	0.00035631	0	0.000541827	0.0114427	0	0.00941176	0.000364144	0	0.00111941	0.00045911	0.000427452	0.00181596
G0338	Bacteria	Firmicutes	Clostridia	Clostridiales	Lachnospiraceae	Butyrivibrio	0.0113565	0.0015076	0.00158312	0.00235066	0.00170812	0.00417403	0.00828757	0.012667	0.00250497	0.00876424	0.0172194	0.0124392	0.0114582	0.00295056	0.00265677	0.00118238
G0339	Bacteria	Firmicutes	Erysipelotrichia	Erysipelotrichales	Erysipelotrichaceae	Candidatus Stoquefichus	0.00537935	0.00353172	0.00287932	0.0882764	0.0550617	0.00785948	0.0136488	0.00394904	0	0.309473	1.09529	0.900636	0.00822416	0.608008	0.489178	0.686749
G0340	Bacteria	Balneolaeota	Balneolia	Balneolales	Balneolaceae	Balneola	0	0	0	0	0	0	0	0.00471441	0	0.000476625	0.000665877	0.00081678	0.000875083	0	0.000566494	0
G0341	Bacteria	Acidobacteria	NA	NA	NA	Thermoanaerobaculum	0.0867199	0.0863078	0.089677	0.0529074	0.0666959	0.0696635	0.0672508	0.0163978	0.0195636	0.0157746	0.00722413	0.0101437	0.0345469	0.0351869	0.0435679	0.0385225
G0342	Bacteria	Firmicutes	Clostridia	Clostridiales	Clostridiaceae	Oxobacter	0.117206	0.117312	0.120785	0.0997195	0.153684	0.153971	0.110761	0.0411813	0.0522768	0.0530479	0.034529	0.0427076	0.0820231	0.082969	0.0774319	0.0698631
G0343	Bacteria	Firmicutes	Negativicutes	Veillonellales	Veillonellaceae	Veillonella	0.00858901	0.00311858	0.00295973	0.00515213	0.0068305	0.0118953	0.0101343	0.0135366	0.0114274	0.00330032	0	0.000601435	0.00143368	0.00370195	0.00388227	0.00278614
G0344	Bacteria	Proteobacteria	Alphaproteobacteria	Rhodospirillales	Rhodospirillaceae (purple nonsulfur bacteria)	Azospirillum	0.0345552	0.0415686	0.0408656	0.0306538	0.0316186	0.0315347	0.0293947	0.0118544	0.0124129	0.018091	0.0085609	0.0266023	0.0389098	0.0214133	0.0265684	0.0241451
G0345	Bacteria	Firmicutes	Bacilli	Bacillales	Thermoactinomycetaceae	Thermoactinomyces	0.00630106	0.00976753	0.0119264	0.00648068	0.00617005	0.00777574	0.00541366	0.0085463	0.00968604	0.0194109	0.00389966	0.00492651	0.00314507	0.00489118	0.00482649	0.00497204
G0346	Archaea	Crenarchaeota	Thermoprotei	Thermoproteales	Thermoproteaceae	Caldivirga	0.00284599	0.00273126	0.00291769	0.00258939	0.00401273	0.00389459	0.00341056	0.00637671	0.0051542	0.00816092	0.00209926	0.00486718	0.0015473	0.00229856	0.00170427	0.00366297
G0347	Bacteria	Firmicutes	Clostridia	Clostridiales	Lachnospiraceae	Coprococcus	0.0214385	0.00726555	0.00685166	0.0191629	0.0159199	0.0124343	0.0165393	0.0121393	0.0191891	0.0151971	0.0108332	0.0124193	0.016415	0.00795398	0.0170564	0.00792444
G0348	Bacteria	Firmicutes	Clostridia	Clostridiales	Clostridiaceae	Youngiibacter	0.0116479	0.0102846	0.00896977	0.0145501	0.0213124	0.0178997	0.0120896	0.00641346	0.00974923	0.00649021	0.00563366	0.011666	0.012371	0.00687044	0.012694	0.00767453
G0349	Bacteria	Actinobacteria	Actinobacteria (high G+C Gram-positive bacteria)	Streptosporangiales	Streptosporangiaceae	Streptosporangium	0.00223936	0.00344846	0.00432721	0.00396817	0.00591838	0.0027783	0.00293557	0.00970734	0.00734252	0.00731658	0.00450521	0.00528463	0.00290652	0.00621232	0.00318377	0.0032038
G0350	Bacteria	Bacteroidetes	Flavobacteriia	Flavobacteriales	Flavobacteriaceae	Zunongwangia	0.00200105	0	0	0	0	0	0	0.00462579	0	0.00140185	0.00626007	0.00420871	0.00392154	0	0	0
G0351	Bacteria	Proteobacteria	Gammaproteobacteria	Legionellales	Coxiellaceae	Coxiella	0	0	0	0	0.000241793	0	0	0.00943796	0	0.00196569	0.00696928	0.00745496	0.000923557	0	0	0
G0352	Bacteria	candidate division NC1NA	NA	NA	NA	NA	0.000510733	0.000797027	0.000993794	0.000850635	0.00253407	0.000529278	0.000653152	0.0125578	0.000657635	0.00581488	0.00596218	0.00515764	0.00382925	0.00332928	0.00203666	0.0021807
G0353	Bacteria	Actinobacteria	Actinobacteria (high G+C Gram-positive bacteria)	Propionibacteriales	Propionibacteriaceae	Propionibacterium	0.0173177	0.0112325	0.0103528	0.0202624	0.00310071	0	0.0122887	0.00973085	0	0.0113713	0.00798051	0.0258274	0.0288889	0.0126708	0.0186825	0.0140425
G0354	Bacteria	Proteobacteria	Betaproteobacteria	Burkholderiales	Alcaligenaceae	Achromobacter	0.00197905	0.00402899	0.00492129	0.00607602	0	0	0.00219449	0.00871792	0	0.00832909	0.00641682	0.0074374	0.00598769	0.00459519	0.00436368	0.00449681
G0355	Bacteria	Proteobacteria	Betaproteobacteria	Neisseriales	Neisseriaceae	Neisseria	0.00883184	0.0101276	0.0118804	0.0121328	0.0131413	0.0125524	0.013251	0.0165621	0.0123059	0.00844565	0.00830152	0.00707593	0.0106415	0.0130407	0.00836305	0.00702775
G0356	Bacteria	Firmicutes	Negativicutes	Selenomonadales	Sporomusaceae	Pelosinus	0.0321709	0.0523779	0.0507381	0.0510028	0.0452304	0.0365431	0.0475054	0.0163777	0.0243446	0.0328618	0.0193825	0.0229107	0.0448106	0.0421776	0.0384809	0.0318507
G0357	Bacteria	Bacteroidetes	Flavobacteriia	NA	NA	NA	0.00437174	0.00292582	0.00270523	0.00302035	0.00123329	0.00359242	0.00416129	0.0132089	0.00173391	0.0101985	0.00228765	0.000860573	0.00246581	0.00216844	0.000879079	0.00212455
G0358	Bacteria	Firmicutes	Erysipelotrichia	Erysipelotrichales	Erysipelotrichaceae	Coprobacillus	0.0399557	0.0324825	0.0296638	0.0361747	0.030531	0.0300017	0.0470422	0.01709	0.0153566	0.0180302	0.00640414	0.00744022	0.0198484	0.0232154	0.0309434	0.016784
G0359	Bacteria	Proteobacteria	Deltaproteobacteria	Syntrophobacterales	Syntrophaceae	Desulfobacca	0.0204668	0.0255765	0.0297195	0.0185884	0.0188376	0.0279084	0.0276209	0.00936371	0.00423647	0.0159336	0.00633583	0.00507581	0.0161794	0.0145284	0.0162531	0.0136527
G0360	Bacteria	Candidatus Peregrinibacteria	NA	NA	NA	NA	0	0.0009149	0	0.00237216	0.0195972	0.0114987	0.00151602	0.00636644	0.00858845	0.00651407	0.00257932	0.0040065	0.00342133	0.00156807	0.00204218	0.00260315
G0361	Bacteria	Firmicutes	Bacilli	Lactobacillales	Enterococcaceae	Melissococcus	0.00790073	0.0119357	0.011516	0.0108007	0.00712062	0.0119368	0.00683603	0.00894415	0.00534684	0.00693898	0.00762882	0.0109233	0.0109707	0.00478219	0.00702013	0.00481703
G0362	Bacteria	Proteobacteria	Gammaproteobacteria	Oceanospirillales	Halomonadaceae	Halomonas	0.00374685	0.00348736	0.00388166	0.00757013	0.00223038	0.00288514	0.00413031	0.0108001	0.0031798	0.0126183	0.00361991	0.00482494	0.00855239	0.00391313	0.00463544	0.00310241
G0363	Bacteria	Cyanobacteria	NA	Synechococcales	Pseudanabaenaceae	Limnothrix	0	0	0	0.00217135	0	0	0.00177792	0.00955701	0	0.00261039	0.00578337	0.00434402	0.00158416	0.000928998	0.00149824	0.00171182
G0364	Bacteria	Proteobacteria	Alphaproteobacteria	Rhizobiales	Hyphomicrobiaceae	Pelagibacterium	0.00319126	0.0014052	0.00236561	0.00290217	0.00195324	0.00677639	0.00321058	0.00636812	0.00204658	0.00662923	0.00126315	0.00699097	0.00411072	0	0.00116332	0.00199929
G0365	Bacteria	Thermotogae	Thermotogae	Thermotogales	Fervidobacteriaceae	Thermosipho	0.0143761	0.00592975	0.00537822	0.00397589	0.00597506	0.00459492	0.00491145	0.0055519	0.00343566	0.00494374	0.00132527	0.00226114	0.0144	0.00371159	0.00279424	0.00757033
G0366	Bacteria	Firmicutes	Bacilli	Bacillales	Thermoactinomycetaceae	Desmospora	0.021872	0.0153294	0.0148319	0.0174752	0.0209117	0.024663	0.0250671	0.00948239	0.0108575	0.026599	0.0170997	0.0181403	0.02218	0.0126785	0.0186067	0.0136392
G0367	Bacteria	Planctomycetes	Planctomycetia	Candidatus Brocadiales	Candidatus Brocadiaceae	Candidatus Jettenia	0.00181821	0.00664756	0.00598292	0.00277064	0.00781218	0.00738251	0.00558043	0.00511454	0.00749077	0.00222108	0.00698216	0.000508908	0.00301502	0.00501514	0.003868	0.00467942
G0368	Bacteria	Proteobacteria	Alphaproteobacteria	Rhizobiales	Phyllobacteriaceae	Phyllobacterium	0.00350634	0.00544594	0.00617888	0.00114173	0.00742567	0	0	0.0104879	0.000747949	0.00842876	0	0.002345	0.000884635	0.00167402	0.00161099	0.00192466
G0369	Bacteria	Firmicutes	Clostridia	Thermoanaerobacterales	Thermodesulfobiaceae	Thermodesulfobium	0	0	0	0	0	0	0	0.00627872	0	0	0.00925307	0.00321955	0	0	0	0
G0370	Bacteria	Proteobacteria	Epsilonproteobacteria	Campylobacterales	Helicobacteraceae	Helicobacter	0.0232702	0.0180187	0.0170758	0.0117365	0.012034	0.0192987	0.0173697	0.00589276	0.00142449	0.0105795	0.00470765	0.0107036	0.0212813	0.00830614	0.0112101	0.00945328
G0371	Archaea	Euryarchaeota	Methanomicrobia	Methanomicrobiales	Methanomicrobiaceae	Methanoplanus	0.031399	0.0232847	0.0231423	0.0391656	0.000450024	0.00231058	0.0156632	0.0198426	0.0016237	0.031911	0.0156745	0.0419415	0.0475444	0.0276157	0.0254505	0.0246962
G0372	Bacteria	Deferribacteres	Deferribacteres	Deferribacterales	Deferribacteraceae	Deferribacter	0.00455388	0.00248309	0.00251588	0.00118866	0.0021687	0.00322753	0.00221	0.00911335	0.000631279	0	0.000591186	0.00194968	0.00162606	0.000494125	0.00121794	0.00130758
G0373	Bacteria	Firmicutes	Clostridia	Thermoanaerobacterales	Thermoanaerobacteraceae	Thermoanaerobacter	0.0796259	0.051288	0.0506226	0.0706748	0.0796499	0.0919366	0.0705459	0.0174507	0.0289578	0.0310737	0.0321031	0.0670422	0.0490852	0.0459272	0.0524962	0.0416242
G0374	Bacteria	Candidatus Acetothermia	NA	NA	NA	NA	0.000571107	0.00264793	0.00274204	0.00154833	0.00263527	0.0023978	0.0026196	0.00756474	0.0025855	0.00204614	0.00863413	0.00225212	0	0.00544422	0.00286636	0.00242548
G0375	Bacteria	Fusobacteria	Fusobacteriia	Fusobacteriales	Leptotrichiaceae	Sebaldella	0.00292217	0.00142681	0.000988235	0.009948	0.00730142	0.00776781	0.0068811	0.0146243	0.00467363	0.016059	0.0052801	0.00476221	0.0171733	0.00311187	0.00470978	0.0035482
G0376	Bacteria	NA	NA	NA	NA	Candidatus Vecturithrix	0.0105122	0.0201906	0.0206731	0.0169063	0.035048	0.0205082	0.0245311	0.0213194	0.0200327	0.0139198	0.0119763	0.0104208	0.0177652	0.0134961	0.0155102	0.00952027
G0377	Bacteria	Proteobacteria	Alphaproteobacteria	Rhodobacterales	Hyphomonadaceae	Hyphomonas	0	0	0	0	0	0	0	0.00771509	0	0.00070152	0	0	0	0	0	0
G0378	Bacteria	Deinococcus-Thermus	Deinococci	Thermales	Thermaceae	Oceanithermus	0.0508549	0.0742045	0.0722805	0.0743168	0.0351683	0.0405024	0.0799707	0.00697052	0.0187418	0.0161879	0.00436183	0.0063691	0.0311822	0.0312414	0.044027	0.0347003
G0379	Bacteria	Actinobacteria	Thermoleophilia	Solirubrobacterales	Patulibacteraceae	Patulibacter	0	0.000453679	0	0.000736121	0.00322878	0	0	0.00361003	0	0	0	0	0	0	0	0
G0380	Bacteria	Proteobacteria	Betaproteobacteria	Burkholderiales	Burkholderiaceae	Paraburkholderia	0.000504234	0.00265507	0.00212115	0.00800371	0.0017018	0.00200739	0.00248059	0.0224285	0.00255299	0.0122895	0.0036645	0.00656173	0.00492693	0.00411578	0.00354754	0.00201549
G0381	Bacteria	Actinobacteria	Actinobacteria (high G+C Gram-positive bacteria)	Streptomycetales	Streptomycetaceae	Streptomyces	0.13224	0.122385	0.115156	0.126381	0.0777028	0.103374	0.117996	0.0214644	0.0439098	0.0665343	0.0925537	0.0270457	0.0936113	0.109134	0.132602	0.110704
G0382	Bacteria	Chloroflexi	Dehalococcoidia	NA	NA	NA	0.00429547	0.0209641	0.0202404	0.0147942	0.00430042	0.0186294	0.0199916	0.0135677	0.03129	0.00489772	0.00764534	0.00044097	0.0116755	0.0208496	0.01571	0.0159894
G0383	Bacteria	Firmicutes	Bacilli	Bacillales	Bacillaceae	Amphibacillus	0.093351	0.0512771	0.042958	0.0401007	0.0947569	0.107495	0.0641758	0.00843176	0.0211781	0.00843135	0.00293073	0.00416763	0.0383616	0.0221696	0.0472013	0.0367015
G0384	Bacteria	Proteobacteria	Deltaproteobacteria	Desulfuromonadales	NA	NA	0.0111709	0.0144777	0.0142436	0.0123045	0.0131086	0.00971293	0.0172828	0.0133546	0.0164681	0.0104193	0.00657932	0.00924063	0.0243551	0.00938325	0.00891265	0.00737929
G0385	Bacteria	Ignavibacteriae	Ignavibacteria	Ignavibacteriales	Ignavibacteriaceae	Ignavibacterium	0.00158818	0.00183495	0.00144725	0.00254842	0.0014782	0.00187044	0.000890063	0.0142817	0.00292523	0	0.0052873	0.00324023	0.00332916	0.00126997	0.00361922	0.00202622
G0386	Bacteria	Chloroflexi	Chloroflexia	Herpetosiphonales	Herpetosiphonaceae	Herpetosiphon	0.000404823	0	0.000671834	0.000940216	0.00155065	0.00145208	0.00222214	0.00760301	0.00143363	0.00201004	0.00607388	0.00478935	0.00174809	0.00184041	0.00355647	0.000467695
G0387	Bacteria	Actinobacteria	Actinobacteria (high G+C Gram-positive bacteria)	Micrococcales	Microbacteriaceae	Yonghaparkia	0.0775073	0.0497789	0.0537373	0.0412899	0.0662326	0.0761466	0.087505	0.00686036	0.0213536	0.0109606	0.00469391	0.0065213	0.0274545	0.0267966	0.027516	0.0249641
G0388	Archaea	Crenarchaeota	Thermoprotei	Thermoproteales	Thermoproteaceae	Thermocladium	0	0	0	0.00084106	0.00197899	0	0.00125532	0.00756678	0	0.00122295	0.00325891	0.00313554	0	0	0.00112488	0.00175261
G0389	Bacteria	Proteobacteria	Gammaproteobacteria	NA	NA	Pseudohongiella	0.000839265	0.00128622	0.0016825	0.00225785	0.00414245	0.00245044	0.00197548	0.00599532	0	0.00427627	0.00231696	0.00253635	0.000720865	0.000500805	0.00239902	0.000625367
G0390	Bacteria	Proteobacteria	Deltaproteobacteria	Syntrophobacterales	Syntrophaceae	Desulfomonile	0.0060436	0.00403192	0.00390407	0.00789686	0.0238049	0.00282099	0.00272941	0.00687976	0.00489389	0.00298239	0.0108339	0.00803765	0.00846734	0.0079031	0.0106541	0.00414016
G0391	Bacteria	Proteobacteria	Alphaproteobacteria	Rhodobacterales	Rhodobacteraceae	Labrenzia	0.000349978	0.0042005	0.00355896	0.0236318	0.000890597	0.000357982	0.00140134	0.00914687	0.00496427	0.00843775	0.00290362	0.00752604	0.00740986	0.00247835	0.00128078	0.00166021
G0392	Bacteria	Bacteroidetes	Flavobacteriia	Flavobacteriales	Flavobacteriaceae	Capnocytophaga	0	0	0	0	0	0	0	0.00942754	0	0.00818679	0	0.000527687	0	0	0	0.00154401
G0393	Bacteria	Fusobacteria	Fusobacteriia	Fusobacteriales	Fusobacteriaceae	Ilyobacter	0.0262758	0.0301367	0.0376172	0.0510925	0.0254948	0.0237919	0.0339078	0.00901162	0.0111208	0.0179803	0.00483025	0.0110596	0.0334529	0.0280278	0.0224157	0.0204384
G0394	Bacteria	Proteobacteria	Deltaproteobacteria	Desulfobacterales	Desulfobulbaceae	Desulfotalea	0.00413686	0.00189984	0.00273793	0.00601868	0.00229702	0.00382986	0.00237129	0.0126775	0	0.00639825	0.00793025	0.00981023	0.00608774	0.00284516	0.00345703	0.00318608
G0395	Bacteria	Proteobacteria	Deltaproteobacteria	Syntrophobacterales	Syntrophobacteraceae	Syntrophobacter	0.00544105	0.00854899	0.00976572	0.0183422	0.0247888	0.0287236	0.0166952	0.00925263	0.0383763	0.00726366	0.014029	0.00869256	0.00924057	0.036119	0.0235947	0.0233756
G0396	Bacteria	Proteobacteria	Deltaproteobacteria	Myxococcales (fruiting gliding bacteria)	Labilitrichaceae	Labilithrix	0.00231429	0	0.000537523	0.00766649	0.00511528	0.00090684	0.00154428	0.00671627	0.000809462	0	0.00852659	0.00600143	0.00358335	0.00469256	0.00485118	0.00163323
G0397	Bacteria	Nitrospirae	Nitrospira	Nitrospirales	Nitrospiraceae	Candidatus Magnetobacterium	0	0	0	0	0.000768326	0	0	0.0118536	0	0.00732362	0.00480298	0.0118767	0.0109452	0	0	0
G0398	Bacteria	Firmicutes	Clostridia	Halanaerobiales	Halobacteroidaceae	Orenia	0.00417914	0.0123618	0.0123414	0.00735202	0.0077936	0.0130227	0.00869761	0.0088146	0.00318012	0.00287315	0.00457236	0.00771934	0.00450223	0.00450229	0.00463821	0.00264466
G0399	Bacteria	Proteobacteria	NA	NA	NA	NA	0.00316506	0.00551135	0.00565496	0.00526873	0	0.00332298	0.00529839	0.0062955	0.000678233	0.00593433	0.00292812	0.00421778	0.00568817	0.00382857	0.00383397	0.00362037
G0400	Bacteria	Firmicutes	Tissierellia	NA	NA	NA	0.0151764	0.00513121	0.00525777	0.00555818	0.00366683	0.0467252	0.00687562	0.00676173	0.0292786	0.00549285	0.00751744	0.0094756	0.0063421	0.00316911	0.00540967	0.0020772
G0401	Bacteria	Cyanobacteria	NA	Chroococcales	Chroococcaceae	Geminocystis	0.0129246	0.00913723	0.00859219	0.0108823	0.00407534	0.00769456	0.0134207	0.00697773	0.000757592	0.0170456	0.00304791	0.00364942	0.0171863	0.00748036	0.0100588	0.00646321
G0402	Bacteria	Proteobacteria	Alphaproteobacteria	Rhodobacterales	Rhodobacteraceae	Ruegeria	0.0230123	0.0269417	0.0220391	0.0314083	0.00431833	0.0252956	0.0220558	0.00561248	0.0254758	0	0	0.000772641	0.013313	0.00831287	0.0141115	0.00634313
G0403	Bacteria	Firmicutes	Bacilli	Bacillales	Planococcaceae	Jeotgalibacillus	0.139011	0.123356	0.116558	0.0769643	0.213887	0.125467	0.0927021	0.00867733	0.0156399	0.020427	0.0106469	0.00477663	0.0791479	0.068434	0.0691062	0.0716038
G0404	Bacteria	Firmicutes	Clostridia	Clostridiales	Clostridiales Family XVII. Incertae Sedis	Thermaerobacter	0.00289534	0.00270881	0.00346415	0.00389081	0.00394794	0.00257488	0.00332425	0.00561212	0.000566199	0.00403767	0.00149705	0.00289751	0.00425782	0.00225566	0.00450924	0.00248829
G0405	Bacteria	Proteobacteria	Gammaproteobacteria	Aeromonadales	Succinivibrionaceae	Succinatimonas	0.00782561	0.0103332	0.00999788	0.00744839	0.00299328	0.00864626	0.0110271	0.00518007	0.000994054	0.018933	0.0058913	0.00591937	0.0111303	0.0101943	0.00963572	0.00827418
G0406	Bacteria	Firmicutes	Clostridia	Clostridiales	Peptococcaceae	Desulfitibacter	0.0015947	0.00244231	0.00434203	0.00212143	0.00644346	0.00423155	0.00389409	0.00295666	0.0181893	0.0021183	0.00414504	0.00143091	0.00424709	0.00243123	0.00219441	0.0036044
G0407	Bacteria	Nitrospinae	Nitrospinia	Nitrospinales	Nitrospinaceae	Nitrospina	0.000463598	0.000254631	0.00073784	0	0.00156241	0	0	0.0054673	0.000832274	0.00414816	0.00171087	0.0014331	0	0	0	0
G0408	Bacteria	Proteobacteria	Gammaproteobacteria	Xanthomonadales	Xanthomonadaceae	Pseudoxanthomonas	0	0.00422621	0.00363245	0.000524501	0.00254604	0	0	0.00604098	0	0.0108313	0	0.00132058	0	0.000580207	0	0
G0409	Bacteria	Deferribacteres	Deferribacteres	Deferribacterales	Deferribacteraceae	Denitrovibrio	0	0	0	0	0	0	0	0.00292754	0	0	0	0	0	0	0	0
G0410	Bacteria	Actinobacteria	Actinobacteria (high G+C Gram-positive bacteria)	Micrococcales	Intrasporangiaceae	Janibacter	0.000737219	0.00289871	0.00357483	0.00223144	0.00130392	0.00139693	0.00114906	0.00559196	0.00294969	0.00541818	0.00455424	0.00342958	0.00116574	0.00100863	0.000544592	0.00109643
G0411	Bacteria	Acidobacteria	Solibacteres	Solibacterales	Solibacteraceae	Candidatus Solibacter	0.022935	0.00319916	0.00392878	0.00151707	0	0	0	0.00810542	0.00811062	0.00373965	0.00804785	0.00314753	0.00446935	0	0.00305499	0
G0412	Bacteria	Proteobacteria	Deltaproteobacteria	Desulfuromonadales	Desulfuromonadaceae	Pelobacter	0.00608867	0.00680606	0.00843892	0.0154846	0.00627773	0.0310734	0.0190822	0.00979811	0.0432894	0.0115056	0.00692444	0.00658903	0.00760899	0.00703296	0.0140943	0.00570553
G0413	Bacteria	Proteobacteria	Betaproteobacteria	Burkholderiales	NA	Ideonella	0.000408432	0.00140865	0.000943778	0.00186514	0.00500688	0.000332253	0.00154011	0.00530269	0.00390196	0	0.00106513	0	0.000535781	0.00238341	0.00165365	0.000817614
G0414	Bacteria	Actinobacteria	Actinobacteria (high G+C Gram-positive bacteria)	Micrococcales	Micrococcaceae	Kocuria	0.0691254	0.0710109	0.0715866	0.0450151	0.0505859	0.0792391	0.0686061	0.00597318	0.00528163	0.0202148	0.00367504	0.00636452	0.0462283	0.034359	0.0381581	0.0410354
G0415	Bacteria	Proteobacteria	Alphaproteobacteria	Sphingomonadales	Sphingomonadaceae	Novosphingobium	0.0188333	0.00623559	0.00801141	0.00639298	0.00781775	0.0196574	0.0226384	0.00631415	0.0125517	0.00149741	0.00140298	0.000391297	0	0.00287474	0.00715537	0.00274574
G0416	Bacteria	Firmicutes	Negativicutes	Acidaminococcales	Acidaminococcaceae	Acidaminococcus	0.00606535	0.0032408	0.00269077	0.00347881	0	0.0101645	0.00250866	0.0110364	0.00787148	0.00792895	0.00994878	0.0160852	0.0194126	0.000873383	0.00357479	0.00265494
G0417	Bacteria	Proteobacteria	Gammaproteobacteria	Enterobacterales	Pectobacteriaceae	Pectobacterium	0.000494481	0.000159864	0	0.00092207	0.00187858	0.000323413	0	0.00618575	0.00126285	0.00206671	0.0061446	0.00429685	0.00293575	0.000848487	0.000454244	0
G0418	Bacteria	Spirochaetes	Spirochaetia	NA	Leptospiraceae	Leptonema	0	0.00479978	0.00344084	0.00502602	0.00911966	0.00518678	0.00671209	0.00694547	0	0.00371181	0.00283672	0.0085234	0.00318801	0.0056706	0.00281448	0.00303288
G0419	Bacteria	Proteobacteria	Alphaproteobacteria	Rhodobacterales	Hyphomonadaceae	Oceanicaulis	0	0	0	0	0	0	0	0.00635413	0	0	0.00437805	0.001409	0	0	0	0
G0420	Bacteria	Actinobacteria	Actinobacteria (high G+C Gram-positive bacteria)	Micrococcales	Bogoriellaceae	Georgenia	0.00218603	0.00588289	0.00648919	0.00676425	0.012243	0.00986291	0.00604635	0.00704013	0.00394018	0.00629683	0.00144289	0.00434481	0.00173132	0.00321684	0.00467711	0.00386126
G0421	Bacteria	Bacteroidetes	Saprospiria	Saprospirales	Saprospiraceae	Saprospira	0.00150014	0.002606	0.00308798	0.00217358	0.00414511	0.0033042	0.00184525	0.00546813	0.00773963	0.00695912	0.000518374	0.00159126	0.000938978	0.00201149	0.00130199	0.00181244
G0422	Bacteria	Actinobacteria	Actinobacteria (high G+C Gram-positive bacteria)	Micrococcales	Brevibacteriaceae	Brevibacterium	0.00725609	0.00657574	0.00578085	0.00526662	0.00538271	0.00620749	0.00474904	0.00186441	0.00121302	0.00342919	0.00233508	0.00247019	0.00748258	0.00179737	0.00583742	0.00389824
G0423	Bacteria	Actinobacteria	Actinobacteria (high G+C Gram-positive bacteria)	Micrococcales	Micrococcaceae	Arthrobacter	0.00542472	0.00502473	0.00626993	0.00496999	0.00351387	0.00259196	0.00343382	0.0111626	0	0.00264726	0.00595741	0.00499915	0.00498618	0.0028826	0.0034181	0.00335457
G0424	Bacteria	Proteobacteria	Gammaproteobacteria	Enterobacterales	Erwiniaceae	Pantoea	0.00823672	0.00701627	0.00819012	0.00792503	0.0128429	0.0166975	0.00700014	0.012073	0.0118211	0.00756979	0.00548556	0.00669528	0.00739529	0.00623212	0.00647874	0.00430904
G0425	Bacteria	Firmicutes	Clostridia	Thermoanaerobacterales	Thermoanaerobacteraceae	Carboxydothermus	0.0119494	0.0196334	0.021583	0.0260595	0.0446914	0.0199244	0.0175224	0.0151915	0.0107293	0.0275518	0.0575462	0.0447921	0.0206671	0.0356536	0.0300733	0.0376122
G0426	Bacteria	Proteobacteria	Gammaproteobacteria	Aeromonadales	Aeromonadaceae	Aeromonas	0.00868836	0.00460028	0.00244303	0.0053979	0.00294616	0.00575252	0.00413605	0.00736834	0.00436813	0.0283025	0.0227063	0.0199975	0.00715358	0.0133135	0.0103539	0.0139181
G0427	Bacteria	Actinobacteria	Actinobacteria (high G+C Gram-positive bacteria)	Bifidobacteriales	Bifidobacteriaceae	Bifidobacterium	0.00342249	0.00307301	0.00312251	0.00238059	0.00106797	0.00170843	0.00154408	0.00942267	0.00124283	0.0068255	0.00958798	0.00536594	0.0040045	0.00402835	0.00223783	0.00254961
G0428	Bacteria	Actinobacteria	Actinobacteria (high G+C Gram-positive bacteria)	Micrococcales	Microbacteriaceae	Plantibacter	0	0.000894557	0	0	0	0	0	0.00783326	0.00159571	0.0034498	0.00047153	0.00049917	0.00403511	0	0	0
G0429	Bacteria	Gemmatimonadetes	Gemmatimonadetes	Gemmatimonadales	Gemmatimonadaceae	Gemmatimonas	0.0188929	0.0246808	0.0250161	0.0276599	0.0257932	0.0264364	0.0352608	0.0141974	0.0195323	0.0137435	0.0174163	0.0172367	0.0235431	0.0261059	0.0274317	0.0221435
G0430	Bacteria	Firmicutes	Erysipelotrichia	Erysipelotrichales	Erysipelotrichaceae	Holdemanella	0	0	0	0	0	0	0	0.00703584	0	0.00241931	0.00372315	0.0103659	0.00252654	0	0.00318471	0
G0431	Bacteria	Firmicutes	Clostridia	Clostridiales	Clostridiaceae	Thermotalea	0.0563249	0.0518731	0.048946	0.0399557	0.027407	0.0327704	0.060199	0.00669502	0.0479988	0.0143462	0.00659455	0.0276538	0.0424225	0.02355	0.0298736	0.0234356
G0432	Bacteria	Proteobacteria	Alphaproteobacteria	Rhizobiales	Xanthobacteraceae	Pseudolabrys	0.00613426	0.00737836	0.00591737	0.00634452	0.00765828	0.0021462	0.011891	0.00578371	0.000691802	0.0069172	0.00380143	0.00329933	0.00483684	0.00742111	0.00601151	0.00411152
G0433	Bacteria	Cyanobacteria	NA	Nostocales	Nostocaceae	Richelia	0.00145443	0.000829427	0.00220721	0.00355739	0.000434117	0.00118587	0.0018679	0.00202852	0.000916534	0.00678555	0.0034033	0.00310126	0.00317275	0.00153206	0.00211398	0.00156835
G0434	Bacteria	Proteobacteria	Gammaproteobacteria	Chromatiales	Chromatiaceae	Thiohalocapsa	0.000907039	0.00283134	0.00234439	0.00183457	0.00401983	0.00222894	0.00166149	0.0101816	0	0.00255302	0.00580811	0.00299269	0.00119971	0.00603864	0.000828956	0.000959724
G0435	Bacteria	Firmicutes	Clostridia	Halanaerobiales	Halobacteroidaceae	Acetohalobium	0.0065224	0.00471641	0.00524682	0.00650064	0.0099358	0.00962901	0.00814245	0.0047518	0.00653475	0.00257549	0.00330322	0.00386761	0.00236486	0.00298067	0.0048125	0.0020899
G0436	Bacteria	Proteobacteria	Betaproteobacteria	Burkholderiales	Comamonadaceae	Lampropedia	0.00143946	0.000522214	0.000330819	0.00139168	0	0.00173982	0.000990917	0.0035687	0.00152867	0.00104149	0.00106966	0.00223984	0.00130628	0.000499044	0.000980178	0.000551555
G0437	Bacteria	Planctomycetes	Planctomycetia	Candidatus Brocadiales	Candidatus Brocadiaceae	Candidatus Scalindua	0.0230585	0.0126386	0.0119161	0.0123706	0.0102399	0.013122	0.0176078	0.00548153	0.00105947	0.0223143	0.00713544	0.00556865	0.016963	0.0132807	0.013216	0.0104554
G0438	Bacteria	Proteobacteria	Alphaproteobacteria	Rhodobacterales	Rhodobacteraceae	Roseivivax	0.00139005	0.00265402	0.00322766	0.00342055	0.0028911	0.00205077	0.00214907	0.00405725	0.00141465	0.00318778	0.00285984	0.0094611	0.00465071	0.00189034	0.00146301	0.00175897
G0439	Bacteria	candidate division KD3-62	NA	NA	NA	NA	0.00328771	0.00419844	0.00396958	0.0153839	0.014851	0.00648435	0.00744782	0.00396169	0.00937225	0.0304306	0.127863	0.0846082	0.00628043	0.0814031	0.0729872	0.0645575
G0440	Bacteria	Verrucomicrobia	Spartobacteria	NA	NA	Terrimicrobium	0.00758014	0.00671228	0.00552166	0.00361218	0.0179306	0.00990777	0.00789249	0.00502268	0.0071999	0.0130091	0.00802682	0.00162809	0.00513317	0.017115	0.00432222	0.00298048
G0441	Bacteria	Proteobacteria	Alphaproteobacteria	Rhizobiales	Aurantimonadaceae	Martelella	0.00395979	0.00355739	0.00336143	0.00175656	0.00423969	0.00593772	0.00690291	0.00356022	0.00326326	0.00263902	0.00102548	0.00493193	0.00121244	0.000939295	0.00229908	0.00159458
G0442	Bacteria	Proteobacteria	Alphaproteobacteria	Rhodobacterales	Hyphomonadaceae	Maricaulis	0	0	0	0	0	0	0	0.00303522	0	0.00217305	0	0	0	0	0	0
G0443	Bacteria	Tenericutes	Mollicutes	Acholeplasmatales	Acholeplasmataceae	Acholeplasma	0.00938321	0.00324909	0.00298663	0.0032872	0.0149011	0.00973117	0.00521969	0.0041042	0.00207751	0.00406049	0.00215689	0.00177034	0.00365396	0.00179174	0.003326	0.00268295
G0444	Bacteria	Proteobacteria	Betaproteobacteria	Burkholderiales	Comamonadaceae	Hydrogenophaga	0	0.000661547	0.000486666	0	0	0.000396193	0	0.00420902	0.0018421	0.000678138	0.00130289	0	0.000926291	0.000490929	0	0
G0445	Bacteria	Firmicutes	Tissierellia	Tissierellales	Peptoniphilaceae	Helcococcus	0.00473516	0.00178069	0	0.00519887	0.00131737	0.0040145	0.00262292	0.0017599	0	0.00165307	0.00105316	0.00319742	0.00318089	0.0019394	0.00146927	0.00158806
G0446	Bacteria	Proteobacteria	Betaproteobacteria	Neisseriales	Neisseriaceae	Snodgrassella	0.00565839	0.00474977	0.00449212	0.00559633	0.00386498	0.00923007	0.00290643	0.00377551	0.000588276	0.00409966	0.00226583	0.0063148	0.00894223	0.00191731	0.00648942	0.0027304
G0447	Bacteria	Bacteroidetes	Cytophagia	Cytophagales	Cytophagaceae	Cytophaga	0	0	0	0	0	0.00298535	0	0.00287505	0	0.0019073	0	0	0	0	0	0
G0448	Bacteria	Firmicutes	Negativicutes	Veillonellales	Veillonellaceae	Dialister	0.0315348	0.0339014	0.0411163	0.0400109	0.0784567	0.0392411	0.0461888	0.0124391	0.0305882	0.0164189	0.0142434	0.00789058	0.0191464	0.0317176	0.0220191	0.0190674
G0449	Bacteria	Thermotogae	Thermotogae	Thermotogales	NA	NA	0.00987582	0.00776692	0.00648975	0.0101745	0.00385954	0.00386255	0.00764698	0.00718822	0.0498615	0.00859045	0.000942605	0.0040036	0.00968815	0.00476703	0.00896859	0.00277429
G0450	Bacteria	Proteobacteria	Deltaproteobacteria	Desulfobacterales	Desulfobacteraceae	Desulfotignum	0.00498244	0.0494292	0.0434615	0.032505	0.021127	0.023108	0.0309133	0.00403715	0.00178389	0.00157689	0.00459585	0.00258495	0.00162178	0.00433566	0.00662359	0.00154892
G0451	Bacteria	Bacteroidetes	Chitinophagia	Chitinophagales	Chitinophagaceae	Niastella	0	0.000796642	0.0013558	0.000723799	0.00393318	0.00109608	0	0.00589605	0.00160549	0.00207345	0.00131527	0.0035458	0.000896777	0.000581427	0.000792269	0.000970735
G0452	Bacteria	Firmicutes	Bacilli	Bacillales	Planococcaceae	Bhargavaea	0.00306288	0.00637378	0.00551157	0.00753963	0.00800127	0.00613334	0.00447449	0.00622563	0.00330137	0.00466223	0.00394926	0.00437626	0.00476272	0.00526817	0.00449994	0.00534891
G0453	Bacteria	Firmicutes	Clostridia	Clostridiales	NA	Intestinimonas	0.00568641	0.00945724	0.00846516	0.00769051	0.00776569	0.0171763	0.00665087	0.00348923	0.00283208	0.00280205	0.00160412	0.00183086	0.0133683	0.0028915	0.00653401	0.00384222
G0454	Bacteria	Proteobacteria	Deltaproteobacteria	Desulfobacterales	Desulfobulbaceae	Desulfocapsa	0.00261237	0.000674994	0.00134299	0.00122598	0.000728101	0.00163736	0.00155861	0.00845046	0.000503992	0.00474024	0.00283933	0.00923828	0.00377888	0.00138377	0.00182722	0.00159711
G0455	Bacteria	Proteobacteria	Gammaproteobacteria	Methylococcales	Methylothermaceae	NA	0.00361126	0.00188004	0.00206466	0.00776164	0.00286703	0.00179578	0.0019947	0.00504238	0.00253626	0.00413631	0.00357237	0.00470314	0.00805322	0.00248206	0.00506225	0.00205004
G0456	Bacteria	Bacteroidetes	Cytophagia	Cytophagales	Flammeovirgaceae	Fulvivirga	0.00546434	0.00233143	0.0020505	0.00821533	0.00839319	0.0165441	0.0116874	0.00433112	0.0145025	0.00450189	0.00231991	0.00308185	0.00456881	0.00488908	0.00716264	0.00328506
G0457	Bacteria	Firmicutes	Negativicutes	Selenomonadales	Sporomusaceae	Thermosinus	0.162055	0.137548	0.142984	0.123406	0.0118618	0.140069	0.125096	0.00220916	0.0994787	0.00434467	0	0.00241344	0.0876574	0.0290727	0.0687002	0.02478
G0458	Bacteria	Bacteroidetes	Bacteroidia	Marinilabiliales	Marinilabiliaceae	Saccharicrinis	0.0029879	0.00396433	0.00376898	0.00396378	0.00120535	0.00365541	0.00253285	0.00778067	0.00142458	0.00685761	0.00992367	0.00578237	0.00619592	0.00359982	0.00604648	0.00365272
G0459	Bacteria	Proteobacteria	Alphaproteobacteria	Caulobacterales	Caulobacteraceae	Brevundimonas	0.010593	0.0111965	0.0128182	0.0178475	0.00639436	0.012951	0.0100483	0.00394401	0.00337765	0.00526562	0.00376643	0.00691401	0.0123555	0.0072541	0.00742047	0.00585575
G0460	Bacteria	Proteobacteria	Gammaproteobacteria	Enterobacterales	Yersiniaceae	Serratia	0.0236858	0.0359077	0.0357824	0.0303098	0.0458291	0.0271175	0.0526238	0.00328388	0.00459658	0.00848804	0.00680338	0.00292081	0.0137159	0.030343	0.0230726	0.0175904
G0461	Bacteria	Actinobacteria	Actinobacteria (high G+C Gram-positive bacteria)	Corynebacteriales	Dietziaceae	Dietzia	0.00676238	0	0	0	0	0	0	0.00563846	0	0.00218901	0.00096554	0	0.000973896	0	0.00054416	0
G0462	Bacteria	Armatimonadetes	NA	NA	NA	NA	0.0217284	0.0198741	0.0234374	0.0150374	0.0212391	0.0249184	0.0162727	0.008664	0.0190821	0.0053879	0.00548773	0.00360596	0.0107329	0.00839916	0.0118029	0.00799395
G0463	Bacteria	Proteobacteria	Alphaproteobacteria	Rhizobiales	Bradyrhizobiaceae	NA	0.00192977	0.00333336	0.0034832	0.00139366	0.0356843	0.00283841	0.00209747	0.00660642	0.00235559	0.00666979	0.00283697	0.00418385	0.00201757	0.0019618	0.00193669	0.0027864
G0464	Bacteria	Firmicutes	Clostridia	Halanaerobiales	Halanaerobiaceae	Halanaerobium	0.022981	0.0133726	0.0131301	0.0205196	0.0131425	0.0335202	0.0294329	0.00970299	0.0310217	0.01799	0.00903639	0.00463501	0.0039635	0.00829784	0.0166631	0.0101231
G0465	Bacteria	Acidobacteria	Acidobacteriia	Acidobacteriales	Acidobacteriaceae	Granulicella	0	0	0	0.000394016	0	0	0	0.00323956	0.000961599	0.000885346	0	0.000632673	0.0102553	0	0	0.000407666
G0466	Bacteria	Proteobacteria	Gammaproteobacteria	Oceanospirillales	Kangiellaceae	Kangiella	0.00417501	0.00154103	0.00154684	0.00270272	0.00295352	0.0058746	0.00544018	0.00366378	0.00916526	0.00288537	0.00100402	0	0	0.00157464	0.00273264	0.00249614
G0467	Bacteria	Proteobacteria	Alphaproteobacteria	Rhizobiales	Methylobacteriaceae	Methylobacterium	0.00772768	0.00692578	0.00675929	0.00877903	0.00999827	0.0135404	0.0130282	0.00529916	0.00337876	0.00691289	0.00328079	0.00246901	0.0031812	0.00541949	0.0051471	0.00539705
G0468	Bacteria	Tenericutes	Mollicutes	Mycoplasmatales	Mycoplasmataceae	Ureaplasma	0.00328883	0.00104533	0.00105303	0.0018533	0.00465689	0.00212249	0.00143294	0.00481725	0.00173315	0.000929723	0.00350848	0.00147632	0.00130021	0	0.000677855	0
G0469	Bacteria	Synergistetes	Synergistia	Synergistales	Synergistaceae	Dethiosulfovibrio	0.000144753	0.000447052	0.000256641	0	0.000706504	0	0.000344607	0.00486922	0.000872888	0.00113639	0	0.00313081	0.00107397	0.000127563	0.000555804	0
G0470	Bacteria	Actinobacteria	Actinobacteria (high G+C Gram-positive bacteria)	Micrococcales	Microbacteriaceae	Agromyces	0	0	0	0	0	0	0	0.00515414	0	0.00140476	0.00176023	0.000808551	0.00326839	0.000650678	0	0
G0471	Bacteria	Verrucomicrobia	Verrucomicrobiae	NA	NA	NA	0.000760215	0	0.000539652	0.000257937	0.00119257	0	0.000983256	0.00184829	0.000565015	0.00226108	0	0.00397735	0.00158205	0.0017914	0.0026393	0.00060506
G0472	Bacteria	Firmicutes	Clostridia	Clostridiales	Lachnospiraceae	Anaerostipes	0.0428048	0.0140653	0.0144837	0.0505129	0.0227154	0.0475201	0.0404425	0.00386201	0.0269857	0.015739	0.00293812	0.00560983	0.0275455	0.0125976	0.0266711	0.0105604
G0473	Bacteria	Proteobacteria	Gammaproteobacteria	Cellvibrionales	Cellvibrionaceae	Simiduia	0.0113111	0.0106386	0.0118965	0.00827757	0.0175885	0.0146614	0.0158169	0.00212326	0.00421219	0	0.00107138	0	0.00461654	0.00863419	0.00928755	0.00939634
G0474	Bacteria	Actinobacteria	Actinobacteria (high G+C Gram-positive bacteria)	Propionibacteriales	Propionibacteriaceae	Pseudopropionibacterium	0.00167253	0.0104798	0.00963283	0.0093581	0.017859	0.00410422	0.0168142	0.00682302	0.00344613	0.0112953	0.00173941	0.0136512	0.0072528	0.0103056	0.00957311	0.00688113
G0475	Bacteria	Proteobacteria	Betaproteobacteria	Burkholderiales	Alcaligenaceae	Oligella	0.00262744	0.092072	0.0892822	0.00540846	0.0142817	0.00554567	0.00287424	0.00617863	0.00126734	0.00424662	0.00635218	0.00312879	0.00542638	0.00147216	0.00242521	0.00443833
G0476	Bacteria	Proteobacteria	Betaproteobacteria	Burkholderiales	Burkholderiaceae	Ralstonia	0.497254	0.103297	0.0926513	0.0964854	0.31197	0.573197	0.509772	0.00613599	0.310292	0.00962796	0.00210106	0.00134975	0.0302473	0.0760836	0.0775422	0.0593644
G0477	Bacteria	Fusobacteria	Fusobacteriia	Fusobacteriales	Fusobacteriaceae	Cetobacterium	0.00122248	0.000202643	0.00043414	0.000702256	0	0.00142552	0.00386885	0.00384765	0.00135936	0.00149224	0.0025664	0	0.000276905	0	0.000605924	0.0011705
G0478	Bacteria	Bacteroidetes	Flavobacteriia	Flavobacteriales	NA	NA	0.00327063	0.00974677	0.00897179	0.00679874	0.0018146	0.0124084	0.0171326	0.00376533	0.0155415	0.000798264	0.00124609	0.00101817	0.000839104	0.010361	0.00545616	0.00926946
G0479	Bacteria	Firmicutes	Bacilli	Lactobacillales	Aerococcaceae	Aerococcus	0	0	0.000376163	0	0	0.000794748	0.00043312	0.00664399	0.00184126	0	0	0	0.000727136	0	0.000233586	0
G0480	Bacteria	Bacteroidetes	Chitinophagia	Chitinophagales	Chitinophagaceae	Chitinophaga	0	0	0	0.000368032	0	0	0.000441062	0.00316162	0	0.00134505	0.00560824	0.00334134	0	0.00248205	0	0.00241279
G0481	Bacteria	Firmicutes	Clostridia	Thermoanaerobacterales	Thermoanaerobacterales Family IV. Incertae Sedis	Mahella	0.00669674	0.00688999	0.00635901	0.0080419	0.0125475	0.0100924	0.00745138	0.00511699	0.00636335	0.00238624	0	0.00232018	0.00938615	0.00347098	0.00557889	0.00192156
G0482	Bacteria	Proteobacteria	Gammaproteobacteria	Xanthomonadales	Xanthomonadaceae	Xanthomonas	0.000729314	0.000346101	0.000272227	0.00592609	0.00724232	0	0.00235151	0.0120823	0.00229243	0.00253682	0.00347415	0.00583267	0.000426719	0.00586666	0.00230953	0.00205596
G0483	Bacteria	Firmicutes	Clostridia	Clostridiales	Oscillospiraceae	Oscillibacter	0.000496148	0	0.000131843	0	0	0	0.00014636	0.00333328	0	0.000784548	0.00344457	0.00304882	0.00534853	0	0	0
G0484	Bacteria	Proteobacteria	Gammaproteobacteria	Cellvibrionales	Halieaceae	Luminiphilus	0.0273994	0.0254124	0.0224019	0.0222935	0.0227357	0.0217694	0.042878	0.00427111	0.00378805	0.00701543	0.00215172	0.00266489	0.0175966	0.01572	0.0185972	0.0152433
G0485	Bacteria	Proteobacteria	Betaproteobacteria	Nitrosomonadales	Thiobacillaceae	Thiobacillus	0.0015074	0.000456328	0.000493849	0	0.00254607	0	0	0.0032009	0	0.00271082	0.00245204	0.00128178	0.00241215	0.000470696	0.00105911	0.000997493
G0486	Bacteria	Proteobacteria	Alphaproteobacteria	Rhizobiales	Rhizobiaceae	Agrobacterium	0	0	0	0.00875916	0.00502078	0.000625222	0.00255372	0.00411954	0	0.00554548	0.0520087	0.0468927	0	0.0468091	0.0304974	0.0310146
G0487	Bacteria	Firmicutes	Clostridia	Clostridiales	Peptococcaceae	Syntrophobotulus	0.00424936	0.00343337	0.00382027	0.00625842	0.0198509	0.0209431	0.00128191	0.00821697	0	0.00312432	0.000846025	0.00570908	0.0081447	0.00218511	0.00512472	0.00280273
G0488	Bacteria	Chloroflexi	Chloroflexia	Chloroflexales	Oscillochloridaceae	Oscillochloris	0	0.00111743	0.000822966	0	0	0.000462433	0	0.00428822	0.000328238	0	0.00337918	0.000998804	0.000800309	0.0015891	0.000514028	0.000567085
G0489	Bacteria	Proteobacteria	Betaproteobacteria	Burkholderiales	Comamonadaceae	NA	0.00717936	0.00817488	0.00826772	0.0078932	0.034297	0.00537514	0.00359657	0.00467316	0.0123197	0.0051785	0.00304568	0.00811817	0.0066751	0.00739024	0.00719842	0.0048837
G0490	Bacteria	Aquificae	Aquificae	Aquificales	Aquificaceae	Aquifex	0.0135764	0.01181	0.0122101	0.015936	0.0245509	0.0277239	0.0233288	0.00502489	0.0165617	0.00390096	0.000582431	0.00208503	0.00365267	0.00570743	0.0104358	0.00558336
G0491	Bacteria	Proteobacteria	Alphaproteobacteria	Rhizobiales	Rhizobiaceae	Rhizobium	0.0176703	0.0193783	0.0192736	0.0215268	0.0309828	0.0295474	0.0192082	0.00676574	0.00379699	0.0103713	0.00960941	0.0141229	0.0230646	0.0119247	0.0141292	0.0122913
G0492	Bacteria	Proteobacteria	Gammaproteobacteria	Enterobacterales	Enterobacteriaceae	Mangrovibacter	0.0264188	0.0241764	0.0253471	0.027632	0.0412785	0.0252676	0.0566184	0.00718001	0.00614037	0.00909349	0.00481583	0.000752212	0.0181831	0.0335692	0.0282694	0.0181923
G0493	Bacteria	Firmicutes	Bacilli	Bacillales	Staphylococcaceae	Staphylococcus	0.000781508	0.00271934	0.00170336	0.000460172	0.00183513	0.00200986	0.00589047	0.00435009	0.00232935	0.00242392	0.00296917	0.0071781	0.00346732	0.000674634	0.000381098	0.000470269
G0494	Bacteria	Verrucomicrobia	Verrucomicrobiae	Verrucomicrobiales	Verrucomicrobia subdivision 3	Pedosphaera	0	0	0.00185911	0.00649288	0.000964217	0	0.00286318	0.00167758	0	0.00477428	0.00145011	0.00324124	0.0053038	0.00230296	0.00341744	0.00256159
G0495	Bacteria	Proteobacteria	Gammaproteobacteria	Enterobacterales	Enterobacteriaceae	Candidatus Hamiltonella	0	0	0	0	0	0	0	0.00283772	0.000404448	0.00315381	0	0	0	0	0	0
G0496	Bacteria	Bacteroidetes	Flavobacteriia	Flavobacteriales	Flavobacteriaceae	Imtechella	0.000858053	0	0.00031678	0.00106106	0	0	0	0.00410991	0	0.00398032	0.00385954	0.00432161	0.00462683	0.000451878	0.00090358	0
G0497	Bacteria	Proteobacteria	Deltaproteobacteria	Desulfobacterales	Desulfobulbaceae	Desulfurivibrio	0.0278571	0.0273923	0.0302557	0.0283833	0.013421	0.0348559	0.0439136	0.00207181	0.0202928	0	0.00134499	0.00162981	0.0118837	0.00908037	0.0197962	0.00729545
G0498	Bacteria	Proteobacteria	Gammaproteobacteria	Thiotrichales	Thiotrichaceae	Beggiatoa	0.0276745	0.0242023	0.0255373	0.0207798	0.0012858	0.0229677	0.014098	0.00357449	0.0127938	0.00122311	0.00411835	0.00317712	0.0143706	0.00100526	0.0151487	0.00350331
G0499	Bacteria	Firmicutes	Bacilli	Bacillales	Listeriaceae	Listeria	0.0183407	0.0089703	0.0105268	0.0107082	0.0180347	0.0268989	0.0226111	0.0106935	0.01395	0.0187955	0.02066	0.000795871	0.0154248	0.00979987	0.010192	0.0164465
G0500	Bacteria	Bacteroidetes	Cytophagia	Cytophagales	Cytophagaceae	Emticicia	0.00154681	0.00236034	0.00300948	0.0056706	0.00353552	0.0106407	0.00907841	0.00272443	0.00594164	0.00366038	0.00310528	0.00562053	0.00323303	0.00409561	0.00494976	0.00576429
G0501	Bacteria	Firmicutes	Clostridia	Clostridiales	Eubacteriaceae	Pseudoramibacter	0.00332528	0.00170344	0.00252079	0.0035935	0.00480152	0	0.0016718	0.00388734	0.00234141	0.00483547	0.00912414	0.00566872	0.007984	0.00323556	0.00109887	0
G0502	Bacteria	Aquificae	Aquificae	Aquificales	Hydrogenothermaceae	Persephonella	0.00123357	0.00182831	0.0019298	0.00253149	0.000596314	0	0.000676077	0.00467329	0	0.0036217	0.00239903	0.00327519	0.00318953	0.00138283	0.00174239	0.00124002
G0503	Bacteria	Firmicutes	Clostridia	Clostridiales	Peptostreptococcaceae	Peptoanaerobacter	0.0106951	0.0089891	0.00851962	0.0125366	0.00060519	0.00272249	0.00388343	0.00624782	0.00193764	0.00933112	0.00368311	0.0176905	0.0146368	0.00420265	0.00699344	0.00771987
G0504	Bacteria	Firmicutes	Negativicutes	Selenomonadales	Sporomusaceae	Sporomusa	0.0240474	0.035581	0.0352125	0.0247053	0.0346854	0.0272263	0.0322743	0.008582	0.00328376	0.0173894	0.00574343	0.018884	0.0322876	0.0131725	0.0437315	0.0111148
G0505	Bacteria	Proteobacteria	Alphaproteobacteria	Rhodospirillales	Rhodospirillaceae (purple nonsulfur bacteria)	Skermanella	0.000391072	0.00700103	0.00645654	0.00263074	0.0870791	0.00470171	0.000680144	0.00550163	0.00932322	0.00187953	0	0.000578911	0.00361362	0.00116278	0.000700773	0.00143764
G0506	Bacteria	Deinococcus-Thermus	Deinococci	Thermales	Thermaceae	Thermus	0.000669154	0	0	0	0	0	0.000963565	0.00105393	0	0	0	0.00147358	0	0	0	0
G0507	Bacteria	Proteobacteria	Gammaproteobacteria	Enterobacterales	Enterobacteriaceae	Enterobacter	0.00311783	0.00230872	0.00319493	0.00320267	0.00329202	0.0039024	0.000377667	0.00959457	0.00195079	0.00488174	0.00171509	0.00209297	0.000740882	0.0117259	0.00168068	0.000852248
G0508	Bacteria	Bacteroidetes	Saprospiria	Saprospirales	Lewinellaceae	Lewinella	0	0	0	0	0	0	0	0.00294598	0	0	0.000443451	0	0	0	0	0
G0509	Bacteria	Firmicutes	Clostridia	Clostridiales	Lachnospiraceae	Dorea	0.026626	0.0174551	0.0188403	0.017676	0.01654	0.0260437	0.0230018	0.00952402	0.00324685	0.00821993	0.00565902	0.00304931	0.0169749	0.0116982	0.0128866	0.0139017
G0510	Bacteria	Firmicutes	Erysipelotrichia	Erysipelotrichales	Erysipelotrichaceae	Erysipelothrix	0.00577383	0.00100788	0.00178224	0.00704039	0.0674357	0.00520281	0.00798258	0.00313771	0.00423038	0.00969745	0	0.0380709	0.0180353	0	0.0263789	0.000743748
G0511	Bacteria	Firmicutes	Bacilli	Lactobacillales	Carnobacteriaceae	Trichococcus	0	0	0	0	0	0	0	0.0045341	0	0	0.00255784	0.000637842	0	0	0	0
G0512	Bacteria	Firmicutes	Bacilli	Bacillales	Bacillaceae	Fictibacillus	0.00447587	0.00528653	0.00628519	0.0122517	0.0118269	0.00159765	0.00612434	0.00340318	0.00241227	0.00817804	0.00388833	0.0109088	0.0153547	0.0041439	0.0139184	0.00393733
G0513	Bacteria	Synergistetes	Synergistia	Synergistales	Synergistaceae	Fretibacterium	0.00261134	0.000893671	0.00103988	0	0.000698815	0.000723643	0.00288072	0.00455167	0.0168167	0.00192819	0.00148198	0.00122126	0.000796336	0	0.000854369	0
G0514	Bacteria	Cyanobacteria	NA	Synechococcales	Merismopediaceae	Synechocystis	0	0.00214598	0.000672112	0.00121407	0	0	0	0.00197243	0	0.001271	0	0.00136322	0	0.00434764	0	0.00205612
G0515	Bacteria	Verrucomicrobia	NA	NA	NA	NA	0.00070235	0.00161166	0.00106205	0.00288823	0.00269797	0.00212478	0.0020622	0.00428259	0.00307661	0.0034885	0.00731797	0.00680738	0.00917248	0	0.00345754	0.000886683
G0516	Bacteria	Spirochaetes	Spirochaetia	Spirochaetales	Spirochaetaceae	Sediminispirochaeta	0.0248921	0.0202487	0.0198862	0.0116845	0.0699989	0.0328994	0.0217663	0.00792687	0.025948	0.00377206	0.00834861	0.0011411	0.0172395	0.014397	0.0117988	0.01122
G0517	Bacteria	Proteobacteria	Deltaproteobacteria	Desulfobacterales	Desulfobacteraceae	Candidatus Magnetomorum	0	0.0139638	0.0123878	0.0106898	0.057964	0.00755992	0.0103853	0.00155392	0.00115906	0.0151103	0.000502534	0.0022397	0	0	0.0010899	0
G0518	Bacteria	Firmicutes	Bacilli	Lactobacillales	Enterococcaceae	Vagococcus	0.00140698	0.00665321	0.00626802	0.0061756	0.0021989	0.00429466	0.0078149	0.00302627	0.0132789	0.00348129	0	0.00358863	0.00528673	0.00553131	0.00419467	0.00465718
G0519	Bacteria	Candidatus Gottesmanbacteria	NA	NA	NA	NA	0.00226269	0.0240614	0.0226515	0.0231374	0.14738	0.0871293	0.00741166	0.00286523	0.00217104	0.0110963	0.0160875	0.0117604	0.00980725	0.02135	0.0243385	0.0188999
G0520	Bacteria	Firmicutes	Bacilli	Bacillales	Bacillaceae	Domibacillus	0.000698125	0.000440672	0	0	0	0	0	0.00315615	0	0	0.00100575	0.000522166	0.000493588	0	0.000402697	0.00035277
G0521	Bacteria	Proteobacteria	Alphaproteobacteria	Parvularculales	Parvularculaceae	Parvularcula	0	0.0119299	0.0115129	0.0236146	0.000834419	0.0121441	0.00520084	0.00243389	0.0005925	0.00205222	0.00777247	0.00101392	0.017822	0.0164288	0.0188586	0.00737833
G0522	Bacteria	Proteobacteria	Alphaproteobacteria	Rhizobiales	Rhizobiaceae	Sinorhizobium	0.000431615	0	0	0	0	0	0	0.00301917	0	0	0	0.00709813	0	0	0	0
G0523	Bacteria	Chloroflexi	Anaerolineae	Anaerolineales	Anaerolineaceae	Longilinea	0.00448194	0.0049967	0.00575018	0.00736145	0.00361224	0.00707089	0.00722755	0.00415477	0.00358554	0.0034733	0.00136247	0.00402241	0.00240141	0.00535762	0.00542213	0.0045813
G0524	Bacteria	Actinobacteria	Actinobacteria (high G+C Gram-positive bacteria)	Micrococcales	Intrasporangiaceae	Humibacillus	0.034037	0.0330848	0.027169	0.0191247	0.0299303	0.0403461	0.0348578	0.00404703	0.00316529	0.00689704	0.00325758	0.00650444	0.0190512	0.0155773	0.0170474	0.0169936
G0525	Bacteria	Proteobacteria	Gammaproteobacteria	Xanthomonadales	Rhodanobacteraceae	Dyella	0.00106418	0.0015456	0.0018579	0.00188514	0	0.00148073	0.00081629	0.00621461	0	0	0.000385249	0.00234894	0.0100928	0.00122876	0.00202115	0.00172659
G0526	Bacteria	Cyanobacteria	NA	Synechococcales	Prochloraceae	Prochlorococcus	0.00619662	0.00313752	0.00577505	0.0024228	0.00415497	0.00410951	0.00547498	0.00286357	0	0.00102366	0.00108057	0.00066628	0.00196045	0.00288381	0.00316797	0.00184398
G0527	Bacteria	Firmicutes	Clostridia	Clostridiales	Ruminococcaceae	Faecalibacterium	0.0274967	0.0153981	0.0161401	0.0247654	0.0162987	0.0470683	0.0233726	0.0107448	0.0250604	0.0316221	0.00490063	0.0126271	0.041529	0.0135682	0.0252829	0.0124163
G0528	Bacteria	Proteobacteria	Deltaproteobacteria	Myxococcales (fruiting gliding bacteria)	Kofleriaceae	Haliangium	0	0.000698619	0.000664536	0.000383989	0.000714359	0.000430611	0.000479806	0.00178228	0	0.000379913	0.00113299	0.000878307	0.000370123	0	0	0.00033656
G0529	Bacteria	Firmicutes	Clostridia	Clostridiales	Ruminococcaceae	Acetivibrio	0	0	0	0	0	0	0	0.00204346	0	0.00209485	0	0	0	0	0	0
G0530	Bacteria	Proteobacteria	Betaproteobacteria	Burkholderiales	NA	Rubrivivax	0.00328323	0.00196545	0.00226251	0.00284251	0.00172072	0.00240637	0.00181285	0.00382735	0	0.00267816	0.00128955	0.00130298	0.00244888	0.00138841	0.00221935	0.0013174
G0531	Bacteria	Bacteroidetes	Cytophagia	Cytophagales	Cyclobacteriaceae	Algoriphagus	0.00214316	0.00378645	0.00383593	0.00684321	0.00451381	0.00362333	0.00482908	0.00155638	0.00320831	0.00561168	0.00123278	0.00204432	0.00173254	0.00629077	0.0044001	0.00355119
G0532	Bacteria	Proteobacteria	Alphaproteobacteria	Rhodospirillales	Rhodospirillaceae (purple nonsulfur bacteria)	Magnetovibrio	0	0	0	0	0	0	0	0.00108537	0	0.000704103	0	0.00216873	0.00107962	0	0	0
G0533	Bacteria	Proteobacteria	Deltaproteobacteria	Desulfovibrionales	Desulfovibrionaceae	Halodesulfovibrio	0.0350154	0.0370443	0.041767	0.0298356	0.0420572	0.036452	0.0295155	0.00366805	0.00439192	0.0179831	0.00250585	0.00520332	0.0163344	0.0309832	0.0286361	0.022354
G0534	Bacteria	Proteobacteria	Alphaproteobacteria	Rhodobacterales	Rhodobacteraceae	Loktanella	0	0	0	0	0	0	0	0.00117187	0	0	0	0	0	0	0	0
G0535	Bacteria	Firmicutes	Clostridia	Clostridiales	Peptococcaceae	Candidatus Desulforudis	0.00344525	0.00895981	0.00525568	0.00536269	0.00451138	0.0122501	0.00569629	0.00200098	0.00540579	0.000633171	0	0.00261262	0.00525162	0.00167471	0.0044012	0.00235361
G0536	Bacteria	Bacteroidetes	Flavobacteriia	Flavobacteriales	Flavobacteriaceae	Robiginitalea	0.00101087	0.000547395	0	0.00314437	0	0	0	0.00238903	0	0.0011428	0.00285118	0.00340819	0.00353107	0.00155234	0.00374471	0.00144863
G0537	Bacteria	Bacteroidetes	Cytophagia	Cytophagales	Cyclobacteriaceae	Mariniradius	0	0	0	0	0	0	0	0.0020308	0	0.000538556	0	0	0	0	0	0
G0538	Bacteria	Acidobacteria	Acidobacteriia	Acidobacteriales	Acidobacteriaceae	Acidobacterium	0.00230887	0.00035051	0	0.003414	0.00181466	0	0	0.00135563	0.00190572	0.00269107	0.000555123	0.0040367	0.00346023	0	0.0029192	0.00133296
G0539	Bacteria	Proteobacteria	Betaproteobacteria	Burkholderiales	NA	Rhizobacter	0.000952773	0.00413118	0.00391746	0	0.000824152	0.00236582	0.00100705	0.00214118	0.00189025	0.0337351	0.00706621	0.00248751	0.00202545	0.000853386	0.00127943	0.00089873
G0540	Bacteria	Bacteroidetes	Saprospiria	Saprospirales	Haliscomenobacteraceae	Haliscomenobacter	0	0.000745348	0.000797924	0	0.0130745	0.0024883	0	0.00350173	0	0.00272743	0.00224845	0.00737933	0	0.00124354	0.000880501	0.00124183
G0541	Bacteria	Proteobacteria	Gammaproteobacteria	Legionellales	Legionellaceae	Legionella	0.0011493	0.00219765	0.0029215	0	0.00285693	0	0.000349047	0.00214618	0.000384552	0.00105853	0	0.00343167	0.00173522	0	0	0
G0542	Bacteria	Firmicutes	Clostridia	Clostridiales	Lachnospiraceae	Johnsonella	0.00233914	0	0	0.00128479	0	0	0	0.0041659	0	0.000574509	0	0.00102629	0.00927872	0	0.000605074	0
G0543	Bacteria	Firmicutes	Clostridia	Clostridiales	Clostridiales Family XVII. Incertae Sedis	Sulfobacillus	0.00654684	0.0058492	0.00718245	0.00479943	0.00832446	0.0078178	0.00565701	0.00434203	0.00410145	0.00172458	0.00305057	0.00171348	0.00478419	0.00463231	0.00437126	0.00393955
G0544	Bacteria	Firmicutes	Clostridia	Clostridiales	Lachnospiraceae	Anaerotignum	0.0136927	0.00936767	0.0117958	0.019199	0.0222592	0.00862832	0.0150001	0.00326922	0.00783674	0.0087839	0.005404	0.00510496	0.0056665	0.0106857	0.0123926	0.0106983
G0545	Bacteria	Proteobacteria	Betaproteobacteria	Nitrosomonadales	Methylophilaceae	Methylotenera	0.00836459	0.0094265	0.0102798	0.0065848	0.00274939	0.0079789	0.0111307	0.00450356	0.00525785	0.00716336	0.00319037	0.00398295	0.00907479	0.00437033	0.00536491	0.00479738
G0546	Bacteria	Proteobacteria	Deltaproteobacteria	Desulfovibrionales	Desulfohalobiaceae	Desulfonauticus	0.00320635	0.00380281	0.00361327	0.0047189	0.00373428	0.00490841	0.00410593	0.00380287	0.000742807	0.00391657	0.00227714	0.00790898	0.0084103	0.00343988	0.00353862	0.00195218
G0547	Bacteria	Proteobacteria	Betaproteobacteria	Burkholderiales	Oxalobacteraceae	Herbaspirillum	0.00111845	0.00122405	0.00123127	0.0019495	0.00272454	0.001335	0.00122376	0.00259692	0	0.00193265	0.0011572	0.000850091	0.00126998	0	0.000911665	0.000795133
G0548	Bacteria	Proteobacteria	Gammaproteobacteria	Pasteurellales	Pasteurellaceae	Pasteurella	0.00331437	0.00465591	0.00407247	0.0025603	0.0058632	0.00752876	0.00616234	0.00333259	0.0126315	0.00229791	0.00227486	0.00102881	0.00232439	0.00344201	0.00200646	0.00237833
G0549	Bacteria	Cyanobacteria	NA	Nostocales	Scytonemataceae	Scytonema	0.00147467	0.000643846	0.000851186	0.00680868	0	0.00165865	0.000289152	0.00546399	0.00418704	0.000930838	0.00351028	0.00217427	0.00352948	0	0.00552118	0.000679777
G0550	Bacteria	Aquificae	Aquificae	Aquificales	Hydrogenothermaceae	Sulfurihydrogenibium	0.000445942	0.00175071	0.00173757	0	0.0188558	0	0.00148568	0.00284321	0.000339218	0	0.00102826	0	0	0.00412884	0.00121678	0.00145632
G0551	Bacteria	Spirochaetes	Spirochaetia	Brachyspirales	Brachyspiraceae	Brachyspira	0.0025715	0.008138	0.00733574	0.00887577	0.00172172	0.0106748	0.0109974	0.00212805	0.0097152	0.00158513	0.000458477	0	0.00397024	0.0060075	0.00537181	0.00532561
G0552	Bacteria	Nitrospirae	Nitrospira	Nitrospirales	Nitrospiraceae	Thermodesulfovibrio	0.0271539	0.0174337	0.0166721	0.019407	0.0483997	0.0457874	0.0190326	0.00183873	0.00666746	0.00201631	0.000412049	0	0.0170848	0.00970902	0.0152725	0.0166312
G0553	Bacteria	Proteobacteria	Gammaproteobacteria	Alteromonadales	Idiomarinaceae	Idiomarina	0	0	0	0.000809272	0.0158972	0	0.00122632	0.00186535	0.000703858	0.00110557	0.0155908	0.00177699	0.000786815	0.000991793	0.000295357	0.000707206
G0554	Bacteria	Firmicutes	Bacilli	Bacillales	Planococcaceae	Planococcus	0.00955975	0.0108054	0.012479	0.00825174	0.0111771	0.0146068	0.00939889	0.00269167	0.00360656	0.00885924	0.00362839	0.00698649	0.0106079	0.00909796	0.00659495	0.00478425
G0555	Bacteria	Cyanobacteria	NA	Chroococcales	Cyanobacteriaceae	Cyanobacterium	0	0	0	0.0020862	0	0	0	0.0013443	0	0.00804888	0	0.00127055	0.00261268	0.00265612	0	0.00109405
G0556	Bacteria	Bacteroidetes	NA	Bacteroidetes Order II. Incertae sedis	Rhodothermaceae	Rhodothermus	0.000622629	0	0.000871674	0.000851322	0.000708794	0.00181937	0.00106893	0.00311248	0.000628405	0.000686727	0.000672945	0.00126077	0.00250903	0.00103434	0.000651506	0.000965998
G0557	Bacteria	Firmicutes	Clostridia	Clostridiales	Ruminococcaceae	Ethanoligenens	0.107877	0.101214	0.08824	0.0705014	0.00770313	0.0664604	0.0689382	0.00583426	0.0542233	0.00483539	0.00311492	0.0068646	0.0718092	0.0160594	0.0447902	0.0220901
G0558	Bacteria	Cyanobacteria	NA	Chroococcidiopsidales	Chroococcidiopsidaceae	Aliterella	0.00235635	0.00423172	0.00485706	0.00301805	0.0256331	0.00232791	0.00301396	0.00356283	0.123271	0.00726049	0.00250189	0.00282051	0.00375152	0.00224885	0.00229016	0.00572957
G0559	Bacteria	Thermotogae	Thermotogae	Kosmotogales	Kosmotogaceae	Mesotoga	0.00581134	0.00895206	0.0101888	0.00355091	0.00732896	0.00894694	0.00534727	0.0052064	0.00570506	0.00401801	0.00104875	0.000906909	0.00420514	0.00343963	0.0025062	0.00308531
G0560	Bacteria	Bacteroidetes	Bacteroidia	Bacteroidales	Porphyromonadaceae	Macellibacteroides	0.00341426	0.0164843	0.016029	0.019583	0.000828929	0.0176221	0.0229183	0.00323176	0.0145113	0.00140436	0	0	0.00546088	0.00951289	0.00967224	0.00936415
G0561	Bacteria	Bacteroidetes	Bacteroidia	Bacteroidales	Odoribacteraceae	Odoribacter	0.0140351	0.0101681	0.0107376	0.0386405	0.0130612	0.033902	0.0239295	0.00748178	0.0274758	0.00843124	0.00735555	0.00296121	0.0384151	0.0122271	0.0234761	0.0138635
G0562	Bacteria	Firmicutes	Tissierellia	Tissierellales	Peptoniphilaceae	Finegoldia	0.0139217	0.00734538	0.00698555	0.0123668	0.0202814	0.0183407	0.0126539	0.00614446	0.0156676	0.00514776	0.00412795	0.0121558	0.0231436	0.00324957	0.00891557	0.00641905
G0563	Bacteria	Firmicutes	Bacilli	Lactobacillales	Carnobacteriaceae	Dolosigranulum	0.000946214	0.000615812	0.000384011	0.00317237	0.00120174	0.000954137	0.00103987	0.0008469	0	0.00619914	0.0211066	0.00710987	0.000960872	0.0132262	0.0113022	0.0125384
G0564	Bacteria	Proteobacteria	Betaproteobacteria	Neisseriales	Neisseriaceae	Amantichitinum	0.00296295	0.00202882	0.00203922	0.00261174	0	0	0.00200072	0.00323464	0	0.00408576	0.00334797	0.00482539	0.00489132	0.00159775	0.00202385	0.00148603
G0565	Bacteria	Proteobacteria	Gammaproteobacteria	Enterobacterales	Enterobacteriaceae	Candidatus Regiella	0	0	0	0.00244688	0	0	0	0.00133429	0	0.00272967	0	0.000861325	0.00234516	0.000996742	0.000911775	0.000762701
G0566	Bacteria	Cyanobacteria	NA	Nostocales	Tolypothrichaceae	Hassallia	0.0115469	0	0.00122804	0	0	0	0	0.00228612	0.0014189	0	0.00216784	0.00139942	0	0	0	0
G0567	Archaea	Euryarchaeota	Methanomicrobia	Methanosarcinales	Methanosarcinaceae	Methanosalsum	0.006552	0.00691999	0.00650561	0.00509958	0.0364068	0.010914	0.0115342	0.00439362	0.00421825	0.0839699	0.217242	0.195758	0.00908364	0.171575	0.109862	0.191578
G0568	Bacteria	Planctomycetes	Planctomycetia	Planctomycetales	Isosphaeraceae	Singulisphaera	0	0	0	0	0	0.000181644	0	0.000893038	0	0.00126588	0	0.00159657	0	0	0	0
G0569	Bacteria	Firmicutes	Bacilli	Bacillales	Planococcaceae	Caryophanon	0	0.000762113	0.000931462	0.000382811	0.000478145	0.000325929	0.000230354	0.00365344	0	0.00246445	0.00158816	0.00187856	0.00013592	0.000719805	0.000312964	0.000353266
G0570	Bacteria	Firmicutes	Clostridia	Clostridiales	Peptostreptococcaceae	Acetoanaerobium	0.00242416	0.00610757	0.00610573	0.0060298	0.00275314	0.00823243	0	0.00428992	0.01812	0.00425802	0	0.000827415	0.00986973	0.00478637	0.0062662	0.00288331
G0571	Bacteria	Firmicutes	Bacilli	Bacillales	Bacillaceae	Oceanobacillus	0.223892	0.0290849	0.0321335	0.0336281	0.0363262	0.043422	0.0497795	0.00370009	0.031165	0.0151539	0.000518787	0.00379298	0.0280961	0.0191162	0.0278938	0.0183116
G0572	Bacteria	Firmicutes	Clostridia	Clostridiales	Heliobacteriaceae	Heliobacterium	0.0125869	0.00405052	0.00412701	0.00727664	0.00460077	0.0106715	0.0111657	0.00192792	0.0109874	0.00150137	0	0.00302072	0.00144563	0.00280388	0.00761036	0.0012212
G0573	Bacteria	Firmicutes	Bacilli	Bacillales	NA	Exiguobacterium	0.0005976	0.000184947	0.00023887	0.00142396	0.00110094	0.00140004	0.00115965	0.00214979	0.000438706	0.00489292	0.00120897	0.00404055	0.00559634	0.000642822	0.000517385	0
G0574	Archaea	Thaumarchaeota	NA	NA	NA	Candidatus Caldiarchaeum	0.0831729	0.0828369	0.0896559	0.0696106	0.0945815	0.0804981	0.0822985	0.00160966	0.0292822	0.00451674	0.000425527	0.000816628	0.0265564	0.0770006	0.0664129	0.0525743
G0575	Bacteria	Actinobacteria	Actinobacteria (high G+C Gram-positive bacteria)	Micrococcales	Micrococcaceae	Sinomonas	0.000573052	0.00270247	0.0024751	0.00322649	0.00905207	0.00792627	0.00351296	0.00961688	0.0035837	0.00200659	0.00441195	0.00371322	0.000889653	0.00799826	0.00391236	0.00468347
G0576	Bacteria	Proteobacteria	Betaproteobacteria	Burkholderiales	Comamonadaceae	Alicycliphilus	0.00762408	0.00725613	0.00702859	0.00489525	0.0110835	0.00765756	0.00678446	0.00248706	0.00480669	0.00336472	0.00137702	0.00208655	0.00450757	0.00956072	0.00575427	0.00147914
G0577	Bacteria	Chloroflexi	Dehalococcoidia	NA	NA	Dehalogenimonas	0.0226672	0.0195573	0.0202061	0.0146363	0.0193123	0.0195938	0.0264672	0.00254234	0.00638879	0.00300586	0.00234335	0	0.00856045	0.0130926	0.012811	0.0106286
G0578	Archaea	Crenarchaeota	Thermoprotei	Desulfurococcales	Pyrodictiaceae	Hyperthermus	0	0	0	0	0	0	0	0.00113449	0	0	0	0	0	0.00163846	0	0
G0579	Bacteria	Actinobacteria	Actinobacteria (high G+C Gram-positive bacteria)	NA	NA	NA	0.0161171	0.0114931	0.0117379	0.0131161	0.0225536	0.0223329	0.020689	0.00349971	0.0194921	0.00635712	0.00985321	0.00829944	0.00958027	0.0160542	0.01632	0.0147257
G0580	Bacteria	Chloroflexi	Chloroflexia	Chloroflexales	Chloroflexaceae (filamentous anoxygenic phototrophic bacteria)	Chloroflexus	0.00297426	0.00438212	0.00304238	0.00251745	0.000690037	0.00251313	0.00178028	0.00077303	0	0.00218478	0.000576148	0.00149622	0.00325373	0.00157954	0.00204697	0.00158996
G0581	Bacteria	Planctomycetes	NA	NA	NA	NA	0	0.00131058	0.00092644	0	0	0.00149216	0.00118834	0.00224953	0	0	0.00239749	0	0	0.00173738	0	0.00068747
G0582	Bacteria	Chlorobi	Chlorobia	Chlorobiales	Chlorobiaceae	Chloroherpeton	0.000563533	0	0	0.000486444	0.0200535	0.000492495	0.0022211	0.00500038	0.000846683	0.00259381	0.000949466	0.00169745	0	0.0002126	0.00134659	0
G0583	Bacteria	Actinobacteria	Coriobacteriia	Eggerthellales	Eggerthellaceae	Slackia	0.0181286	0.0756355	0.0700225	0.00770718	0.033261	0.0433013	0.0248019	0.00165964	0.0101104	0.00384	0	0.000985986	0.00191286	0.00532932	0.0270146	0.0198544
G0584	Bacteria	Firmicutes	Erysipelotrichia	Erysipelotrichales	Erysipelotrichaceae	Bulleidia	0.00328281	0.00108373	0.000934476	0.00537113	0.00135714	0	0.0012325	0.00609942	0.00628435	0.00866554	0.00200699	0.035542	0.0193995	0.00118625	0.0201027	0.00209108
G0585	Bacteria	Proteobacteria	Alphaproteobacteria	Rhizobiales	Hyphomicrobiaceae	Hyphomicrobium	0.00286981	0.00369511	0.00628131	0.00501848	0.00752096	0.00398858	0.00954994	0.00347339	0.00956779	0.00734649	0.00160395	0.000552177	0.00274103	0.00236934	0.00504647	0.00561996
G0586	Bacteria	Chlorobi	Chlorobia	Chlorobiales	Chlorobiaceae	Prosthecochloris	0.00502853	0.00112184	0	0.00136172	0	0.00301179	0.00347558	0.00120019	0.00195214	0.00305195	0	0.00182258	0.00105315	0.000838148	0.0010768	0.00164832
G0587	Bacteria	Proteobacteria	Deltaproteobacteria	Desulfobacterales	Desulfobulbaceae	Desulfofustis	0.000918445	0.000707544	0	0.00115323	0	0.000714663	0.0019491	0.00234675	0	0	0.00344406	0	0.000600032	0	0.0018905	0
G0588	Bacteria	Proteobacteria	Alphaproteobacteria	Rhizobiales	Hyphomicrobiaceae	Prosthecomicrobium	0.0015373	0.00133237	0.00115708	0.00136182	0.00281115	0.00391079	0.000888658	0.000867611	0	0.000691464	0.00104184	0.00124429	0.000957573	0.000702326	0.00178052	0.00107486
G0589	Archaea	Crenarchaeota	Thermoprotei	Sulfolobales	Sulfolobaceae	Sulfolobus	0.00776813	0.0113774	0.010595	0.0148519	0.00183108	0.0113597	0.00935303	0.00250532	0.00630404	0.00855555	0.00223376	0.00151457	0.00906521	0.0128948	0.0104555	0.00658164
G0590	Bacteria	Thermodesulfobacteria	Thermodesulfobacteria	Thermodesulfobacteriales	Thermodesulfobacteriaceae	Thermosulfurimonas	0.00308648	0.00272091	0.0023121	0.00160966	0.00259754	0.00376254	0.00542049	0.00142953	0.000677707	0.00123504	0.00105603	0	0.000825905	0.00119896	0.0010557	0.00116031
G0591	Bacteria	Verrucomicrobia	Opitutae	Opitutales	Opitutaceae	Lacunisphaera	0.00271034	0.00109723	0	0.00313798	0	0	0	0.00138066	0	0.0025025	0	0.000923929	0.0011633	0	0.00147976	0
G0592	Bacteria	Spirochaetes	Spirochaetia	Spirochaetales	Spirochaetaceae	Spirochaeta	0.0040534	0.00708371	0.00659999	0.00740263	0.024874	0.0219626	0.00663837	0.00133551	0.00800179	0.00145035	0.000245887	0.00110104	0.00103757	0.00301265	0.00395774	0.00268906
G0593	Bacteria	Bacteroidetes	Bacteroidia	Marinilabiliales	Salinivirgaceae	Salinivirga	0.000434557	0.000197906	0.000344506	0.000616426	0.00166687	0.000401166	0.00146908	0.00154522	0.00146907	0.00284785	0	0	0	0.000942849	0.000317931	0.000338846
G0594	Bacteria	Actinobacteria	Coriobacteriia	Coriobacteriales	Coriobacteriaceae	NA	0.0119025	0.00533548	0.00617129	0.00436399	0.00564433	0.014764	0.0183535	0.000892521	0.00874979	0.00217419	0	0	0.00259515	0.00267438	0.00543317	0.00520265
G0595	Bacteria	Proteobacteria	Gammaproteobacteria	Oceanospirillales	Oceanospirillaceae	Marinomonas	0.0286501	0.0457124	0.0435575	0.0163879	0.0198	0.0240518	0.028584	0.00252019	0.000788476	0.00386335	0.00178493	0.00051058	0.00503312	0.0140148	0.00810653	0.00933009
G0596	Bacteria	Proteobacteria	Alphaproteobacteria	Rhodobacterales	Rhodobacteraceae	Rhodovulum	0.00325135	0.00233452	0.00184421	0.00168666	0.004419	0.00281964	0.00253182	0.000954612	0.00768949	0.000757814	0	0.00377223	0.00124105	0.00165433	0.00268554	0.00156985
G0597	Bacteria	Firmicutes	Clostridia	Thermoanaerobacterales	Thermoanaerobacterales Family III. Incertae Sedis	Thermoanaerobacterium	0.00623753	0.00489214	0.00324265	0.0064285	0.0131304	0.00685329	0.0045891	0.00398406	0.00115557	0.00604244	0.00285397	0.00567102	0.00635589	0.00385825	0.00612024	0.00461964
G0598	Bacteria	Actinobacteria	Thermoleophilia	Solirubrobacterales	Conexibacteraceae	Conexibacter	0	0	0	0.00128836	0.00068862	0	0	0.00129874	0	0.00153757	0.00203845	0.00170726	0.000461221	0.00827836	0.00631165	0.00140647
G0599	Bacteria	Proteobacteria	Gammaproteobacteria	Methylococcales	Methylococcaceae	Methylomicrobium	0.000831264	0	0	0.00181241	0	0.00126185	0.00169332	0.00159075	0.00173325	0.00173766	0.00224565	0	0.00156668	0	0.000664871	0.000911764
G0600	Bacteria	Proteobacteria	Deltaproteobacteria	Desulfurellales	Desulfurellaceae	Desulfurella	0.00372897	0.00273964	0.00324238	0.00253031	0	0.00256108	0.00111695	0.00124639	0	0.00152275	0.000242066	0.000339447	0.00266658	0.00100087	0.00173312	0
G0601	Bacteria	Proteobacteria	Alphaproteobacteria	Rhodobacterales	Rhodobacteraceae	Defluviimonas	0	0	0	0	0	0	0	0.000664315	0.00333312	0.00207136	0.00391152	0	0.000165492	0.00407792	0.00432563	0.0038115
G0602	Bacteria	Proteobacteria	Alphaproteobacteria	Rhodobacterales	Rhodobacteraceae	Sulfitobacter	0.00200923	0.000601867	0.00114389	0.00185961	0.00213363	0.00297029	0.00264457	0.00446674	0.00259431	0.000516954	0.00151709	0	0.000653204	0.00207655	0.000476118	0.00106817
G0603	Bacteria	Proteobacteria	Betaproteobacteria	Nitrosomonadales	Gallionellaceae	Gallionella	0.00165347	0.00131278	0.00257339	0.00742085	0.00323494	0.00276739	0.00418737	0.00316921	0.000380997	0.0129033	0.00180576	0.00350837	0.00593825	0.00506779	0.00331231	0.00596026
G0604	Bacteria	Proteobacteria	Betaproteobacteria	Burkholderiales	Oxalobacteraceae	NA	0	0	0	0	0	0	0	0.000820922	0	0.00111523	0	0.00124784	0	0	0	0.000556065
G0605	Bacteria	Firmicutes	Bacilli	Bacillales	Bacillaceae	Geobacillus	0.0417316	0.0298475	0.030316	0.0222272	0.0290646	0.0378677	0.0324216	0.00565746	0.00869844	0.00886384	0.00399646	0.00580948	0.0301785	0.012478	0.0167983	0.0153188
G0606	Archaea	Euryarchaeota	Methanomicrobia	Methanosarcinales	Candidatus Methanoperedenaceae	Candidatus Methanoperedens	0.00497693	0.00561336	0.00632451	0.00537364	0.00337571	0.00378832	0.00502901	0.00156436	0.00535386	0.00479509	0.00705884	0.0108468	0.00380214	0.0100197	0.0115668	0.0161242
G0607	Bacteria	Proteobacteria	Alphaproteobacteria	Rhodobacterales	Rhodobacteraceae	Pannonibacter	0	0	0	0	0.00147172	0	0	0.00141329	0	0	0	0.000573157	0	0	0	0
G0608	Bacteria	Verrucomicrobia	Opitutae	Opitutales	Opitutaceae	NA	0.00451212	0.00330778	0.00455021	0.00611052	0.000623253	0.00829616	0.00275339	0.000686076	0.000877451	0.000305335	0.00113897	0.00169594	0.0367067	0.00169763	0.000584529	0.00358499
G0609	Bacteria	Proteobacteria	Gammaproteobacteria	Alteromonadales	Alteromonadaceae	Marinobacter	0.00838747	0.0121824	0.0131477	0.00498827	0.00927861	0.00550069	0.00713323	0.00182334	0.00380611	0.00144101	0.00248284	0.00191376	0.0096927	0.00516215	0.00422587	0.00942043
G0610	Bacteria	Firmicutes	Bacilli	Bacillales	Planococcaceae	Solibacillus	0.0145619	0.00582829	0.00640683	0.00759246	0	0.0339519	0.0309845	0.00114551	0.039025	0.00264697	0.000617487	0.00139015	0.00168851	0.00626398	0.00724368	0.00698499
G0611	Bacteria	Proteobacteria	Alphaproteobacteria	Rhodobacterales	Rhodobacteraceae	Oceanicola	0	0	0	0	0	0	0.000733877	0.000806111	0	0	0	0	0	0	0	0
G0612	Bacteria	Actinobacteria	Actinobacteria (high G+C Gram-positive bacteria)	Actinomycetales	Actinomycetaceae	Actinobaculum	0	0.00586164	0.0058297	0	0	0	0	0.00168785	0.000375935	0	0.00083609	0.00216789	0	0	0	0
G0613	Bacteria	Firmicutes	Clostridia	Clostridiales	Lachnospiraceae	Robinsoniella	0	0	0	0	0	0.00082327	0.00169382	0.0013776	0	0	0	0.000532806	0.000440733	0	0.000770102	0
G0614	Bacteria	Proteobacteria	Gammaproteobacteria	Oceanospirillales	Oceanospirillaceae	Marinobacterium	0.00655121	0.00183873	0.0018005	0.00121566	0.0013441	0.0076759	0.00869411	0.000898824	0.00790334	0	0	0.00479304	0.000981529	0.00174178	0.00203011	0.0018062
G0615	Bacteria	Firmicutes	Clostridia	Clostridiales	Clostridiaceae	Fervidicella	0.0363052	0.0286215	0.0274325	0.0332791	0.115049	0.0793401	0.0251563	0.0023147	0.0057406	0.0067267	0.00805564	0.00381775	0.0114763	0.0180165	0.0164695	0.0104012
G0616	Bacteria	Aquificae	Aquificae	Aquificales	NA	Thermosulfidibacter	0	0.00262323	0.00257225	0.00271047	0.00643504	0.00466136	0.00300258	0.00123397	0.00287122	0	0	0	0.000527054	0.00486757	0.00228192	0.00146777
G0617	Bacteria	Tenericutes	Mollicutes	Entomoplasmatales	Spiroplasmataceae	Spiroplasma	0.0130491	0.00876158	0.00915435	0.0149833	0.00219664	0.00621232	0.00837883	0.00153236	0.00399324	0.00574286	0.00299737	0.0073578	0.00868823	0.00561747	0.00562902	0.0038966
G0618	Bacteria	Proteobacteria	Gammaproteobacteria	Pasteurellales	Pasteurellaceae	Haemophilus	0.00123363	0.000746518	0.000554062	0.00218218	0.00102354	0.00244612	0.00384086	0.00226207	0.00319062	0.00360584	0.0038959	0.00418903	0.00100672	0.00414192	0.00268079	0.00185474
G0619	Bacteria	Proteobacteria	Deltaproteobacteria	Desulfobacterales	Desulfobacteraceae	Desulfobacterium	0.00690374	0.00346823	0.0036958	0.00394025	0.00326854	0.0073251	0.0046967	0.00356107	0.00289048	0.00183663	0.00281317	0.000995488	0.00304594	0.0066625	0.00308562	0.00303469
G0620	Bacteria	Proteobacteria	Alphaproteobacteria	Sphingomonadales	Sphingomonadaceae	Sphingomonas	0.00456738	0.00555044	0.00558053	0.0101379	0.0123101	0.0151824	0.0123824	0.000945893	0.0225534	0.00198765	0.00113747	0.000410294	0.00209839	0.00884793	0.00800513	0.00636039
G0621	Bacteria	Proteobacteria	Alphaproteobacteria	Rhodobacterales	Hyphomonadaceae	Hirschia	0	0.000818553	0	0	0.00130132	0	0	0.0011463	0	0.000617949	0.000483829	0.000630935	0	0	0	0.000722464
G0622	Bacteria	Cyanobacteria	NA	Chroococcales	Aphanothecaceae	Rubidibacter	0	0	0	0.00156487	0	0	0	0.00245694	0	0.00324434	0	0.000815939	0.000622603	0.00131395	0.00105426	0
G0623	Bacteria	Proteobacteria	Gammaproteobacteria	Methylococcales	Methylococcaceae	Methylococcus	0.00129314	0.0216593	0.0194118	0	0.00264698	0.00324275	0.00284667	0.00192077	0.0051775	0.0231905	0	0.000438796	0.00372982	0.000927585	0.00208684	0.00493516
G0624	Bacteria	Cyanobacteria	NA	Oscillatoriales	Oscillatoriaceae	Oscillatoria	0.0139734	0.0100284	0.0107053	0.0086538	0.00851654	0.0104773	0.0101748	0.00120568	0.00113702	0.00406376	0.000579259	0.00111897	0.00803782	0.00637406	0.00761717	0.00651459
G0625	Bacteria	Bacteroidetes	Chitinophagia	Chitinophagales	Chitinophagaceae	Flavihumibacter	0	0	0	0	0	0	0	0.00179158	0	0	0.00137797	0	0	0	0	0
G0626	Bacteria	Synergistetes	Synergistia	Synergistales	Synergistaceae	Aminomonas	0.00214332	0.0035345	0.0032973	0.00138039	0.00768796	0.00520644	0.00337412	0.00178923	0.0153113	0.0026765	0.00101831	0.00212591	0.00209189	0.00116124	0.00132672	0.00184415
G0627	Bacteria	Firmicutes	Bacilli	Bacillales	Bacillaceae	Caldalkalibacillus	0.0234942	0.0141382	0.0145317	0.022529	0.00999884	0.0152499	0.0193675	0.000998813	0.00802	0.00371987	0.00453984	0.00194164	0.00875494	0.0083135	0.0168376	0.00917899
G0628	Bacteria	Elusimicrobia	NA	NA	NA	NA	0	0	0	0	0	0	0	0.00122113	0	0.000693477	0.00188902	0.00211448	0.00306838	0	0.00219379	0
G0629	Bacteria	Candidatus Beckwithbacteria	NA	NA	NA	NA	0.00273063	0.00247592	0.00231854	0.00216884	0.00107886	0.00838323	0.00570042	0.0014311	0.00337801	0.00121513	0	0	0.00147985	0.00107286	0.00185417	0.00183617
G0630	Bacteria	Actinobacteria	Actinobacteria (high G+C Gram-positive bacteria)	Nakamurellales	Nakamurellaceae	Nakamurella	0	0.00151443	0.00204853	0	0.000345156	0	0	0.00149198	0	0.00426265	0	0	0	0	0	0.000124285
G0631	Bacteria	Proteobacteria	Gammaproteobacteria	Alteromonadales	Ferrimonadaceae	Ferrimonas	0	0	0	0	0.00106475	0	0	0.000839163	0.000135204	0	0	0	0	0.000393531	0	0
G0632	Bacteria	Candidatus Curtissbacteria	NA	NA	NA	NA	0	0.00157326	0.00118707	0.00488561	0	0.00154273	0.00172049	0.00144367	0.00294668	0	0	0	0.00141112	0.00258138	0.00272377	0.00148146
G0633	Bacteria	Proteobacteria	Alphaproteobacteria	Caulobacterales	Caulobacteraceae	Phenylobacterium	0.00181031	0.00188105	0.00119196	0.00220882	0.0030633	0.00181383	0.0024624	0.000835624	0.00389024	0.000460151	0.000820724	0.00102683	0.00100394	0.00168341	0.00142686	0.00222566
G0634	Bacteria	Actinobacteria	Actinobacteria (high G+C Gram-positive bacteria)	Actinomycetales	Actinomycetaceae	Mobiluncus	0.000534707	0	0	0	0	0	0	0.00150192	0	0.00138245	0.000675412	0	0	0	0	0.000466308
G0635	Bacteria	Proteobacteria	Betaproteobacteria	Burkholderiales	NA	Xylophilus	0	0	0.000169561	0	0.000607491	0	0	0.00108026	0	0.00114017	0.00582749	0.00429931	0.000239971	0.00351511	0.00332934	0.00455637
G0636	Bacteria	Firmicutes	Bacilli	Lactobacillales	Aerococcaceae	Eremococcus	0.00169395	0.00291814	0.00255961	0.00416659	0	0.00948938	0.00508617	0.00195735	0.0011596	0	0	0.000579937	0.00050582	0	0.00450816	0.00171352
G0637	Bacteria	Actinobacteria	Coriobacteriia	Coriobacteriales	NA	NA	0.000468178	0.000574503	0.000648907	0.00136575	0.00485628	0.00233964	0.00239025	0.00111574	0	0.00294153	0	0.000363703	0.000838829	0.000276929	0.000952455	0.0012246
G0638	Archaea	Euryarchaeota	Methanomicrobia	Methanosarcinales	Methanosarcinaceae	Methanohalobium	0.0153305	0.0169238	0.0112108	0.0256316	0.0151593	0.0117009	0.0165603	0.00194321	0.0273247	0.0598295	0.162027	0.543242	0.0228765	0.0599702	0.09486	0.143289
G0639	Bacteria	Proteobacteria	Gammaproteobacteria	Oceanospirillales	Saccharospirillaceae	Reinekea	0	0	0	0	0.000293721	0	0	0.00104048	0	0.0017614	0.00316311	0.00432041	0	0.00434682	0.00264026	0.00302648
G0640	Bacteria	Actinobacteria	Actinobacteria (high G+C Gram-positive bacteria)	Corynebacteriales	Nocardiaceae	Rhodococcus	0.00329357	0.00269029	0.00235274	0.00243975	0.00342007	0.011259	0.00458995	0.000878013	0.00177963	0.00177744	0.00380461	0.00248825	0.0039472	0.00364331	0.00560355	0.00590809
G0641	Archaea	Euryarchaeota	NA	NA	NA	Aciduliprofundum	0.00240347	0.00251504	0.00246154	0.00206563	0.00464941	0.0033482	0.00303171	0.00374178	0.00321417	0.00124128	0.000958239	0.00177252	0.00488331	0.00135745	0.00155504	0.0013425
G0642	Archaea	Candidatus Korarchaeota	NA	NA	NA	Candidatus Korarchaeum	0.00234206	0.00150291	0	0.002965	0.00445795	0.00627698	0.00583283	0.00173173	0.00507658	0.00182183	0.000781152	0.000797452	0.00114617	0.0045186	0.00386459	0.00304027
G0643	Bacteria	Proteobacteria	Acidithiobacillia	Acidithiobacillales	Acidithiobacillaceae	Acidithiobacillus	0	0.000246363	0.000306881	0.000363288	0	0	0	0.00056895	0.0102165	0.000467022	0	0	0	0.000302813	0	0
G0644	Bacteria	Fusobacteria	Fusobacteriia	Fusobacteriales	Leptotrichiaceae	Leptotrichia	0.00558199	0.00334997	0.00369842	0.0138546	0.00994401	0.0114326	0.00735036	0.00191237	0.0076524	0.00920601	0.00297571	0.0190071	0.00567996	0.0019973	0.00657379	0.00319303
G0645	Bacteria	Bacteroidetes	Flavobacteriia	Flavobacteriales	Flavobacteriaceae	Siansivirga	0.00136619	0.00691365	0.00704745	0.0076659	0	0.0064215	0.00878814	0.00100633	0.00624532	0.00135717	0	0.00249727	0.00476961	0.00709942	0.00571922	0.00727329
G0646	Bacteria	Proteobacteria	Alphaproteobacteria	Rhodobacterales	Rhodobacteraceae	Tropicibacter	0.00189843	0.00256792	0.0031515	0.0021938	0.000797602	0.00237091	0.00223826	0.000594681	0	0.000837261	0	0.000385561	0.00184491	0.00116831	0.00188632	0.00170732
G0647	Bacteria	Cyanobacteria	NA	Pleurocapsales	Dermocarpellaceae	Stanieria	0.000498819	0.000714092	0.000794305	0.00102821	0	0.00109139	0.00098704	0.000775756	0	0.000490138	0	0.00109118	0	0.000952867	0.00080299	0.000768856
G0648	Bacteria	Proteobacteria	Betaproteobacteria	Burkholderiales	Comamonadaceae	Ottowia	0.00163822	0.00278961	0.00415902	0.00324863	0.00182012	0.00125233	0.00232612	0.0015077	0.000791819	0.000924887	0.00111731	0.00124189	0.00309397	0.00223486	0.00105182	0.000802266
G0649	Bacteria	Proteobacteria	Gammaproteobacteria	Enterobacterales	Enterobacteriaceae	Citrobacter	0.0011978	0.00169035	0.00158757	0.00254561	0	0.00103164	0.00122354	0.0011996	0	0.00225719	0.000745619	0.0013368	0.00497964	0.000738461	0.00175614	0.000751944
G0650	Bacteria	Bacteroidetes	Flavobacteriia	Flavobacteriales	Flavobacteriaceae	Formosa	0.00061243	0.00129999	0.00136346	0.00188998	0.00761899	0.00220346	0.00262136	0.00107854	0.00176841	0	0.00105796	0.00142714	0.000948503	0.00097503	0.00154944	0.00167251
G0651	Bacteria	Firmicutes	Tissierellia	Tissierellales	Peptoniphilaceae	Anaerococcus	0.00998543	0.00714952	0.00732761	0.0106517	0.0117525	0.0215333	0.0214891	0.000782484	0.0110176	0.0443163	0.000736397	0.00497302	0.0048671	0.00633271	0.00674822	0.0137224
G0652	Bacteria	Proteobacteria	Alphaproteobacteria	Rhodobacterales	Rhodobacteraceae	Haematobacter	0.00114081	0.00169012	0.00174089	0.00522667	0.00145176	0.00209737	0.00243755	0.000948325	0.00117998	0.00460406	0.000705664	0.001629	0.00517745	0.0016402	0.00387345	0.00251388
G0653	Bacteria	Deferribacteres	Deferribacteres	Deferribacterales	Deferribacteraceae	Mucispirillum	0	0.00256961	0.00225658	0.00227241	0.00214878	0.0033659	0.00166191	0.000405978	0.00417863	0.000591142	0	0	0.00111269	0	0	0.000912555
G0654	Bacteria	Candidatus Saccharibacteria	NA	NA	NA	NA	0	0.000960633	0.000941261	0	0	0	0	0.00088629	0	0.00134106	0	0	0.000709466	0	0	0
G0655	Bacteria	Proteobacteria	Alphaproteobacteria	Rhodobacterales	Rhodobacteraceae	Citreicella	0	0.000573204	0.000513038	0	0.000630382	0	0	0.00116577	0.000280075	0.00109946	0	0	0.000973681	0	0	0
G0656	Bacteria	Proteobacteria	Alphaproteobacteria	Rhodobacterales	Rhodobacteraceae	Pseudovibrio	0.0124146	0.00869757	0.0061306	0.035309	0.0120799	0.0737981	0.0146428	0.000747404	0.0171407	0.00585481	0.00737976	0.000653377	0.031294	0.0150427	0.00913999	0.00945351
G0657	Bacteria	Synergistetes	Synergistia	Synergistales	Synergistaceae	Synergistes	0.00302075	0.00578314	0.00659643	0.011935	0.0215428	0.024276	0.00870785	0.00366729	0.00743923	0.00865868	0.00325525	0.0065361	0.0151171	0.00842031	0.00786107	0.00534899
G0658	Bacteria	Cyanobacteria	NA	Synechococcales	Leptolyngbyaceae	Neosynechococcus	0	0.000902698	0.000564584	0.000293163	0	0	0.00088714	0.000613885	0.00217347	0	0	0	0.000179334	0.000331562	0.000321452	0.000386355
G0659	Bacteria	Proteobacteria	Betaproteobacteria	Nitrosomonadales	Sterolibacteriaceae	Methyloversatilis	0.000593915	0.000487132	0	0	0	0	0	0.00110972	0	0	0.000545003	0.000370486	0	0	0	0
G0660	Bacteria	Chloroflexi	Anaerolineae	Anaerolineales	Anaerolineaceae	Leptolinea	0.00332487	0.00234739	0.00237357	0.00156676	0.00602817	0.00343756	0.00248818	0.00224369	0.00350115	0.00560735	0.00248564	0.00175861	0.00142828	0.000718776	0.00054596	0.00200769
G0661	Bacteria	Chloroflexi	Anaerolineae	Anaerolineales	Anaerolineaceae	Levilinea	0	0.00247347	0.00221368	0	0.0051199	0	0	0.00246608	0	0.00443	0.00582091	0.00642519	0	0.00457801	0.0024755	0.00427041
G0662	Bacteria	Proteobacteria	Betaproteobacteria	Burkholderiales	NA	Tepidimonas	0.00246756	0.0050136	0.00796405	0.00296097	0.00430198	0.00236696	0.00352969	0.000698155	0.000843746	0.00456533	0.000515619	0.000973179	0.00179498	0.00187311	0.00245531	0.00170133
G0663	Bacteria	Proteobacteria	Alphaproteobacteria	Rhizobiales	Bradyrhizobiaceae	Nitrobacter	0.00377261	0.00331291	0.00377754	0.00186948	0.00167099	0.00107214	0.00295824	0.000778411	0	0.00116363	0	0.00218978	0.00206984	0.0017484	0.000866276	0.00150604
G0664	Bacteria	Proteobacteria	Betaproteobacteria	NA	NA	NA	0.0107348	0.00401551	0.00364738	0.0276298	0.0730587	0.0653117	0.0413678	0.0034068	0.0480306	0.0107838	0.00487777	0.0022486	0.00330389	0.0134143	0.0260924	0.0116436
G0665	Bacteria	Firmicutes	Clostridia	Clostridiales	Lachnospiraceae	Marvinbryantia	0	0.000797378	0.0012717	0.00764307	0.00992925	0.000806489	0	0.000641675	0.00416892	0.00190514	0.000897714	0.000437607	0.0147132	0.00183382	0.00267648	0.00133542
G0666	Bacteria	Firmicutes	Bacilli	Lactobacillales	Carnobacteriaceae	Alkalibacterium	0.0049049	0.00171174	0.00114952	0.00172607	0.00175172	0.0033613	0.00456955	0.00243484	0.0026393	0.00136198	0.000867725	0.000972059	0.000392598	0.00237353	0.00270989	0.00196024
G0667	Bacteria	Proteobacteria	Alphaproteobacteria	Rhizobiales	Rhizobiaceae	Ensifer	0.0020128	0.0008461	0.000692079	0.0021377	0	0.00321309	0.00307486	0.000666343	0	0	0	0.000400078	0	0.000516842	0.0011069	0.00140334
G0668	Bacteria	Bacteroidetes	Cytophagia	Cytophagales	Cytophagaceae	Sporocytophaga	0.00087352	0	0.000867036	0.00324856	0.00217043	0.00215709	0.00118253	0.00207196	0.00267715	0.00684685	0.0106554	0.00863739	0.00271279	0.00652579	0.00687868	0.00682355
G0669	Bacteria	Proteobacteria	Alphaproteobacteria	Sphingomonadales	Erythrobacteraceae	Porphyrobacter	0.000427023	0.000902966	0.00111821	0.00209458	0.00112679	0.00169694	0.00122352	0.000648731	0.00173351	0.00166195	0	0.000843941	0.00213595	0	0.000925765	0
G0670	Bacteria	Proteobacteria	Alphaproteobacteria	Sphingomonadales	Sphingomonadaceae	Sphingobium	0.00421315	0.00258212	0.00148237	0.00932188	0.0232378	0.0219356	0.0142652	0.000604353	0.00831604	0.00241311	0.000633182	0.00144168	0.00113227	0.00117115	0.00813774	0.00204658
G0671	Bacteria	Chloroflexi	NA	NA	NA	NA	0.0375776	0.0243382	0.0256677	0.0152847	0.0352063	0.0333328	0.0285175	0.00302089	0	0.00162308	0.00085665	0.00125194	0.012145	0.0108877	0.0131676	0.0132891
G0672	Bacteria	Proteobacteria	Alphaproteobacteria	Rhodospirillales	Rhodospirillaceae (purple nonsulfur bacteria)	Inquilinus	0.00243663	0.00247655	0.00269697	0.00139986	0.00479705	0.00326647	0.00277375	0.000740452	0.000995602	0.000468026	0.000604208	0.000205204	0.00102908	0.00304866	0.00150855	0.00137379
G0673	Bacteria	Proteobacteria	Gammaproteobacteria	Xanthomonadales	Xanthomonadaceae	NA	0	0	0	0	0	0	0	0.00138277	0	0.00131181	0.00130404	0.00136592	0.00217891	0	0	0
G0674	Bacteria	Proteobacteria	Gammaproteobacteria	Chromatiales	Halothiobacillaceae	Halothiobacillus	0.00269369	0.00134503	0.000979867	0.00101348	0.000774797	0.00194875	0.00148899	0.000508876	0.000224581	0.00147093	0	0.000659535	0.00112611	0	0.00085675	0.000839033
G0675	Bacteria	Firmicutes	Clostridia	Clostridiales	Peptostreptococcaceae	Filifactor	0.0124106	0.00474452	0.00223571	0.00767071	0	0.00267466	0.00407249	0.000579008	0.00114976	0.00726281	0.00106689	0.017963	0.0189251	0.00242966	0.0102161	0.00620912
G0676	Bacteria	Proteobacteria	Alphaproteobacteria	Sphingomonadales	Sphingomonadaceae	Sphingopyxis	0.0167823	0.00103289	0	0.000447258	0	0	0.00136401	0.0016424	0.00126441	0	0.0003394	0.000491592	0.000447572	0.00159067	0.00160772	0
G0677	Bacteria	Proteobacteria	Betaproteobacteria	Nitrosomonadales	Gallionellaceae	Ferriphaselus	0	0	0	0	0	0.000344371	0.000188896	0.00108543	0	0	0	0	0	0	0	0
G0678	Bacteria	Firmicutes	Bacilli	Bacillales	Planococcaceae	Sporosarcina	0.0119444	0.00299004	0.00376412	0.0065971	0.00579161	0.00760435	0.00562108	0.000655491	0.0143203	0.00208008	0.00107673	0.00337977	0.00775339	0.000364146	0.00454343	0.00290347
G0679	Bacteria	Proteobacteria	Betaproteobacteria	Burkholderiales	NA	Methylibium	0.010024	0.00973493	0.00997319	0.00488253	0.0157033	0.00837695	0.00496242	0.00964402	0.00228471	0.0112683	0	0.00249528	0.00409326	0.00458913	0.00408216	0.00545594
G0680	Archaea	Euryarchaeota	Hadesarchaea	NA	NA	NA	0	0.00192178	0.00223645	0.00424595	0	0.000446598	0.000884433	0.000231405	0.00266235	0.0051481	0.014798	0.0123131	0.000882719	0.00733977	0.00625813	0.00633139
G0681	Bacteria	Verrucomicrobia	Methylacidiphilae	Methylacidiphilales	Methylacidiphilaceae	Methylacidiphilum	0.0147448	0.00642201	0.00581798	0.00616124	0.00404287	0.0120443	0.00967165	0.00114868	0.00540281	0.00200567	0.000788286	0	0.000866634	0.00248326	0.00495971	0.0030491
G0682	Bacteria	Proteobacteria	Betaproteobacteria	Nitrosomonadales	Gallionellaceae	Sideroxydans	0	0	0	0	0	0	0	0.000396304	0	0	0	0	0	0	0	0
G0683	Bacteria	Proteobacteria	Betaproteobacteria	Neisseriales	Chromobacteriaceae	Aquitalea	0.000472433	0.000284403	0.000386368	0.000765942	0.00115295	0.00074837	0	0.00195164	0	0	0.00140109	0.000491799	0.00165095	0.000472519	0	0.00017795
G0684	Bacteria	Proteobacteria	Gammaproteobacteria	Vibrionales	Vibrionaceae	Photobacterium	0.00695137	0.00569428	0.00463593	0.00875837	0.0700076	0.00752424	0.0219872	0.000898521	0.00342935	0.00283627	0	0	0.00242255	0.0471781	0.014101	0.0151207
G0685	Bacteria	Spirochaetes	Spirochaetia	NA	Leptospiraceae	Leptospira	0.000208827	0.000327699	0	0	0	0	0	0.000389115	0.000658023	0	0	0	0	0	0	0
G0686	Bacteria	Proteobacteria	Alphaproteobacteria	Rhodospirillales	Acetobacteraceae	NA	0	0.000466959	0.000543466	0	0	0.000637077	0.00103384	0.000807492	0.00246399	0.000548613	0.00106758	0	0	0	0	0
G0687	Bacteria	Bacteroidetes	Flavobacteriia	Flavobacteriales	Flavobacteriaceae	Nonlabens	0	0.00582638	0.00647565	0.00988612	0.0349094	0.00451011	0.00439276	0.00738211	0.00277862	0.00271129	0	0.00631941	0.0229321	0.00456855	0.00387973	0.00558898
G0688	Bacteria	Proteobacteria	Alphaproteobacteria	Rhodobacterales	Rhodobacteraceae	Ahrensia	0	0	0	0.00247648	0	0	0.000345218	0.000277709	0.000304472	0.000982385	0.000401565	0	0.00057162	0.000300749	0	0.000375521
G0689	Bacteria	candidate division WWE3	NA	NA	NA	NA	0	0	0	0	0	0	0	0.000441854	0	0	0	0	0	0.000631203	0	0
G0690	Bacteria	Proteobacteria	Gammaproteobacteria	NA	NA	Candidatus Thiodiazotropha	0.00144827	0.000769171	0.000445416	0.0005562	0.00171259	0.00113405	0	0.000491313	0.00111737	0.000854235	0	0.00261037	0.00208269	0.000924742	0.00136163	0.0022874
G0691	Bacteria	Proteobacteria	Betaproteobacteria	Burkholderiales	Oxalobacteraceae	Noviherbaspirillum	0.00179222	0	0	0.000431712	0	0	0.000353945	0.000363502	0.000226788	0.00226331	0	0.00040166	0	0	0.000951695	0
G0692	Bacteria	Firmicutes	Bacilli	Bacillales	Bacillaceae	Parageobacillus	0.000633962	0	0.000246251	0.000334278	0.000225459	0.00047936	0.000637858	0.000249205	0	0.000274502	0	0	0.000565046	0	0.000322287	0.000248155
G0693	Bacteria	Firmicutes	Bacilli	Lactobacillales	Lactobacillaceae	Pediococcus	0	0.000963762	0	0.0028159	0.00476234	0	0.00306051	0.000145473	0.00126115	0.00137761	0	0.0034158	0.00144089	0.000456171	0	0
G0694	Bacteria	Actinobacteria	Actinobacteria (high G+C Gram-positive bacteria)	Micrococcales	Micrococcaceae	Micrococcus	0	0	0	0	0	0	0	0.000250994	0.00214228	0	0	9.33263e-05	0	0	0	0
G0695	Bacteria	Firmicutes	Negativicutes	Selenomonadales	Selenomonadaceae	Mitsuokella	0.0103665	0	0.00184538	0.00221605	0.00498175	0.00577847	0.0026484	0	0.00271287	0.00213216	0	0.00160323	0.00271212	0.00138742	0.00200526	0.00164603
G0696	Archaea	Crenarchaeota	Thermoprotei	Sulfolobales	Sulfolobaceae	Acidianus	0	0.00046143	0.000582309	0	0	0	0	0	0.000648978	0.00992989	0.0279514	0.0169869	0.000379497	0.0159085	0.0131367	0.0106159
G0697	Bacteria	Firmicutes	Clostridia	Clostridiales	Clostridiales Family XIII. Incertae Sedis	Mogibacterium	0.0277948	0.0273004	0.0276259	0.0295174	0.0147349	0.0181447	0.0160035	0.00504763	0.00275355	0.0166722	0.00625894	0.0216048	0.0318711	0.0179686	0.0219295	0.0176802
G0698	Archaea	Euryarchaeota	Methanopyri	Methanopyrales	Methanopyraceae	Methanopyrus	0	0	0	0	0	0	0	0	0	0.000353705	0.00182644	0.00170541	0	0.000694452	0.000843711	0.00102803
G0699	Bacteria	NA	NA	NA	NA	Candidatus Moduliflexus	0.000858079	0.000658006	0	0	0	0.00104802	0	0.0044829	0	0.00516859	0	0	0.00852034	0.000603108	0	0
G0700	Bacteria	Proteobacteria	Gammaproteobacteria	Xanthomonadales	Rhodanobacteraceae	Rhodanobacter	0.0145701	0.00802293	0.00852927	0.00483698	0.00786052	0.0122019	0.0125075	0	0.00495673	0	0	0	0.00603574	0.000412634	0.000885303	0.00116074
G0701	Bacteria	Proteobacteria	Gammaproteobacteria	Enterobacterales	Morganellaceae	Photorhabdus	0	0	0	0	0	0	0	0.00070278	0	0.000728874	0	0.000981781	0.000672142	0	0	0
G0702	Bacteria	Firmicutes	Bacilli	Bacillales	Paenibacillaceae	Cohnella	0.000660506	0.000964249	0.00116843	0.000562393	0	0.000358229	0.00206111	0	0.000945107	0.00141286	0	0	0.00079846	0.00110091	0.000659009	0.000581249
G0703	Bacteria	Firmicutes	Bacilli	Bacillales	Alicyclobacillaceae	Tumebacillus	0.0128814	0.00935029	0.00776191	0.0216265	0.0123519	0.00530438	0.00861934	0	0.000326321	0.0144123	0.00207022	0.00320771	0.0242215	0.00404491	0.00877398	0.00622992
G0704	Bacteria	Firmicutes	Bacilli	Bacillales	NA	Desulfuribacillus	0.00579927	0.00101275	0.0015904	0.00161143	0.00258299	0.0058298	0.00576095	0	0.00226079	0	0	0.000614248	0.0012135	0	0	0
G0705	Archaea	Euryarchaeota	Halobacteria	Halobacteriales	Haloarculaceae	Haloarcula	0	0	0	0	0	0	0.00301429	0	0	0.00469014	0.00421697	0.00497008	0	0.00316956	0.00282604	0.00265008
G0706	Bacteria	Actinobacteria	Actinobacteria (high G+C Gram-positive bacteria)	Actinomycetales	Actinomycetaceae	Varibaculum	0	0	0	0	0	0	0	0	0	0.000603451	0	0	0	0	0	0
G0707	Bacteria	Actinobacteria	Coriobacteriia	Coriobacteriales	Atopobiaceae	Olsenella	0.00517301	0.00499081	0.00233246	0.00662278	0.00773558	0.00567738	0.00258021	0	0.00145503	0.00072253	0.000722352	0.00225415	0.00352523	0.00268003	0.00852395	0.00553747
G0708	Bacteria	Actinobacteria	Actinobacteria (high G+C Gram-positive bacteria)	Streptosporangiales	Streptosporangiaceae	Microbispora	0.000521504	0.00219886	0.00210835	0	0	0	0	0	0.000469727	0.00496733	0	0	0	0	0	0
G0709	Bacteria	Proteobacteria	Betaproteobacteria	Nitrosomonadales	Methylophilaceae	Methylobacillus	0.000908234	0.00339114	0.00150464	0.00103631	0.00137938	0.00125259	0.00174157	0	0.00248064	0.00143792	0.000250405	0	0.000888639	0.00120702	0.00049233	0.000782136
G0710	Archaea	Euryarchaeota	Methanococci	Methanococcales	Methanococcaceae	Methanococcus	0.00245652	0.00185569	0.00216244	0.00159722	0.00129318	0.00178064	0.00174204	0.000809632	0.000983079	0	0	0	0.00111578	0.000555568	0.000855434	0.000415422
G0711	Bacteria	Proteobacteria	Alphaproteobacteria	Rhodobacterales	Rhodobacteraceae	Leisingera	0.004242	0	0.00235086	0.00359736	0	0.0018395	0.00339158	0	0	0.00679274	0.000547325	0	0.00358876	0.00323286	0.00276753	0.00267997
G0712	Bacteria	Actinobacteria	Actinobacteria (high G+C Gram-positive bacteria)	Micrococcales	Microbacteriaceae	Leifsonia	0.00219176	0.000840507	0.00114703	0.00193589	0	0	0	0	0.000157914	0	0	0	0.00233624	0.00083597	0	0.000652464
G0713	Bacteria	Proteobacteria	Alphaproteobacteria	Caulobacterales	Caulobacteraceae	NA	0.000694859	0.00133226	0.00102965	0	0	0.00139385	0.00256232	0	0	0	0	0	0.000627703	0	0.000490362	0.000758316
G0714	Bacteria	Actinobacteria	Acidimicrobiia	Acidimicrobiales	Microthrixaceae	Candidatus Microthrix	0.00117672	0.00174849	0.00178393	0.00173565	0.00563776	0.00661967	0.00355047	0	0.00164514	0	0.0021454	0.000852774	0	0.00220249	0.00089582	0.00182254
G0715	Bacteria	Firmicutes	Clostridia	Clostridiales	Clostridiaceae	Butyricicoccus	0.00348334	0.00316945	0.00310841	0.00367972	0	0.00394093	0.00497231	0	0.00166998	0.00340257	0.00137855	0.01043	0.00539187	0.00221875	0.00420048	0.00433158
G0716	Bacteria	Firmicutes	Clostridia	Thermoanaerobacterales	Thermoanaerobacteraceae	Ammonifex	0.0153842	0.0192098	0.0253731	0.015025	0.0178926	0.0201789	0.019408	0.00101179	0.00416411	0.0024731	0	0.000457305	0.00755265	0.00684805	0.00759877	0.00663866
G0717	Bacteria	Proteobacteria	Epsilonproteobacteria	Campylobacterales	Campylobacteraceae	Arcobacter	0.00942976	0.00452262	0.00314083	0.00564268	0.00687251	0.00706224	0.00775922	0	0	0.00224542	8.73775e-05	0.00106687	0.00558845	0.00415994	0.00267357	0.00452469
G0718	Bacteria	Proteobacteria	Gammaproteobacteria	Cellvibrionales	Porticoccaceae	NA	0	0	0	0	0	0	0	0.00159578	0	0	0	0	0.011735	0	0	0
G0719	Archaea	Crenarchaeota	Thermoprotei	Desulfurococcales	Desulfurococcaceae	Aeropyrum	0.00176417	0.000927178	0.00114829	0.00216287	0.0021655	0.00162296	0.00199578	0	0	0	0	0	0.00134139	0.00280691	0.00169635	0.00144954
G0720	Bacteria	Bacteroidetes	Bacteroidia	Bacteroidales	Barnesiellaceae	Barnesiella	0.00324173	0.00631572	0.00732251	0.00605734	0.00534795	0.0065999	0.0103138	0.000410081	0.0102164	0.000583152	0	0.000582729	0.0039486	0.00536524	0.00477991	0.00599917
G0721	Bacteria	Candidatus Yanofskybacteria	NA	NA	NA	NA	0.00315796	0.00133517	0.000831257	0.00169285	0.00164544	0.00367686	0.00152134	0	0	0.000257507	0	0.000299874	0.00298866	0.000733651	0.00170641	0.0015192
G0722	Bacteria	Verrucomicrobia	Verrucomicrobiae	Verrucomicrobiales	Verrucomicrobia subdivision 6	NA	0.00242469	0	0	0	0	0	0	0	0.000754901	0	0	0.00458451	0.0170525	0	0	0
G0723	Bacteria	Candidatus Roizmanbacteria	NA	NA	NA	NA	0.00294072	0	0.000726408	0	0.00141865	0.00185666	0.00109747	0	0.000401733	0	0	0	0.00102574	0.00071538	0	0.000899529
G0724	Bacteria	candidate division WOR-3	NA	NA	NA	NA	0.00615784	0.00555932	0.00683313	0.00461802	0.00456084	0.00543624	0.00579576	0	0.0049962	0.00141897	0	0.00185413	0.00443422	0.00321476	0.00406584	0.003138
G0725	Bacteria	Proteobacteria	Betaproteobacteria	Burkholderiales	Alcaligenaceae	Bordetella	0.00371209	0.00416799	0.00472576	0.00251134	0.00388946	0.00515748	0.00302671	0	0.00128186	0.000336194	0	0	0.00208212	0.00215098	0.00158907	0.00171026
G0726	Bacteria	Bacteroidetes	Cytophagia	Cytophagales	Cytophagaceae	Leadbetterella	0	0.00199713	0.00216045	0.00187664	0	0.00493726	0.00297355	0	0	0	0	0	0	0.00231827	0.00131948	0
G0727	Bacteria	Proteobacteria	Alphaproteobacteria	Sphingomonadales	NA	NA	0.00811026	0.00219323	0.00272594	0.00258819	0.00533813	0.00502024	0.0050499	0	0.000618393	0	0	0	0.00260792	0.00267678	0.00279994	0.00167678
G0728	Bacteria	Proteobacteria	Gammaproteobacteria	Cellvibrionales	Microbulbiferaceae	Microbulbifer	0	0	0	0	0.00109433	0	0	0	0.000727164	0.000526579	0	0	0	0	0	0
G0729	Bacteria	Proteobacteria	Betaproteobacteria	Burkholderiales	NA	Sphaerotilus	0.0027755	0.00527057	0.00544264	0.00379695	0.00222331	0.00532428	0.00221266	0.00290518	0.00253527	0.0014486	0	0	0.00569676	0.00835667	0.00380194	0.0010496
G0730	Bacteria	Firmicutes	Bacilli	Bacillales	NA	Gemella	0.059601	0.0206037	0.0197872	0.0250381	0.018312	0.0411463	0.044906	0	0.0227568	0.000713185	0	0	0.00145594	0.00746214	0.0130203	0.00723295
G0731	Bacteria	Proteobacteria	Gammaproteobacteria	Enterobacterales	Enterobacteriaceae	Raoultella	0.000591826	0.000682161	0.000607373	0.00107837	0.0015792	0.000752032	0.00108627	0.000891478	0.00108875	0.00152213	0.000700293	0.000977821	0.00351433	0.00159318	0.00142383	0.00128631
G0732	Archaea	Euryarchaeota	Methanomicrobia	Methanosarcinales	Methanosarcinaceae	Methanococcoides	0.0029443	0.00211168	0.00224743	0.00195071	0.00294023	0.0026994	0.00296758	0	0.00263791	0.00692533	0.0162323	0.00933216	0.00217853	0.0168789	0.0112088	0.017366
G0733	Archaea	Euryarchaeota	Archaeoglobi	Archaeoglobales	Archaeoglobaceae	Geoglobus	0	0	0	0	0	0	0	0.00192887	0	0.00286292	0	0	0	0	0	0
G0734	Archaea	Crenarchaeota	Thermoprotei	Desulfurococcales	Pyrodictiaceae	Pyrolobus	0	0	0	0	0.00417496	0	0	0	0	0	0.000815787	0.00101957	0	0	0	0
G0735	Archaea	Euryarchaeota	Methanobacteria	Methanobacteriales	Methanothermaceae	Methanothermus	0	0	0	0	0	0	0	0	0	0.021676	0.00404546	0.0101464	0.00810444	0	0	0
G0736	Bacteria	Proteobacteria	Betaproteobacteria	Neisseriales	Chromobacteriaceae	Pseudogulbenkiania	0	0	0	0	0	0	0	0	0	0	0	0.000871703	0	0	0	0.0014745
G0737	Bacteria	Bacteroidetes	Cytophagia	Cytophagales	Cyclobacteriaceae	Indibacter	0.00256235	0.00841435	0.00884811	0.0058213	0.00108752	0.0112241	0.0126266	0	0.0142286	0.00110345	0.00144203	0.00187686	0.00154006	0.00834707	0.00475133	0.00930106
G0738	Bacteria	Bacteroidetes	Sphingobacteriia	Sphingobacteriales	Sphingobacteriaceae	Mucilaginibacter	0	0.0094094	0.0081017	0.0111187	0	0.0124981	0.0162682	0	0.014636	0	0	0	0.0043884	0.00263167	0.0107865	0.00628223
G0739	Bacteria	Bacteroidetes	Flavobacteriia	Flavobacteriales	Flavobacteriaceae	NA	0	0	0	0	0.000367626	0	0	0	0.000301599	0	0.00212136	0.00206791	0	0	0	0
G0740	Bacteria	Actinobacteria	Actinobacteria (high G+C Gram-positive bacteria)	Micrococcales	Microbacteriaceae	Frigoribacterium	0.00284247	0.0014848	0.00195468	0.00177805	0	0.00108453	0.00820228	0	0	0.0286953	0.00379676	0.0066756	0.0195623	0.000262644	0.00148978	0.00529786
G0741	Bacteria	Actinobacteria	Actinobacteria (high G+C Gram-positive bacteria)	Micrococcales	Microbacteriaceae	Leucobacter	0.00207521	0	0	0	0.00596613	0.0116619	0.00595843	0.00178564	0.00037686	0.00095236	0.000433603	0.00136688	0.000336918	0.00237606	0.00248859	0.00151352
G0742	Bacteria	Actinobacteria	Actinobacteria (high G+C Gram-positive bacteria)	Pseudonocardiales	Pseudonocardiaceae	Kutzneria	0.00142277	0.00143173	0.00163159	0.00602009	0.00211549	0	0.00130795	0	0	0.00397822	0.000970263	0.00077319	0.00504303	0.00239211	0.0059792	0.00295301
G0743	Bacteria	Proteobacteria	Betaproteobacteria	Rhodocyclales	Rhodocyclaceae	Rugosibacter	0	0.000596842	0.000787845	0	0	0	0	0	0	0	0	0	0	0	0.000394651	0
G0744	Bacteria	Proteobacteria	Gammaproteobacteria	Oceanospirillales	Alcanivoracaceae	Alcanivorax	0.00705624	0.00968489	0.00832395	0.00674553	0	0.00819984	0.00853077	0	0.0104732	0	0	0.000849491	0.00350903	0.00497185	0.00347677	0.001641
G0745	Bacteria	Chloroflexi	Chloroflexia	Chloroflexales	Roseiflexaceae	Roseiflexus	0.00967648	0.0015157	0.00243408	0.00136145	0	0.0044609	0.00102478	0	0.0136945	0.00433381	0.000554447	0.00204289	0.00240609	0.0014836	0.00067408	0.000757138
G0746	Bacteria	Bacteroidetes	Flavobacteriia	Flavobacteriales	Flavobacteriaceae	Muricauda	0.00316295	0.00821354	0.00740014	0.00813888	0.00631871	0.00478982	0.00753185	0	0.00166527	0.0027217	0.00256621	0.00270716	0.00733534	0.00800572	0.00796943	0.00886713
G0747	Bacteria	Proteobacteria	Betaproteobacteria	Burkholderiales	Comamonadaceae	Limnohabitans	0.0310715	0.0216685	0.0203823	0.0828932	0.0772455	0.0898856	0.107618	0.00159973	0.111576	0.0235586	0.0238463	0.00350278	0.0109124	0.0737307	0.08711	0.0658663
G0748	Bacteria	Bacteroidetes	Cytophagia	Cytophagales	Hymenobacteraceae	Pontibacter	0.00147213	0.00105799	0.00177919	0	0	0	0	0	0	0	0	0	0	0	0	0
G0749	Bacteria	Proteobacteria	Deltaproteobacteria	Myxococcales (fruiting gliding bacteria)	Archangiaceae	Archangium	0	0	0	0	0	0	0	0	0	0.000626309	0	0	0	0	0	0
G0750	Bacteria	Synergistetes	Synergistia	Synergistales	Synergistaceae	Aminobacterium	0	0	0	0	0	0.00326954	0.000467657	0	0.00304891	0	0.000422726	0.000296923	0	0.000724141	0.000693054	0
G0751	Bacteria	Verrucomicrobia	Opitutae	Opitutales	Opitutaceae	Cephaloticoccus	0	0.00184993	0.00156746	0.00599629	0.00121124	0	0	0	0	0	0.00329515	0.000810184	0.00656805	0.00283548	0.00200807	0.00254172
G0752	Bacteria	Proteobacteria	Oligoflexia	Bacteriovoracales	Bacteriovoracaceae	Bacteriovorax	0	0.00273608	0.00237727	0.00379285	0.00888755	0.0101153	0.00273043	0	0.00296632	0	0	0	0	0.00395478	0.00391429	0.00237859
G0753	Bacteria	Proteobacteria	Gammaproteobacteria	Enterobacterales	Enterobacteriaceae	Candidatus Blochmannia	0	0	0	0	0	0	0	0	0	0	0.00397705	0	0	0	0	0
G0754	Bacteria	Cyanobacteria	NA	Nostocales	Rivulariaceae	Rivularia	0	0	0	0	0	0	0	0.000724197	0	0	0	0	0	0	0	0
G0755	Bacteria	Proteobacteria	Gammaproteobacteria	Vibrionales	Vibrionaceae	Grimontia	0	0	0	0	0	0.00617041	0	0	0	0	0.000462335	0	0	0	0	0
G0756	Bacteria	Proteobacteria	Betaproteobacteria	Burkholderiales	Comamonadaceae	Polaromonas	0.00147068	0	0.000890514	0.00716695	0.000705217	0	0.00120366	0	0	0.00464423	0	0	0.00280258	0.00161814	0.00331695	0.00179411
G0757	Bacteria	Proteobacteria	Betaproteobacteria	Burkholderiales	Burkholderiaceae	Cupriavidus	0	0	0	0	0.000650849	0	0	0	0.00113223	0	0	0	0	0	0	0
G0758	Bacteria	Proteobacteria	Gammaproteobacteria	Oceanospirillales	Saccharospirillaceae	Gynuella	0.00566879	0.00232541	0.00172114	0.00548967	0	0.00752193	0.00821914	0	0.00514315	0.00112106	0	0	0.00176034	0.00211722	0.00537943	0.00356119
G0759	Bacteria	Firmicutes	Clostridia	Clostridiales	Lachnospiraceae	Shuttleworthia	0	0	0	0	0.00112047	0.000929119	0.00140909	0	0	0	0	0	0	0	0	0
G0760	Bacteria	Synergistetes	Synergistia	Synergistales	Synergistaceae	Pyramidobacter	0.00127947	0.0025225	0.00273372	0.00330534	0.00638302	0.00656968	0.00210405	0	0.00134308	0.000844273	0	0.00177718	0.00104779	0.00235819	0.00156181	0.00211942
G0761	Bacteria	Firmicutes	Clostridia	Clostridiales	NA	Pseudoflavonifractor	0.00101182	0.00023037	8.78961e-05	0.000781454	0	0	0.000351358	0	9.27262e-05	0	0	0.00193324	0.00197107	0.000106067	0.00118182	0.000623272
G0762	Bacteria	Nitrospirae	NA	NA	NA	NA	0.00230385	0	0	0.00269502	0	0	0.00175056	0	0	0	0	0	0.00145217	0	0.00229511	0
G0763	Bacteria	Firmicutes	Clostridia	Halanaerobiales	Halobacteroidaceae	Halobacteroides	0.00601438	0.00615371	0.00664671	0.00693739	0.00402662	0.00646769	0.0113096	0.00142153	0.00171474	0.000601754	0.00106541	0.00251292	0.004357	0.00459276	0.00546729	0.00417503
G0764	Bacteria	Elusimicrobia	Elusimicrobia	Elusimicrobiales	Elusimicrobiaceae	Elusimicrobium	0	0.000298152	0	0	0.0010116	0.000215071	0	0	0.0037993	0	0	0	0	0	0	0
G0765	Bacteria	Firmicutes	Clostridia	Clostridiales	Clostridiaceae	Candidatus Arthromitus	0.00297053	0.00325165	0.00229861	0.00473878	0.0015924	0	0.00137038	0	0	0.00240118	0.000613459	0.00397779	0.00459587	0.00277979	0.00401953	0.00407419
G0766	Bacteria	Chloroflexi	NA	NA	NA	Kouleothrix	0	0	0.0017949	0	0.00452226	0.00599884	0.00748663	0	0.0012908	0	0	0	0	0.00213591	0.00272774	0.00199619
G0767	Bacteria	Spirochaetes	Spirochaetia	NA	Leptospiraceae	Turneriella	0.0082854	0.00279999	0.00266857	0.00619947	0.0062883	0.0111778	0.00875223	0	0.0108809	0.0100653	0.00204672	0.00205488	0.00055833	0.00271774	0.00710114	0.00528219
G0768	Bacteria	Bacteroidetes	Bacteroidia	Bacteroidales	Prevotellaceae	Alloprevotella	0	0	0.00157355	0.00208387	0	0.00152856	0.000939635	0.000748794	0.00293335	0.00110867	0	0.00156189	0.00186237	0	0	0.000681801
G0769	Bacteria	Planctomycetes	Phycisphaerae	NA	NA	NA	0	0.0015232	0.00202266	0.00551673	0	0	0	0	0	0	0	0	0.0158783	0.00141254	0	0.00156853
G0770	Bacteria	Proteobacteria	Gammaproteobacteria	Chromatiales	Chromatiaceae	Marichromatium	0.0222856	0.0110023	0.014464	0.00751566	0.0146072	0.0193187	0.0132388	0	0	0.0021321	0	0	0.00646333	0.00671737	0.00652904	0.00737176
G0771	Bacteria	Proteobacteria	Alphaproteobacteria	Caulobacterales	Caulobacteraceae	Asticcacaulis	0.00724462	0.00505002	0.0049599	0.00547817	0.00357618	0.00768746	0.00197481	0	0	0.00107341	0	0.00295325	0.00438165	0.00297811	0.00313547	0.00107578
G0772	Bacteria	Proteobacteria	Alphaproteobacteria	NA	NA	NA	0.00491936	0.00117864	0.0025652	0.00275351	0.00106529	0.00329997	0.00285341	0	0.00120502	0	0	0	0.00304182	0.0008458	0	0
G0773	Bacteria	Proteobacteria	Deltaproteobacteria	Desulfovibrionales	Desulfovibrionaceae	Pseudodesulfovibrio	0.01745	0.00808225	0.00804996	0.00848028	0.00743841	0.0170012	0.0193842	0	0.0115737	0	0	0	0	0.00181914	0.00883532	0.00257301
G0774	Archaea	Crenarchaeota	Thermoprotei	Desulfurococcales	Desulfurococcaceae	Ignisphaera	0	0.00512425	0.00339824	0	0.0115088	0.00460498	0	0	0	0.00284889	0.00123026	0.00243941	0.00441862	0.0030898	0.00274141	0.0032825
G0775	Bacteria	Firmicutes	Negativicutes	Veillonellales	Veillonellaceae	Anaeroglobus	0	0	0	0	0	0	0	0	0.000161956	0.000969306	0.000455715	0.000409744	0.000456574	0	0	0
G0776	Bacteria	Proteobacteria	Betaproteobacteria	Burkholderiales	Comamonadaceae	Delftia	0	0	0	0	0	0	0	0	0.00699464	0	0.00040949	0	0.000556736	0	0	0
G0777	Archaea	Crenarchaeota	Thermoprotei	Desulfurococcales	Desulfurococcaceae	Thermogladius	0.00398628	0.00308011	0.00279508	0.00246363	0.00145013	0.00288355	0.0045568	0	0.00406746	0	0.000364001	0	0	0	0.00122953	0.000826179
G0778	Bacteria	Actinobacteria	Actinobacteria (high G+C Gram-positive bacteria)	Glycomycetales	Glycomycetaceae	Stackebrandtia	0.00325872	0.00428686	0.00363347	0.00541077	0	0.00359641	0.0028046	0	0.00155321	0	0	0	0.00440871	0.000820813	0.0021533	0.000719174
G0779	Bacteria	Firmicutes	Erysipelotrichia	Erysipelotrichales	Erysipelotrichaceae	Kandleria	0.00272216	0	0	0.00479104	0	0	0.00140827	0	0	0.00336672	0.000867655	0.000405951	0.00231738	0	0.000395316	0.000845862
G0780	Bacteria	Chlamydiae	Chlamydiia	Chlamydiales	Chlamydiaceae	Candidatus Rubidus	0	0	0	0	0	0	0	0	0	0.000513574	0.000612785	0	0.00117393	0	0	0
G0781	Bacteria	Cyanobacteria	NA	Oscillatoriales	Microcoleaceae	Microcoleus	0	0	0	0	0	0	0	0	0.000544617	0	0	0	0	0	0	0
G0782	Bacteria	Actinobacteria	Actinobacteria (high G+C Gram-positive bacteria)	Micrococcales	Dermatophilaceae	Mobilicoccus	0	0	0	0	0	0	0	0	0	0.00123244	0	0.00143246	0	0.000873794	0	0
G0783	Bacteria	Fusobacteria	Fusobacteriia	Fusobacteriales	Fusobacteriaceae	Fusobacterium	0.231105	0.196433	0.197878	0.233333	0.0223469	0.215886	0.190566	0.00469163	0.110712	0.0044824	0.00110192	0.00654401	0.131041	0.0482601	0.110244	0.0393878
G0784	Bacteria	Proteobacteria	Betaproteobacteria	Burkholderiales	Sutterellaceae	Sutterella	0	0.00719336	0.006799	0.00588052	0.0123507	0.00399129	0.00407385	0	0.00202937	0	0	0	0	0.000947563	0.00146891	0
G0785	Bacteria	Acidobacteria	NA	NA	NA	Luteitalea	0.00461922	0.00540178	0.00584401	0	0.00497214	0	0.00387444	0.00215828	0	0	0	0	0	0.00205011	0.00100562	0.00217147
G0786	Bacteria	Caldiserica	Caldisericia	Caldisericales	Caldisericaceae	Caldisericum	0	0	0	0	0.000964418	0.00153078	0.000945965	0	0	0	0	0	0.00153433	0	0	0
G0787	Bacteria	Proteobacteria	Alphaproteobacteria	Rickettsiales	Rickettsiaceae	Orientia	0	0	0	0	0	0	0	0	0	0.00609145	0.00127436	0.00311573	0.00452116	0	0.000508072	0
G0788	Bacteria	Proteobacteria	Oligoflexia	Bdellovibrionales	Bdellovibrionaceae	Bdellovibrio	0.00525907	0.00699171	0.00850374	0.0062143	0.0364216	0.012788	0.01416	0.00111	0.0019683	0.00228351	0	0.00217867	0.0112181	0.00349199	0.00503986	0.00367311
G0789	Bacteria	Actinobacteria	Actinobacteria (high G+C Gram-positive bacteria)	Micrococcales	Intrasporangiaceae	Intrasporangium	0	0.00470726	0.00326203	0	0.0011701	0.00527954	0.00110255	0	0.00233667	0.000834889	0	0	0.00279131	0	0	0
G0790	Bacteria	Firmicutes	Negativicutes	Selenomonadales	Sporomusaceae	Acetonema	0.00215974	0.00399939	0.00402367	0.00296674	0.00528091	0.0038629	0.00532793	0	0.00458021	0.00500735	0	0.0061465	0.00736976	0.00446918	0.00375898	0.00297857
G0791	Archaea	Euryarchaeota	Halobacteria	Haloferacales	Haloferacaceae	Halogeometricum	0.00579891	0.00412866	0.00495121	0.00250822	0.00417575	0.00573936	0.00580662	0.000335625	0.00098736	0.000553875	0.000162738	0	0.00247447	0.00117882	0.00202008	0.00204467
G0792	Bacteria	Proteobacteria	Gammaproteobacteria	Chromatiales	Chromatiaceae	Arsukibacterium	0.00260203	0.00205851	0.00221323	0.0012192	0.00264412	0.00256922	0.00223754	0	0	0	0	0	0.00144551	0.00117638	0.00122253	0.00134069
G0793	Bacteria	Proteobacteria	Betaproteobacteria	Burkholderiales	Comamonadaceae	Ramlibacter	0.000889297	0.000304801	0.000301269	0	0.000564621	0.000562112	0.000478111	0.00114189	0.00250384	0	0.00130368	0	0.000345061	0	0.000315468	0
G0794	Bacteria	Proteobacteria	Alphaproteobacteria	Rhizobiales	Aurantimonadaceae	Aureimonas	0	0.000743571	0.00116024	0	0	0	0	0	0	0.00283731	0	0	0	0	0	0
G0795	Bacteria	Proteobacteria	Deltaproteobacteria	NA	NA	Candidatus Babela	0	0.000436945	0.000404846	0	0	0	0	0	0	0	0	0	0	0	0	0
G0796	Bacteria	Cyanobacteria	NA	Nostocales	Hapalosiphonaceae	Fischerella	0	0.000793649	0	0.00487234	0	0	0	0.000616939	0	0.00907278	0	0.000722678	0.00424857	0.00291368	0.00255235	0.0023331
G0797	Bacteria	Cyanobacteria	NA	Chroococcidiopsidales	Chroococcidiopsidaceae	Chroococcidiopsis	0.000871358	0	0	0	0	0	0.000535396	0	0	0	0.00251875	0	0	0	0	0
G0798	Bacteria	Cyanobacteria	NA	Oscillatoriales	Oscillatoriaceae	Moorea	0	0	0	0	0	0	0	0.000916354	0	0	0	0	0	0	0	0
G0799	Bacteria	Actinobacteria	Coriobacteriia	Coriobacteriales	Coriobacteriaceae	Coriobacterium	0.00170571	0	0	0	0.000533817	0	0	0	0	0	0.0028929	0.00117847	0	0	0	0
G0800	Bacteria	Bacteroidetes	Flavobacteriia	Flavobacteriales	Flavobacteriaceae	Jejuia	0	0.00215112	0.00209839	0.00395038	0	0	0	0	0	0	0	0	0	0.00129103	0	0
G0801	Bacteria	Firmicutes	Bacilli	Lactobacillales	Leuconostocaceae	Weissella	0	0	0.00031691	0.000911776	0.00060295	0	0.00203126	0	0	0	0	0.000501873	0.000662245	0	0	0
G0802	Bacteria	Firmicutes	Clostridia	Thermoanaerobacterales	Thermoanaerobacterales Family III. Incertae Sedis	Caldicellulosiruptor	0.0094056	0.00598696	0.0053999	0.0186325	0.00128817	0.0101443	0.0116971	0	0.00279344	0.00751086	0.00128931	0.00248271	0.00653477	0.00447508	0.0146441	0.00582682
G0803	Bacteria	Proteobacteria	Gammaproteobacteria	NA	NA	Thiohalorhabdus	0.000359938	0.000211668	0.00028115	0	0	0.000493857	0.000380021	0	0	0.00043558	0	0	0	0	0	0.000179772
G0804	Bacteria	Cyanobacteria	NA	Oscillatoriales	Coleofasciculaceae	Geitlerinema	0.00387147	0.00228104	0.00221964	0.00182776	0.00137203	0.00552116	0.002498	0	0	0.000762403	0	0.000203242	0.0019318	0.000752318	0.00112143	0.00106597
G0805	Bacteria	Firmicutes	Bacilli	Bacillales	Planococcaceae	Paenisporosarcina	0.00128813	0.00580276	0.00661059	0.00732233	0.0106419	0.00322125	0.00884055	0	0	0.00131061	0	0	0.00253425	0.0151312	0.00626156	0.00275926
G0806	Archaea	Euryarchaeota	Thermoplasmata	Methanomassiliicoccales	Methanomassiliicoccaceae	Candidatus Methanoplasma	0	0	0	0.000795352	0.00112621	0	0	0	0	0	0.00147789	0	0.000776829	0	0.000486136	0.000918255
G0807	Bacteria	Proteobacteria	Alphaproteobacteria	Rhodobacterales	Rhodobacteraceae	Paenirhodobacter	0	0	0	0	0	0	0	0	0	0	0.00146092	0.00182853	0.00224797	0.000609779	0.000850117	0.000668416
G0808	Bacteria	Proteobacteria	Deltaproteobacteria	Desulfobacterales	NA	NA	0.00426687	0.00368142	0.0035661	0.00272458	0.00359279	0.00675092	0.0048341	0.00145559	0.000449482	0.00186175	0	0.000735601	0.00448201	0.00251431	0.00292319	0.00259616
G0809	Bacteria	Bacteroidetes	Flavobacteriia	Flavobacteriales	Flavobacteriaceae	Lutibacter	0.00688693	0.00526833	0.00728042	0.0193699	0.00347445	0.00913932	0.0102932	0	0.00307789	0.0080107	0.0014277	0.00125211	0.00533125	0.00713906	0.0107906	0.0079601
G0810	Bacteria	Proteobacteria	Gammaproteobacteria	Methylococcales	Methylococcaceae	Methyloglobulus	0	0.000743163	0.000674306	0	0	0	0	0	0	0.000714552	0	0	0	0	0	0
G0811	Bacteria	Proteobacteria	Gammaproteobacteria	Cellvibrionales	Cellvibrionaceae	Cellvibrio	0.00679162	0.00585303	0.00595775	0.00191302	0.00766237	0.00620864	0.00451468	0	0.000652942	0	0.000401259	0	0.00130754	0.00184685	0.00159571	0.00227241
G0812	Bacteria	Proteobacteria	Gammaproteobacteria	Oceanospirillales	Oleiphilaceae	Oleiphilus	0.00163875	0	0	0	0.00309819	0.00539705	0.00268744	0	0.001384	0.00832801	0.000605701	0.00200535	0.00167575	0	0	0.00254917
G0813	Bacteria	Proteobacteria	Deltaproteobacteria	Desulfurellales	Desulfurellaceae	Hippea	0	0	0	0	0	0	0	0	0	0	0	0.00020341	0.00158117	0	0	0
G0814	Bacteria	Proteobacteria	Betaproteobacteria	Burkholderiales	Comamonadaceae	Curvibacter	0	0	0	0	0	0	0	0	0	0	0	0	0	0	0.000667143	0
G0815	Bacteria	Proteobacteria	Alphaproteobacteria	Rhizobiales	Bradyrhizobiaceae	Bradyrhizobium	0.000450585	0.000726279	0.000558812	0.00288105	0.00218442	0.00354429	0.000681643	0	0.00214981	0.00180113	0	0	0.000742681	0.00210063	0.00222583	0.0014903
G0816	Bacteria	Proteobacteria	Alphaproteobacteria	Caulobacterales	Caulobacteraceae	Caulobacter	0	0	0	0	0	0	0	0	0.000399594	0	0	0	0.00317041	0	0	0
G0817	Bacteria	Tenericutes	NA	NA	NA	Candidatus Izimaplasma	0.00372959	0.00336344	0.00525193	0.0116348	0.00218473	0.00930749	0.00845721	0	0.00898865	0.000968927	0	0.00103938	0.00238908	0.00377911	0.00635298	0.0028196
G0818	Bacteria	Actinobacteria	Coriobacteriia	Eggerthellales	Eggerthellaceae	Denitrobacterium	0	0.00273395	0.00259234	0.000920091	0.00132434	0.000976365	0.0022006	0	0	0	0	0	0	0	0	0
G0819	Bacteria	Proteobacteria	Gammaproteobacteria	Cardiobacteriales	Cardiobacteriaceae	Cardiobacterium	0	0	0	0	0	0.00113419	0	0	0.00132335	0.0013057	0.00539115	0.00441047	0	0.00155387	0.00153586	0.002428
G0820	Bacteria	Actinobacteria	Actinobacteria (high G+C Gram-positive bacteria)	Propionibacteriales	Propionibacteriaceae	Microlunatus	0	0	0.000312103	0	0	0	0.000561707	0	0	0	0	0	0	0	0	0
G0821	Bacteria	Proteobacteria	Alphaproteobacteria	Rhizobiales	Bradyrhizobiaceae	Rhodopseudomonas	0.000271067	0	0	0	0	0	0.000204077	0	0	0	0	0	0	0	0	0
G0822	Bacteria	Calditrichaeota	Calditrichae	Calditrichales	Calditrichaceae	Caldithrix	0.00389658	0.00377784	0.00481423	0.00445108	0.00101061	0.00509792	0.00445111	0	0.00431431	0.00115208	0	0	0.00286038	0.00115931	0.00347806	0.0029786
G0823	Archaea	Euryarchaeota	Methanobacteria	Methanobacteriales	Methanobacteriaceae	NA	0	0	0	0	0.0396801	0	9.06709e-05	0	0	0	0	0	0	0	0	0
G0824	Bacteria	Actinobacteria	Actinobacteria (high G+C Gram-positive bacteria)	Propionibacteriales	Nocardioidaceae	Mumia	0	0	0	0	0	0	0	0	0.000251332	0	0	0	0	0	0	0
G0825	Bacteria	Proteobacteria	Alphaproteobacteria	Rhodobacterales	Rhodobacteraceae	Rubellimicrobium	0.000880424	0	0.000220577	0	0.00117708	0.000774316	0	0.00160129	0.00235496	0.00100033	0.00127952	0.00127773	0.00149492	0	0.000686483	0
G0826	Bacteria	Proteobacteria	Alphaproteobacteria	Rhodobacterales	Rhodobacteraceae	NA	0.00340379	0.00543912	0.00499836	0.00663503	0.00575626	0.00421323	0.00603556	0	0.0159426	0.00168497	0	0	0.0102857	0.00301958	0.0056296	0.00461674
G0827	Bacteria	Actinobacteria	Actinobacteria (high G+C Gram-positive bacteria)	Corynebacteriales	Williamsiaceae	Williamsia	0.00737029	0.0142087	0.0128847	0.0131331	0.00804457	0.0092842	0.0131376	0	0.00143319	0.00502153	0	0.000850971	0.00960682	0.00568958	0.00836765	0.00716974
G0828	Bacteria	Proteobacteria	Betaproteobacteria	Nitrosomonadales	Methylophilaceae	Methylovorus	0	0	0	0.000779992	0.00120312	0.00152749	0.00147069	0	0.00747177	0	0	0	0	0	0.000520982	0.000324009
G0829	Bacteria	Chloroflexi	Anaerolineae	Anaerolineales	Anaerolineaceae	Flexilinea	0.000822272	0.00166961	0.00158273	0.000734422	0.000491768	0.000935389	0.00173897	0	0.000191247	0	0	0	0.000793547	0.000788141	0.000694415	0
G0830	Bacteria	Proteobacteria	Betaproteobacteria	Neisseriales	Neisseriaceae	Kingella	0.000316981	0	0	0	0.00129726	0	0	0	0.000364399	0.00376349	0.00584562	0.0085513	0.000324222	0.00491104	0.0094221	0.00325618
G0831	Bacteria	Actinobacteria	Acidimicrobiia	Acidimicrobiales	Acidimicrobiaceae	Ferrimicrobium	0	0	0	0.000597516	0	0.000794756	0.00123966	0	0.00115519	0	0.00216705	0	0	0.00342943	0	0.000897635
G0832	Bacteria	Actinobacteria	Actinobacteria (high G+C Gram-positive bacteria)	Pseudonocardiales	Pseudonocardiaceae	Actinosynnema	0.00547308	0.00392787	0.00465553	0.0112008	0.0369114	0.0107369	0.00364324	0	0.00599065	0.00389703	0.00101737	0.000865106	0.00505871	0.00211365	0.00709119	0.0060336
G0833	Bacteria	Candidatus Nomurabacteria	NA	NA	NA	NA	0.00510639	0.00126133	0.00227015	0.00332687	0.00374364	0.00811292	0.0067543	0	0.00656436	0	0.000475213	0	0	0.00159162	0.00125804	0
G0834	Bacteria	Proteobacteria	Alphaproteobacteria	Pelagibacterales	Pelagibacteraceae	NA	0	0	0	0	0	0	0	0	0	0.0009316	0	0	0	0	0	0
G0835	Bacteria	Proteobacteria	Alphaproteobacteria	Rhodospirillales	Rhodospirillaceae (purple nonsulfur bacteria)	Magnetospirillum	0	0.000312054	0.000321704	0.00014102	0	0.000117604	0.000105994	0	0.000180069	0	0	0	0	0.00011545	0	0.00024692
G0836	Archaea	Euryarchaeota	Halobacteria	Natrialbales	Natrialbaceae	Natrialba	0.0257924	0.0297226	0.0329637	0.0131717	0.0130038	0.0118664	0.0118096	0	0.00315827	0.00390583	0.000791379	0.000677885	0.0201456	0.00952609	0.00865831	0.00924069
G0837	Bacteria	Proteobacteria	Epsilonproteobacteria	Nautiliales	Nautiliaceae	Nautilia	0	0	0	0	0	0.00273759	0	0	0	0	0.0012411	0	0	0	0	0
G0838	Bacteria	Firmicutes	Bacilli	Bacillales	Sporolactobacillaceae	Sporolactobacillus	0	0	0	0.00128009	0	0	0	0	0	0.00131051	0.00638639	0.00431314	0	0.00584204	0.00298181	0.00604421
G0839	Bacteria	Proteobacteria	Deltaproteobacteria	Desulfobacterales	Desulfobulbaceae	NA	0	0	0	0.000480493	0	0	0	0	0.00195776	0.000381503	0	0	0.000751723	0	0	0
G0840	Bacteria	Chloroflexi	Thermomicrobia	Thermomicrobiales	Thermomicrobiaceae	Thermomicrobium	0	0.000865345	0.000554937	0.000948804	0.000737676	0	0.000822821	0	0	0	0	0	0	0.00178766	0.000632938	0.000411813
G0841	Archaea	Crenarchaeota	Thermoprotei	Sulfolobales	Sulfolobaceae	Metallosphaera	0	0	0	0	0	0	0	0	0	0	0	0.000874354	0	0	0	0
G0842	Bacteria	Actinobacteria	Actinobacteria (high G+C Gram-positive bacteria)	Micrococcales	Cellulomonadaceae	Oerskovia	0.00032209	0	0	0	0	0	0.000566429	0	0	0	0	0	0	0	0	0
G0843	Bacteria	Actinobacteria	Actinobacteria (high G+C Gram-positive bacteria)	Propionibacteriales	Propionibacteriaceae	Cutibacterium	0	0	0	0	0.000703333	0	0	0	0	0.000364072	0	0	0.00157782	0	0	0.000249998
G0844	Bacteria	Firmicutes	Bacilli	Bacillales	Planococcaceae	Viridibacillus	0.00191309	0.00414936	0.00595911	0.00667802	0.00483434	0.00344542	0.00568063	0	0.0125064	0	0.000545976	0	0	0.00474123	0.00525506	0.00288906
G0845	Bacteria	Actinobacteria	Actinobacteria (high G+C Gram-positive bacteria)	Pseudonocardiales	Pseudonocardiaceae	Alloactinosynnema	0	0	0	0	0	0	0	0	0	0	0	0	0.00129844	0	0	0
G0846	Bacteria	Proteobacteria	Alphaproteobacteria	Rhodospirillales	Acetobacteraceae	Roseomonas	0	0	0	0.000684704	0	0.000669702	0.000459	0	0	0	0	0.000997844	0.000886764	0	0.000410237	0
G0847	Bacteria	Proteobacteria	Alphaproteobacteria	Rhodospirillales	Rhodospirillaceae (purple nonsulfur bacteria)	Pararhodospirillum	0	0.00053483	0	0	0.00234791	0.00103627	0.000667808	0	0	0.0183878	0.0583268	0.0334703	0	0.0375082	0.0313973	0.0380877
G0848	Bacteria	Proteobacteria	Epsilonproteobacteria	NA	NA	Nitratiruptor	0.0698023	0.0257033	0.0246878	0.025276	0.03488	0.0635765	0.0653236	0	0.0442063	0.000621361	0	0.000948368	0.00304387	0.0101175	0.0182504	0.00849479
G0849	Bacteria	Deinococcus-Thermus	Deinococci	Thermales	Thermaceae	Meiothermus	0.00194933	0.00204899	0.00247424	0.00702786	0.00223582	0.0036474	0.00159369	0.00104061	0.00646567	0.00182534	0.000428299	0	0.0105661	0	0.00147411	0.00106187
G0850	Bacteria	Bacteroidetes	Flavobacteriia	Flavobacteriales	Flavobacteriaceae	Lacinutrix	0.000852117	0.000446147	0.000292902	0.000769339	0.00169519	0.00142237	0.00047442	0.000298955	0.000486935	0	0.000732347	0.000654249	0.00147306	0	0.000425362	0.000255929
G0851	Bacteria	Proteobacteria	Gammaproteobacteria	Thiotrichales	Francisellaceae	NA	0	0	0	0	0	0	0	0	0.00021345	0	0	0.000542423	0	0	0	0
G0852	Bacteria	Cyanobacteria	NA	Synechococcales	Synechococcaceae	Cyanobium	0	0.00125278	0	0	0.00122359	0	0	0	0	0	0	0	0	0	0	0
G0853	Bacteria	Actinobacteria	Actinobacteria (high G+C Gram-positive bacteria)	Micrococcales	Microbacteriaceae	Curtobacterium	0	0.00205797	0.00200745	0.00428134	0.00115571	0	0	0	0	0	0	0	0	0.00235018	0.00135543	0.00284752
G0854	Bacteria	Firmicutes	Bacilli	Lactobacillales	Enterococcaceae	Catellicoccus	0.0156939	0.0117659	0.0117054	0.0149118	0.000671704	0	0.00809923	0	0.000474002	0	0.00609375	0.0195876	0.0199421	0.00989255	0.0096452	0.00676224
G0855	Bacteria	Actinobacteria	Actinobacteria (high G+C Gram-positive bacteria)	Micrococcales	Dermacoccaceae	Branchiibius	0	0	0	0	0	0.00202221	0	0	0.00154988	0	0.00583978	0	0.00229268	0	0	0
G0856	Bacteria	Proteobacteria	Gammaproteobacteria	Alteromonadales	Alteromonadaceae	Alteromonas	0	0.000187115	0	0	0	0	0.000190072	0	0	0	0	0	0	0	0.000216838	0
G0857	Bacteria	Actinobacteria	Actinobacteria (high G+C Gram-positive bacteria)	Propionibacteriales	Nocardioidaceae	Aeromicrobium	0.000258542	0.00113588	0.000985191	0.00112734	0.00115247	0.000443152	0.000354394	0.00174452	0	0.00200206	0.000751845	0.000993647	0.000810877	0.000254459	0.00027335	0
G0858	Archaea	Euryarchaeota	Halobacteria	Natrialbales	Natrialbaceae	Salinarchaeum	0	0	0	0	0.00118894	0	0	0	0	0.000396291	0.00282822	0.00220246	0	0.00301951	0.0020763	0.00277217
G0859	Bacteria	Bacteroidetes	Flavobacteriia	Flavobacteriales	Flavobacteriaceae	Ulvibacter	0.00168282	0.00108371	0.00118609	0.000508564	0	0.00135893	0.00290372	0.00110318	0.000994326	0.0169367	0.00369449	0.0185541	0.00202946	0	0.0008526	0.0037872
G0860	Bacteria	Bacteroidetes	Flavobacteriia	Flavobacteriales	Flavobacteriaceae	Algibacter	0	0.000198818	0	0.00187031	0.00107998	0.00384045	0.00185637	0	0.00263189	0	0	0	0	0.000487755	0.00093299	0
G0861	Archaea	Euryarchaeota	Methanobacteria	Methanobacteriales	Methanobacteriaceae	Methanosphaera	0.00928221	0.0113171	0.0104473	0.00738033	0	0.00601018	0.00493959	0	0.0110821	0	0.000765742	0	0.00282274	0.00341547	0.00361574	0.00204631
G0862	Bacteria	Bacteroidetes	Cytophagia	Cytophagales	Flammeovirgaceae	Roseivirga	0.0019769	0	0	0.00212267	0.00200635	0.0056159	0	0	0.00323999	0	0	0	0	0	0	0
G0863	Bacteria	Firmicutes	Negativicutes	Acidaminococcales	Acidaminococcaceae	Phascolarctobacterium	0.00467727	0.00343214	0.00461145	0.00235823	0.00259546	0.00369275	0.0036294	0.00115562	0.00177774	0.00192237	0.00183874	0.0023277	0.00403201	0.0014366	0.00219378	0.00218259
G0864	Bacteria	Firmicutes	Bacilli	Bacillales	Bacillaceae	Virgibacillus	0	0	0	0	0.000697268	0	0	0	0	0	0.000592494	0.000713191	0.00948544	0	0	0.000747317
G0865	Bacteria	Firmicutes	Bacilli	Bacillales	Bacillaceae	Salimicrobium	0.0677559	0.00618133	0.00697554	0	0	0.0174434	0.0146783	0	0.00566344	0	0	0	0	0	0.0115059	0.00628463
G0866	Bacteria	Fibrobacteres	Chitinivibrionia	Chitinivibrionales	Chitinivibrionaceae	Chitinivibrio	0.0183872	0	0	0.000216828	0	0.00177699	0.000377192	0	0.00218374	0	0.000929006	0.00185394	0.000215	0.00242619	0	0.000704459
G0867	Bacteria	Firmicutes	Bacilli	Bacillales	Bacillaceae	Anoxybacillus	0.000774644	0	0	0	0	0	0	0	0	0	0	0	0	0	0	0
G0868	Bacteria	Proteobacteria	Gammaproteobacteria	Enterobacterales	Morganellaceae	Moellerella	0.0450586	0.0460036	0.0448791	0.0382014	0.0775488	0.0859723	0.06892	0	0.0035493	0.00679984	0.00213106	0	0.0476923	0.0335773	0.0427228	0.0326957
G0869	Bacteria	Proteobacteria	Betaproteobacteria	Burkholderiales	Comamonadaceae	Verminephrobacter	0.00478305	0.00112937	0.00114896	0.00119776	0.000797541	0.00339489	0.00507428	0	0.00363098	0	0	0	0	0.000281293	0.000744609	0.00110606
G0870	Bacteria	Proteobacteria	Deltaproteobacteria	Myxococcales (fruiting gliding bacteria)	Archangiaceae	Hyalangium	0	0.00295005	0.00319919	0.00458168	0.000623993	0.0120175	0.00787984	0	0.0254961	0.000497359	0.00907679	0	0.000823894	0	0.00270917	0.000603566
G0871	Bacteria	Actinobacteria	Actinobacteria (high G+C Gram-positive bacteria)	Micrococcales	Microbacteriaceae	Rathayibacter	0.000376287	0	0	0	0	0.000678729	0.00140386	0	0	0	0	0	0.00196071	0	0	0
G0872	Bacteria	Actinobacteria	Actinobacteria (high G+C Gram-positive bacteria)	Streptosporangiales	Nocardiopsaceae	Nocardiopsis	0.0159971	0.0131904	0.013788	0.0097051	0.0236676	0.0216007	0.0135614	0.00118871	0.00229346	0.00168649	0	0.0020467	0.00998124	0.00265888	0.00691771	0.00692047
G0873	Bacteria	Actinobacteria	Actinobacteria (high G+C Gram-positive bacteria)	Kineosporiales	Kineosporiaceae	Kineococcus	0	0.000115291	0	0	0.00236643	0	0	0	0	0	0	0	0	0	0.000295697	0
G0874	Bacteria	Proteobacteria	Alphaproteobacteria	Rhodobacterales	Rhodobacteraceae	Ketogulonicigenium	0	0.000209335	0	0	0	0	0	0	0	0.000594172	0	0	0.00128927	0	0	0
G0875	Bacteria	Actinobacteria	Actinobacteria (high G+C Gram-positive bacteria)	Corynebacteriales	Gordoniaceae	Gordonia	0	0	0	0.00199253	0	0.00356761	0	0.000748358	0	0	0.00149554	0.000794101	0	0.000345499	0	0
G0876	Bacteria	Proteobacteria	Alphaproteobacteria	Rhodobacterales	Rhodobacteraceae	Celeribacter	0	0	0	0	0	0	0.00062068	0.000605155	0	0.00573394	0	0.0231015	0.0128529	0	0.0133162	0.000817638
G0877	Bacteria	Thermodesulfobacteria	Thermodesulfobacteria	Thermodesulfobacteriales	Thermodesulfobacteriaceae	Caldimicrobium	0	0	0	0	0	0	0	0	0.011479	0	0	0	0.00214369	0	0	0
G0878	Bacteria	Spirochaetes	Spirochaetia	Spirochaetales	Borreliaceae	Borreliella	0.00162761	0	0	0.00216768	0	0.00600706	0	0	0.00265833	0	0.00168821	0	0	0	0	0
G0879	Bacteria	Actinobacteria	Actinobacteria (high G+C Gram-positive bacteria)	Micrococcales	Dermatophilaceae	Austwickia	0.000946311	0	0	0	0.00180125	0	0	0	0.000500062	0	0.000593265	0.000445328	0	0	0.000549762	0.000578871
G0880	Bacteria	Proteobacteria	Gammaproteobacteria	Xanthomonadales	Xanthomonadaceae	Arenimonas	0.000542969	0	0	0	0	0	0	0	0	0.000977208	0	0.00406756	0.00189922	0	0.00312085	0
G0881	Bacteria	Actinobacteria	Actinobacteria (high G+C Gram-positive bacteria)	Micrococcales	Cellulomonadaceae	Actinotalea	0.00105657	0	0	0.00521895	0.00609422	0	0	0	0	0.00201893	0	0.0021429	0.00260951	0.000807102	0.00300694	0
G0882	Bacteria	Actinobacteria	Actinobacteria (high G+C Gram-positive bacteria)	Acidothermales	Acidothermaceae	Acidothermus	0	0	0	0	0	0.000351697	0	0	0.000414235	0	0.000368114	0	0	0	0	0
G0883	Bacteria	Proteobacteria	Gammaproteobacteria	Enterobacterales	Erwiniaceae	Wigglesworthia	0	0.000659035	0.000738334	0	0.00100031	0.00252804	0	0	0	0.000512956	0	0.000752136	0	0	0	0.00131516
G0884	Bacteria	Acidobacteria	Acidobacteriia	Acidobacteriales	Acidobacteriaceae	Terriglobus	0	0.000261175	0	0	0	0	0	0	0	0	0	0	0.000257785	0	0	0
G0885	Bacteria	Firmicutes	Clostridia	Clostridiales	Lachnospiraceae	Stomatobaculum	0	0	0	0	0	0	0	0.000552592	0	0	0	0.000338159	0	0	0.000542817	0
G0886	Bacteria	Firmicutes	Clostridia	Clostridiales	Ruminococcaceae	NA	0.016355	0.000507178	0.000961641	0	0	0.00117247	0.000471219	0.00177304	0.00817871	0.00171657	0.00342998	0.00247476	0.00163042	0.000536841	0.000430722	0.000750219
G0887	Bacteria	Proteobacteria	Gammaproteobacteria	Pseudomonadales	Moraxellaceae	Psychrobacter	0	0	0	0	0	0.00111929	0.000476448	0	0.000704461	0	0	0	0	0	0	0
G0888	Bacteria	Tenericutes	Mollicutes	Acholeplasmatales	Acholeplasmataceae	Candidatus Phytoplasma (plant yellows agents)	0	0	0	0	0	0	0	0	0.00110654	0	0	0	0.000261057	0	0	0
G0889	Bacteria	Proteobacteria	Gammaproteobacteria	Pseudomonadales	Pseudomonadaceae	Oblitimonas	0.00578201	0.00449071	0.00311907	0.00353208	0.00572724	0.00755985	0.00431795	0	0.000266334	0.00379178	0.0320682	0.057236	0.00381321	0.0164765	0.015694	0.0345914
G0890	Bacteria	Proteobacteria	Gammaproteobacteria	Chromatiales	Ectothiorhodospiraceae (purple sulfur bacteria)	Nitrococcus	0.000517256	0.000551956	0	0	0	0	0	0	0	0	0	0	0	0	0.000419306	0
G0891	Bacteria	Thermotogae	Thermotogae	Petrotogales	NA	Marinitoga	0.0256604	0.0230124	0.0226677	0.0228925	0.0245103	0.0270996	0.0343041	0	0.0024453	0.00619076	0.00064611	0	0.0109479	0.0162796	0.0183315	0.013166
G0892	Bacteria	Proteobacteria	Betaproteobacteria	Burkholderiales	Alcaligenaceae	Kerstersia	0	0	0.000598739	0	0	0	0.000968551	0	0	0	0	0	0	0	0	0
G0893	Bacteria	Bacteroidetes	Flavobacteriia	Flavobacteriales	Flavobacteriaceae	Joostella	0	0	0	0	0	0	0	0	0.000493198	0	0	0.000156944	0	0.000121914	0	0
G0894	Bacteria	Proteobacteria	Betaproteobacteria	Burkholderiales	Oxalobacteraceae	Janthinobacterium	0.00171593	0	0	0	0	0	0	0	0.00363163	0	0.000440285	0.000542951	0.00530506	0	0	0.00024418
G0895	Bacteria	Bacteroidetes	Cytophagia	Cytophagales	Flammeovirgaceae	NA	0	0	0	0	0	0.0388338	0	0	0	0	0	0	0.00102895	0	0	0
G0896	Bacteria	Armatimonadetes	Fimbriimonadia	Fimbriimonadales	Fimbriimonadaceae	Fimbriimonas	0.00126084	0.0041528	0.0035883	0.0046369	0.011936	0.00588702	0.00408085	0	0.0140576	0	0.00134724	0	0.00504897	0.000805676	0.00520935	0.00292118
G0897	Bacteria	Proteobacteria	Betaproteobacteria	Ferrovales	Ferrovaceae	Ferrovum	0.000608631	0	0	0	0	0.00109156	0.000469332	0	0.000956933	0	0	0.000999626	0	0.00124944	0	0
G0898	Bacteria	Proteobacteria	Alphaproteobacteria	Sphingomonadales	Erythrobacteraceae	Erythrobacter	0.000845433	0.00167333	0.000843523	0.00077896	0.00546236	0.00211983	0.000762106	0	0	0	0.000837701	0.000361597	0	0.000914652	0	0
G0899	Bacteria	Proteobacteria	Alphaproteobacteria	Rickettsiales	Anaplasmataceae	Ehrlichia	0.00584462	0.0060207	0.00643041	0.0056805	0.000919966	0.005196	0.00587962	0	0.00242433	0	0	0	0.002793	0.0017958	0.00256005	0.00111125
G0900	Bacteria	Firmicutes	Erysipelotrichia	Erysipelotrichales	Erysipelotrichaceae	Eggerthia	0.00199863	0.000833781	0	0	0	0	0	0	0	0	0	0	0.00158495	0	0	0
G0901	Bacteria	Proteobacteria	Deltaproteobacteria	Desulfovibrionales	Desulfohalobiaceae	Desulfohalobium	0.00115553	0.00212746	0	0.00183925	0	0	0.00203751	0	0	0.000858655	0	0	0	0.00113208	0.000600654	0.00116691
G0902	Bacteria	Bacteroidetes	Flavobacteriia	Flavobacteriales	Flavobacteriaceae	Croceitalea	0.0017178	0.00274889	0.00301317	0.00509001	0.00205382	0.00899629	0.00201827	0.00171452	0.000842454	0.00219602	0.00241429	0.00425479	0.00635943	0.00118157	0.00438091	0.00173184
G0903	Bacteria	Firmicutes	Clostridia	Clostridiales	Peptostreptococcaceae	Criibacterium	0.000621124	0.000937491	0	0	0.000657698	0.000667701	0.000777497	0	0.00421354	0.000537116	0.0025074	0.00214038	0.000845385	0	0	0.000388246
G0904	Bacteria	Proteobacteria	Gammaproteobacteria	Cellvibrionales	Halieaceae	Congregibacter	0	0.0112989	0.0107254	0.0169803	0.00359374	0.0235257	0.0187627	0	0	0.00544378	0.0175891	0.00921832	0	0.0431993	0.0175869	0.00971439
G0905	Bacteria	Candidatus Woesebacteria	NA	NA	NA	NA	0.00181393	0.00181661	0.0014309	0.00114977	0.00156468	0.00144671	0.00283408	0	0.00119153	0	0	0	0.000800925	0.00113551	0.00180056	0.000871067
G0906	Bacteria	Proteobacteria	Gammaproteobacteria	Enterobacterales	Enterobacteriaceae	Candidatus Gullanella	0	0	0.000347309	0	0	0.00074382	0	0	0.00159144	0	0.000661237	0.00200208	0.00130723	0	0	0
G0907	Bacteria	Candidatus Tectomicrobia	NA	NA	NA	Candidatus Entotheonella	0.00113221	0.000936302	0.00123529	0.00157901	0.00168959	0.00320063	0.00339474	0	0.00285764	0	0	0	0	0	0.0011256	0.000685682
G0908	Bacteria	Proteobacteria	Gammaproteobacteria	NA	Competibacteraceae	Candidatus Competibacter	0.010932	0.0127677	0.0129089	0.00642642	0.00840752	0.0108661	0.00884075	0	0.00217394	0.000594682	0	0.000394088	0.00474048	0.00600063	0.00471715	0.00541232
G0909	Bacteria	NA	NA	NA	NA	Vermiphilus	0.000835633	0.000879272	0.000523531	0.000976676	0.00314669	0.00121981	0.000979003	0	0.000721425	0	0	0	0	0	0.00111912	0.000503578
G0910	Bacteria	Proteobacteria	Alphaproteobacteria	Rhizobiales	Bartonellaceae	Bartonella	0.00140033	0.00126763	0.00088718	0.00369738	0.0037834	0.00355555	0.000844265	0.0013955	0.00419638	0.00214067	0.00277893	0.000749201	0.00322633	0.00299747	0.00168156	0.00164808
G0911	Bacteria	Proteobacteria	Alphaproteobacteria	Rhizobiales	Aurantimonadaceae	Aurantimonas	0	0.000333807	0	0	0.00520717	0	0	0	0	0	0	0	0	0	0	0
G0912	Bacteria	Bacteroidetes	Cytophagia	Cytophagales	Amoebophilaceae	Candidatus Amoebophilus	0.00145967	0	0	0.000592543	0.00151665	0.00241503	0.00245004	0	0.0022899	0	0	0	0	0	0	0
G0913	Bacteria	Actinobacteria	Actinobacteria (high G+C Gram-positive bacteria)	Pseudonocardiales	Pseudonocardiaceae	Actinoalloteichus	0	0	0	0	0	0.000304033	0	0	0	0.000314486	0.000124982	0	0	0.000553025	0	0
G0914	Bacteria	Actinobacteria	Acidimicrobiia	Acidimicrobiales	Acidimicrobiaceae	Acidithrix	0	0	0	0	0	0	0	0	0.0013042	0	0	0	0	0	0	0.00034096
G0915	Bacteria	Proteobacteria	Alphaproteobacteria	Rhodobacterales	Rhodobacteraceae	Thalassobacter	0.00309689	0	0	0	0.0226193	0.00897148	0	0	0	0	0	0	0	0	0	0
G0916	Bacteria	Firmicutes	Bacilli	Lactobacillales	Enterococcaceae	Tetragenococcus	0.0006317	0	0	0	0	0.00139152	0.00147226	0	0	0	0	0	0	0	0	0
G0917	Bacteria	Proteobacteria	Gammaproteobacteria	Alteromonadales	Alteromonadaceae	Lacimicrobium	0.00881698	0.00651039	0.00451011	0.00408866	0.00618289	0.00844694	0.00560435	0	0	0	0	0	0.00425694	0.0026183	0.00495842	0.00426173
G0918	Archaea	Crenarchaeota	Thermoprotei	Thermoproteales	Thermoproteaceae	Pyrobaculum	0.00926837	0.0109699	0.00702298	0.0138767	0.00666589	0.0112513	0.00834286	0	0.0118527	0	0	0	0.0109401	0.00519185	0.00979637	0.0024994
G0919	Bacteria	Actinobacteria	Actinobacteria (high G+C Gram-positive bacteria)	Pseudonocardiales	Pseudonocardiaceae	Saccharopolyspora	0.00826722	0.00509078	0	0.00498267	0	0.00361243	0.00516625	0	0.00172165	0	0	0	0.00174449	0.00296909	0	0.00151748
G0920	Bacteria	Proteobacteria	Alphaproteobacteria	Rhizobiales	NA	NA	0	0	0	0	0.00077697	0	0	0	0	0	0.00242049	0.00382775	0.00166171	0	0	0
G0921	Bacteria	Proteobacteria	Gammaproteobacteria	Chromatiales	NA	NA	0	0.000929367	0.000866387	0.00111067	0	0	0	0	0	0	0	0.000680568	0.000668999	0	0	0
G0922	Archaea	Euryarchaeota	Archaeoglobi	Archaeoglobales	Archaeoglobaceae	Ferroglobus	0	0	0.000722123	0.001261	0	0	0	0	0	0.00311173	0.00426109	0.0042105	0	0.00490661	0.00268263	0.00438531
G0923	Archaea	Crenarchaeota	Thermoprotei	Desulfurococcales	Pyrodictiaceae	Pyrodictium	0.00944624	0.00812168	0.00903237	0.00634002	0.0123603	0.0099485	0.0103192	0	0.00135162	0.00248726	0	0.000592973	0.00531578	0.0050633	0.00466721	0.00483844
G0924	Bacteria	Proteobacteria	Alphaproteobacteria	Rhodobacterales	Rhodobacteraceae	Roseobacter	0	0	0	0.00112646	0	0	0	0	0	0	0.00265255	0.00251245	0	0.00162853	0.00161121	0.00215804
G0925	Bacteria	Proteobacteria	Alphaproteobacteria	NA	NA	Polymorphum	0	0	0	0	0	0	0	0	0	0.000415467	0.000372227	0.000511879	0.00061499	0	0	0.000288783
G0926	Bacteria	Actinobacteria	Actinobacteria (high G+C Gram-positive bacteria)	Micrococcales	Micrococcaceae	Renibacterium	0	0	0.000396858	0	0	0	0	0	0	0	0	0	0.000665744	0	0	0
G0927	Bacteria	Proteobacteria	Gammaproteobacteria	Chromatiales	Ectothiorhodospiraceae (purple sulfur bacteria)	Thioalkalivibrio	0	0	0	0.000487467	0	0	0.000554421	0	0.000239096	0.000618592	0.000599258	0	0.000440638	0	0	0
G0928	Bacteria	Firmicutes	Bacilli	Lactobacillales	Leuconostocaceae	Oenococcus	0.00167032	0.00143076	0.0013361	0	0	0.000532675	0	0	0	0.0010724	0	0	0.000767389	0	0.000867749	0.000397503
G0929	Bacteria	Proteobacteria	Gammaproteobacteria	Alteromonadales	Idiomarinaceae	NA	0.00140784	0.00110942	0.00122127	0	0	0.00163138	0.000459614	0	0	0	0	0	0	0	0.000495056	0.000556088
G0930	Bacteria	Chrysiogenetes	Chrysiogenetes	Chrysiogenales	Chrysiogenaceae	Desulfurispirillum	0.000363279	0	0	0	0	0.000814751	0.00108721	0	0.00136973	0	0	0	0	0.000323809	0	0.000550573
G0931	Bacteria	Proteobacteria	Gammaproteobacteria	Legionellales	Coxiellaceae	NA	0	0	0	0	0	0.000880422	0	0.00021124	0	0.000312786	0	0	0	0.000278721	0	0.000307424
G0932	Bacteria	Actinobacteria	Coriobacteriia	Coriobacteriales	Coriobacteriaceae	Collinsella	0	0	0.000251022	0	0	0	0.000430579	0.000729236	0.000375855	0	0	0.00107529	0.00732969	0	0	0
G0933	Bacteria	Actinobacteria	Actinobacteria (high G+C Gram-positive bacteria)	Micrococcales	Microbacteriaceae	Clavibacter	0	0	0	0.000490147	0.000565366	0	0	0.000728089	0	0	0.000356094	0	0.000619126	0.00028983	0.000288907	0
G0934	Bacteria	Proteobacteria	Alphaproteobacteria	Rhizobiales	Phyllobacteriaceae	Aquamicrobium	0	0	0	0	0	0	0.000999606	0	0.000227079	0	0	0.00176531	0.000879316	0	0	0
G0935	Bacteria	Bacteroidetes	Saprospiria	Saprospirales	Haliscomenobacteraceae	Phaeodactylibacter	0.00151406	0	0	0.00230367	0.00271913	0.00388894	0.0033921	0	0.00937562	0.0015661	0	0.00281082	0	0.00267016	0.00297363	0.00252327
G0936	Bacteria	Bacteroidetes	Flavobacteriia	Flavobacteriales	Flavobacteriaceae	Dokdonia	0.000457749	0.00268907	0.00290747	0.0032956	0	0.00234989	0.00369815	0	0.00632679	0	0	0	0.00108723	0.00162451	0.0025056	0.00207269
G0937	Bacteria	Proteobacteria	Gammaproteobacteria	Cellvibrionales	Cellvibrionaceae	Saccharophagus	0.00319964	0.0022326	0.00276527	0	0.00164115	0.00236326	0.00094235	0	0	0	0	0	0.000424561	0	0	0.00113487
G0938	Bacteria	Candidatus Berkelbacteria	NA	NA	NA	NA	0.00202716	0.000758369	0	0	0.00339453	0.00241323	0.00428237	0	0.00246909	0	0	0	0.000925753	0	0.001019	0.00106757
G0939	Bacteria	Actinobacteria	Actinobacteria (high G+C Gram-positive bacteria)	Micrococcales	Intrasporangiaceae	Phycicoccus	0.000400769	0.00049534	0	0	0	0	0	0	0	0	0	0	0	0	0	0
G0940	Bacteria	Cyanobacteria	NA	Chroococcales	Microcystaceae	Microcystis	0.00181822	0.00112732	0.00268286	0.00270169	0.00174746	0.00084174	0.00177664	0	0.000349543	0.00195271	0	0.00457962	0.00257367	0.00140068	0.0021312	0.00183822
G0941	Bacteria	Actinobacteria	Actinobacteria (high G+C Gram-positive bacteria)	Geodermatophilales	Geodermatophilaceae	Blastococcus	0.00432728	0	0	0	0	0	0	0	0	0.000842505	0	0	0	0	0	0
G0942	Bacteria	Proteobacteria	Alphaproteobacteria	Sphingomonadales	Sphingomonadaceae	Citromicrobium	0	0	0	0	0	0	0	0	0	6.80916e-05	0	0	0	0	0	0
G0943	Bacteria	Proteobacteria	Alphaproteobacteria	Rhizobiales	Methylobacteriaceae	Microvirga	0.00165036	0.00148466	0.00103501	0.000546595	0	0.000349517	0	0	0.000348351	0.000634895	0	0.000458317	0	0.000419749	0.00138231	0.000560407
G0944	Bacteria	Proteobacteria	Epsilonproteobacteria	Campylobacterales	Helicobacteraceae	Sulfuricurvum	0	0	0	0	0	0	0	0	0.000724066	0.000735863	0.000537098	0.000432207	0.000351149	0.00037142	0	0
G0945	Bacteria	Proteobacteria	Alphaproteobacteria	Rhodobacterales	Rhodobacteraceae	Shimia	0	0	0	0	0	0	0	0	0	0	0.000409234	0	0	0	0	0
G0946	Bacteria	Proteobacteria	Alphaproteobacteria	Rhodobacterales	Rhodobacteraceae	Phaeobacter	0	0.0011244	0	0.00275136	0	0	0	0	0.000669986	0	0.000466622	0.00258054	0	0.000596995	0.00100382	0
G0947	Bacteria	Proteobacteria	Betaproteobacteria	Neisseriales	Chromobacteriaceae	Laribacter	0.00196079	0.00141348	0.00106233	0	0	0.00325572	0.00121246	0	0	0	0	0	0.00112609	0	0	0.00139574
G0948	Bacteria	Proteobacteria	Alphaproteobacteria	Rhodobacterales	Rhodobacteraceae	Jannaschia	0	0	0	0	0	0.00488314	0	0	0.00150542	0	0	0	0	0	0	0
G0949	Bacteria	Proteobacteria	Gammaproteobacteria	Alteromonadales	Alteromonadaceae	Glaciecola	0	0	0	0	0	0	0	0	0.00215625	0.000652259	0.00282144	0.00265395	0	0.0020833	0.00207482	0.00245984
G0950	Bacteria	Actinobacteria	Actinobacteria (high G+C Gram-positive bacteria)	Geodermatophilales	Geodermatophilaceae	Geodermatophilus	0	0	0	0	0	0	0	0	0.000890724	0	0	0	0	0	0	0
G0951	Bacteria	Proteobacteria	Alphaproteobacteria	Holosporales	Candidatus Paracaedibacteraceae	Candidatus Paracaedibacter	0	0	0	0	0	0	0	0	0	0.000156792	0	0	0	0.000253847	0	0
G0952	Bacteria	Proteobacteria	Alphaproteobacteria	Rhodobacterales	Rhodobacteraceae	Actibacterium	0	0	0	0	0	0	0	0	0	0	0	0.00106543	0	0	0	0
G0953	Bacteria	Acidobacteria	Blastocatellia	NA	NA	Chloracidobacterium	0	0	0	0	0.000629648	0.000370662	0	0	0	0	0	0	0	0	0	0
G0954	Bacteria	Spirochaetes	NA	NA	NA	NA	0	0	0	0	0.00102297	0	0	0	0	0.0127119	0.0440818	0.0461269	0	0.0207265	0.0184627	0.015877
G0955	Bacteria	Bacteroidetes	Flavobacteriia	Flavobacteriales	Flavobacteriaceae	Zobellia	0.000565418	0.00215823	0.0022435	0.00599001	0	0.00131558	0.00531747	0	0.0132984	0	0	0	0.00142155	0.00387137	0.00391863	0.00411371
G0956	Bacteria	Proteobacteria	Gammaproteobacteria	NA	NA	Sedimenticola	0	0.000437869	0.000515007	0	0	0	0	0.000649378	0.000265271	0	0	0	0.000411002	0	0	0
G0957	Bacteria	Firmicutes	Clostridia	Halanaerobiales	Halobacteroidaceae	Candidatus Frackibacter	0.00367483	0.00255424	0	0.00651663	0.0130279	0.0138254	0.00877567	0	0.0144819	0	0	0.000544935	0.00225116	0.000922886	0.00624711	0.0024925
G0958	Bacteria	Proteobacteria	Betaproteobacteria	Burkholderiales	Burkholderiaceae	Limnobacter	0	0	0	0	0	0.000471282	0	0	0	0	0	0	0	0	0	0
G0959	Bacteria	Proteobacteria	Alphaproteobacteria	Rhodobacterales	Rhodobacteraceae	Oceanibulbus	0.000295041	0.00179047	0.00170436	0.00408829	0	0	0.000762924	0.000728855	0	0.00239873	0	0	0.00253739	0.00216152	0.00268461	0.00153715
G0960	Bacteria	Acidobacteria	NA	NA	NA	NA	0.0130323	0.0122346	0.0131252	0.00797889	0.0132659	0.0142914	0.00999106	0	0.000529309	0.00498214	0.0144421	0.0127879	0.00797754	0.0130764	0.013559	0.0148129
G0961	Bacteria	Firmicutes	Clostridia	Clostridiales	Peptococcaceae	Dehalobacter	0	0	0.000598032	0	0	0	0	0	0	0.00431742	0.0297397	0.0306502	0	0.0154802	0.0112713	0.0206816
G0962	Bacteria	Proteobacteria	Gammaproteobacteria	Oceanospirillales	Oceanospirillaceae	Bermanella	0	0	0	0	0	0	0	0	0	0.0034675	0	0	0	0	0	0
G0963	Bacteria	Proteobacteria	Alphaproteobacteria	Rhodobacterales	Rhodobacteraceae	Octadecabacter	0.000327643	0.000367023	0	0	0	0	0	0	0	0	0.000617079	0	0.00199129	0	0.000932811	0
G0964	Bacteria	Proteobacteria	Deltaproteobacteria	Myxococcales (fruiting gliding bacteria)	Vulgatibacteraceae	Vulgatibacter	0.00351079	0.0019112	0.00123187	0.00174178	0.00429131	0.00418898	0.00173051	0	0.000780552	0	0	0	0.00173246	0	0.000775839	0.000927634
G0965	Bacteria	Firmicutes	Bacilli	Bacillales	Bacillaceae	Tepidibacillus	0	0	0	0	0	0	0	0	0.00418176	0	0	0	0	0	0	0
G0966	Bacteria	Chloroflexi	Thermomicrobia	Sphaerobacterales	Sphaerobacteraceae	Sphaerobacter	0.00233516	0.00156026	0.00192254	0.00237147	0.00200029	0.00317212	0.00361373	0	0.00170689	0	0	0.00114083	0.000866318	0	0.00117041	0.00042152
G0967	Bacteria	Planctomycetes	Planctomycetia	Planctomycetales	Planctomycetaceae	Rubinisphaera	0.00163186	0.00102063	0.00125449	0.00046474	0	0.000881504	0.00171743	0	0	0	0	0.000547109	0.000820314	0	0.000929385	0.00103673
G0968	Bacteria	Proteobacteria	Alphaproteobacteria	Rhizobiales	Hyphomicrobiaceae	Rhodomicrobium	0	0	0	0	0	0	0	0	0	0	0	0	0.000582588	0	0	0
G0969	Bacteria	Planctomycetes	Phycisphaerae	Phycisphaerales	Phycisphaeraceae	Phycisphaera	0.000356578	0	0.000377828	0	0	0	0	0	0.000781546	0	0	0	0	0	0	0
G0970	Bacteria	Proteobacteria	Alphaproteobacteria	Rhodobacterales	Rhodobacteraceae	Marinosulfonomonas	0	0	0	0	0	0	0	0	0.00233978	0	0	0.00201108	0.00711782	0	0	0
G0971	Bacteria	Firmicutes	Clostridia	Clostridiales	Lachnospiraceae	Lachnoanaerobaculum	0.000853242	0	0.000644846	0.00544471	0.00163098	0	0	0	0	0.00133863	0	0	0.00256787	0	0.00210776	0
G0972	Bacteria	Synergistetes	Synergistia	Synergistales	Synergistaceae	Jonquetella	0	0.00348057	0.00407186	0.0079198	0.0272724	0.0202894	0.00504461	0	0.00744819	0.000830599	0	0.000545147	0.0034817	0.00802453	0.00564248	0.00496947
G0973	Bacteria	Actinobacteria	Acidimicrobiia	Acidimicrobiales	Acidimicrobiaceae	Ilumatobacter	0.000603528	0	0	0	0.000211782	0	0	0	0.000657712	0.000317108	0	0	0	0	0	0
G0974	Bacteria	Planctomycetes	Planctomycetia	Planctomycetales	Gemmataceae	Gemmata	0	0	0	0.00128734	0.00269768	0.000974532	0.00206911	0	0.0051738	0	0	0.000765853	0.00128743	0	0.00181046	0.00187534
G0975	Bacteria	Proteobacteria	Deltaproteobacteria	Desulfovibrionales	Desulfomicrobiaceae	Desulfoplanes	0.00797141	0.00514529	0.00475319	0.00555244	0.0154137	0.0133589	0.0049685	0	0.00122425	0	0	0	0.00494448	0.00157784	0.00461516	0.00566832
G0976	Bacteria	Actinobacteria	Actinobacteria (high G+C Gram-positive bacteria)	Micrococcales	Microbacteriaceae	Cryobacterium	0	0	0	0	0	0	0	0	0	0.000828341	0	0.000713408	0	0	0	0
G0977	Bacteria	Chlamydiae	Chlamydiia	Parachlamydiales	Criblamydiaceae	Criblamydia	0.000192799	0.000420686	0.000328385	0.000352311	0.00109914	0.000739374	0.000824387	0	0.0029109	0	0	0	0.000234048	0	0	0.00037275
G0978	Bacteria	Bacteroidetes	Flavobacteriia	Flavobacteriales	Flavobacteriaceae	Cloacibacterium	0	0	0	0	0.00769432	0	0	0	0	0	0	0	0	0	0	0
G0979	Bacteria	Firmicutes	Clostridia	Clostridiales	Christensenellaceae	Christensenella	0	0.000765881	0.000345164	0.00109834	0.00314147	0.0018776	0	0	0.000258271	0.000676219	0	0.0010373	0.00227577	0	0.00111358	0.000500961
G0980	Bacteria	Proteobacteria	Deltaproteobacteria	Myxococcales (fruiting gliding bacteria)	Polyangiaceae	Chondromyces	0	0	0	0.00160003	0	0	0	0	0	0	0	0	0	0	0.0006351	0
G0981	Bacteria	Firmicutes	Clostridia	Clostridiales	Eubacteriaceae	Anaerofustis	0	0	0.000641068	0.00131561	0.00574984	0.00110617	0.000896283	0	0	0	0	0	0	0	0.00122411	0
G0982	Bacteria	Proteobacteria	Gammaproteobacteria	Pasteurellales	Pasteurellaceae	Actinobacillus	0	0	0	0	0	0	0	0	0	0.000578628	0	0.000373967	0.00147703	0	0	0
G0983	Bacteria	Proteobacteria	Alphaproteobacteria	Rhodospirillales	Acetobacteraceae	Acidisphaera	0	0	0	0	0	0	0.000923346	0	0	0	0	0	0	0.00141559	0	0
G0984	Bacteria	Actinobacteria	Acidimicrobiia	Acidimicrobiales	Acidimicrobiaceae	Acidimicrobium	0.00107946	0	0	0	0.000361192	0.000461061	0.000709835	0	0.000360359	0.00133264	0.00113545	0.00141344	0.00446849	0	0	0
G0985	Bacteria	Proteobacteria	Gammaproteobacteria	Orbales	Orbaceae	Frischella	0	0	0	0	0	0	0	0	0	0	0	0	0.000744367	0	0	0
G0986	Bacteria	Actinobacteria	Actinobacteria (high G+C Gram-positive bacteria)	Bifidobacteriales	Bifidobacteriaceae	Alloscardovia	0	0	0	0	0	0	0.000837768	0	0.00136186	0	0	0	0.0015902	0	0	0
G0987	Bacteria	Proteobacteria	Gammaproteobacteria	Thiotrichales	Piscirickettsiaceae	Thiomicrospira	0	0	0	0.000917585	0	0	0.000608801	0	0.000390997	0	0	0	0	0	0	0
G0988	Bacteria	Bacteroidetes	Flavobacteriia	Flavobacteriales	Flavobacteriaceae	Sediminicola	0	0.000456659	0.000432143	0.00251416	0	0.00158765	0.00261631	0	0.00125425	0	0	0	0.000680571	0.000509988	0.000811079	0.00195494
G0989	Bacteria	Tenericutes	Mollicutes	Mycoplasmatales	Mycoplasmataceae	Candidatus Hepatoplasma	0	0.000332709	0.000241405	0.000313036	0.000157587	0.000993045	0.000651215	0.000114913	0.000607782	0	0	0	0	0	0.000146408	0.000110725
G0990	Bacteria	Proteobacteria	Gammaproteobacteria	Cellvibrionales	Halieaceae	Halioglobus	0	0	0	0.0011705	0	0	0	0	0	0	0	0	0	0	0	0
G0991	Bacteria	Proteobacteria	Alphaproteobacteria	Rhodobacterales	Rhodobacteraceae	Dinoroseobacter	0	0	0	0	0	0.00135588	0.00179826	0	0.00038281	0.000887086	0	0	0.000753153	0	0	0
G0992	Bacteria	Proteobacteria	Gammaproteobacteria	Chromatiales	Woeseiaceae	Woeseia	0	0	0.00102304	0	0	0.000416781	0.00144526	0	0	0	0	0	0	0	0	0
G0993	Bacteria	Bacteroidetes	Chitinophagia	Chitinophagales	Chitinophagaceae	Flavisolibacter	0	0	0	0	0	0	0	0	0	0.000484453	0	0	0.000337175	0	0	0

## Sheet: Species
Supplementary Table S1*. Community composition of each plant on different taxonomic levels. Given is the mean value for the five replicates of a plant.
								C1				C2	C3	C3	C4	C5	C6	C7	C7	C8	C9	C9	C9
								Hydro	Hydro	Hydro	Hydro	Both	Hydro	Hydro	Aceto	Hydro	Aceto	Aceto	Aceto	Hydro	Both	Both	Aceto
No.	SUPERKINGDOM	PHYLUM	CLASS	ORDER	FAMILY	GENUS	Species	BP06	BP07	BP08	BP12	BP15	BP10	BP13	BP01	BP16	BP05	BP02	BP03	BP04	BP09	BP11	BP14
S0001	Archaea	Euryarchaeota	Methanomicrobia	Methanosarcinales	Methanosaetaceae	Methanothrix	Methanothrix soehngenii (Methanosaeta concilii)	1.18806	0.794436	0.727979	0.758127	0.831733	0.755342	0.842814	32.8579	0.538928	23.4911	2.49682	0.780281	0.765624	0.819145	0.807928	6.0352
S0002	Archaea	Euryarchaeota	Methanomicrobia	Methanosarcinales	Methanosaetaceae	Methanothrix	Methanothrix thermoacetophila	0.0227646	0.0219145	0.0211885	0.00802652	0.00556209	0.010278	0.0133795	1.6985	0.0181395	0.958783	0.0794264	0.00852649	0.0131252	0.00725073	0.00781409	0.180769
S0003	Archaea	Euryarchaeota	Methanomicrobia	Methanomicrobiales	Methanomicrobiaceae	Methanoculleus	Methanoculleus bourgensis	25.1831	23.3531	23.3826	19.1876	8.74341	18.4954	21.3374	8.06332	34.402	8.34035	6.35807	7.81239	35.5644	11.4215	14.5084	9.78049
S0004	Bacteria	Proteobacteria	Gammaproteobacteria	Pseudomonadales	Pseudomonadaceae	Pseudomonas	Pseudomonas brenneri	0.219133	0.226258	0.249382	0.299689	0.368012	0.239717	0.254432	1.08224	0.348221	0.736435	0.273119	0.231183	0.202087	0.328946	0.212166	0.322612
S0005	Bacteria	Firmicutes	Clostridia	Thermoanaerobacterales	Thermoanaerobacterales Family III. Incertae Sedis	Thermovenabulum	Thermovenabulum gondwanense	0.098303	0.173571	0.173336	0.191335	0.205482	0.11805	0.166456	0.624459	0.043417	0.135523	0.11738	0.125436	0.0967097	0.187275	0.154119	0.152302
S0006	Archaea	Euryarchaeota	Methanomicrobia	Methanomicrobiales	Methanospirillaceae	Methanospirillum	Methanospirillum hungatei	1.37113	1.40188	1.54823	1.35103	0.61043	1.26133	1.3763	1.71252	0.812389	0.646889	0.221818	0.200615	0.889676	0.587566	0.663074	0.415729
S0007	Bacteria	Cyanobacteria	NA	Synechococcales	Chamaesiphonaceae	Chamaesiphon	Chamaesiphon minutus	0.242919	0.382198	0.387348	1.19712	0.543947	0.298503	0.568816	0.730204	0.159812	1.95228	0.407076	0.619728	0.957529	1.18881	0.641	0.605521
S0008	Bacteria	Proteobacteria	Gammaproteobacteria	Pseudomonadales	Pseudomonadaceae	Pseudomonas	Pseudomonas sp. M47T1	0.379713	0.430485	0.455737	0.56939	0.720094	0.478542	0.460487	1.00164	0.609167	0.602888	0.555885	0.522552	0.44354	0.577331	0.446277	0.337782
S0009	Archaea	Euryarchaeota	Methanomicrobia	Methanosarcinales	Methanosaetaceae	Methanothrix	Methanosaeta harundinacea	0.0604696	0.0577906	0.0560319	0.0702254	0.0576342	0.0664395	0.0615036	2.82365	0.0553599	0.589723	0.0762593	0.100003	0.0534364	0.0672702	0.0667404	0.184057
S0010	Bacteria	Firmicutes	Clostridia	Clostridiales	Clostridiaceae	Clostridium	Clostridium sp. CAG:221	0.475607	0.567449	0.552839	0.37653	0.471206	1.16027	0.565487	1.15942	0.328964	0.754247	0.210115	0.229183	0.334986	0.235679	0.308183	0.377365
[truncated: 2,049 more rows]

## Sheet: Proteins
Supplementary Table S1*. Community composition of each plant on different taxonomic levels. Given is the mean value for the five replicates of a plant.
[truncated: 5,857 more rows]

[truncated: 3 more sheets: KEGG terms, EC, Pathways]
