# Supplementary material for: Pseudomonas spp. are key players in agricultural biogas substrate degradation
Source: Sci Rep. 2019 Sep 6;9:12871. doi: 10.1038/s41598-019-49313-8 (PMC6731289; doi:10.1038/s41598-019-49313-8)
Supplement: Supplementary file 4 — Supplementary Table S4 [file 41598_2019_49313_MOESM4_ESM.xlsx]

## Sheet: Family
Supplementary Table S4*. Overview for all calculated spearman correlations. Different worksheets display various taxonomic and functional levels. Assignment for each taxonomic and functional level can be found in Supplementary Table S1.
Significant correlations on family level with p =< 0.01
	pH	Temperature	Cattle.Slurry	Maize.silage	Grass.silage	Corn	Dry.manure	Food.residues	VFA	C.N
F0001	NoCorr.	NoCorr.	NoCorr.	NoCorr.	NoCorr.	NoCorr.	NoCorr.	NoCorr.	-0.761765	NoCorr.
F0002	NoCorr.	NoCorr.	-0.685433	NoCorr.	NoCorr.	NoCorr.	NoCorr.	NoCorr.	0.761765	NoCorr.
F0003	NoCorr.	NoCorr.	NoCorr.	NoCorr.	NoCorr.	NoCorr.	NoCorr.	NoCorr.	NoCorr.	NoCorr.
F0004	NoCorr.	NoCorr.	NoCorr.	NoCorr.	NoCorr.	NoCorr.	NoCorr.	NoCorr.	0.635294	NoCorr.
F0005	NoCorr.	NoCorr.	NoCorr.	NoCorr.	NoCorr.	NoCorr.	NoCorr.	NoCorr.	NoCorr.	NoCorr.
F0006	NoCorr.	NoCorr.	NoCorr.	NoCorr.	NoCorr.	NoCorr.	0.625799	NoCorr.	NoCorr.	NoCorr.
F0007	NoCorr.	NoCorr.	NoCorr.	NoCorr.	NoCorr.	NoCorr.	NoCorr.	NoCorr.	NoCorr.	NoCorr.
F0008	NoCorr.	NoCorr.	NoCorr.	NoCorr.	NoCorr.	NoCorr.	NoCorr.	NoCorr.	NoCorr.	NoCorr.
F0009	NoCorr.	NoCorr.	NoCorr.	NoCorr.	NoCorr.	NoCorr.	NoCorr.	NoCorr.	NoCorr.	NoCorr.
F0010	NoCorr.	NoCorr.	NoCorr.	NoCorr.	NoCorr.	NoCorr.	NoCorr.	NoCorr.	NoCorr.	NoCorr.
F0011	NoCorr.	NoCorr.	NoCorr.	NoCorr.	NoCorr.	NoCorr.	NoCorr.	NoCorr.	NoCorr.	NoCorr.
F0012	NoCorr.	NoCorr.	NoCorr.	NoCorr.	NoCorr.	NoCorr.	NoCorr.	NoCorr.	0.75	NoCorr.
F0013	NoCorr.	NoCorr.	NoCorr.	NoCorr.	NoCorr.	NoCorr.	0.736654	NoCorr.	NoCorr.	NoCorr.
F0014	NoCorr.	NoCorr.	NoCorr.	NoCorr.	NoCorr.	NoCorr.	NoCorr.	NoCorr.	NoCorr.	NoCorr.
F0015	NoCorr.	NoCorr.	NoCorr.	NoCorr.	NoCorr.	NoCorr.	NoCorr.	NoCorr.	NoCorr.	NoCorr.
F0016	NoCorr.	NoCorr.	NoCorr.	NoCorr.	NoCorr.	NoCorr.	NoCorr.	NoCorr.	NoCorr.	NoCorr.
F0017	NoCorr.	-0.830251	NoCorr.	NoCorr.	NoCorr.	NoCorr.	NoCorr.	NoCorr.	NoCorr.	-0.691176
F0018	NoCorr.	NoCorr.	NoCorr.	NoCorr.	NoCorr.	NoCorr.	NoCorr.	NoCorr.	NoCorr.	NoCorr.
F0019	0.658879	NoCorr.	NoCorr.	NoCorr.	NoCorr.	0.762533	NoCorr.	NoCorr.	NoCorr.	NoCorr.
F0020	NoCorr.	NoCorr.	NoCorr.	NoCorr.	NoCorr.	NoCorr.	NoCorr.	NoCorr.	NoCorr.	NoCorr.
F0021	NoCorr.	NoCorr.	0.787582	NoCorr.	NoCorr.	NoCorr.	NoCorr.	NoCorr.	-0.732353	NoCorr.
F0022	NoCorr.	NoCorr.	NoCorr.	NoCorr.	NoCorr.	NoCorr.	0.736654	NoCorr.	NoCorr.	NoCorr.
F0023	NoCorr.	NoCorr.	NoCorr.	NoCorr.	NoCorr.	NoCorr.	0.704471	NoCorr.	NoCorr.	NoCorr.
F0024	NoCorr.	NoCorr.	NoCorr.	NoCorr.	NoCorr.	NoCorr.	0.675863	NoCorr.	NoCorr.	NoCorr.
F0025	NoCorr.	NoCorr.	NoCorr.	NoCorr.	NoCorr.	NoCorr.	NoCorr.	NoCorr.	NoCorr.	NoCorr.
F0026	NoCorr.	NoCorr.	NoCorr.	NoCorr.	NoCorr.	NoCorr.	NoCorr.	NoCorr.	0.820588	NoCorr.
F0027	NoCorr.	NoCorr.	NoCorr.	NoCorr.	NoCorr.	NoCorr.	NoCorr.	NoCorr.	NoCorr.	NoCorr.
F0028	NoCorr.	0.883473	NoCorr.	NoCorr.	NoCorr.	NoCorr.	NoCorr.	NoCorr.	NoCorr.	NoCorr.
F0029	NoCorr.	NoCorr.	NoCorr.	NoCorr.	NoCorr.	NoCorr.	NoCorr.	NoCorr.	NoCorr.	NoCorr.
F0030	NoCorr.	NoCorr.	NoCorr.	NoCorr.	NoCorr.	NoCorr.	NoCorr.	NoCorr.	NoCorr.	NoCorr.
F0031	NoCorr.	NoCorr.	NoCorr.	NoCorr.	NoCorr.	NoCorr.	NoCorr.	NoCorr.	NoCorr.	NoCorr.
F0032	NoCorr.	NoCorr.	NoCorr.	0.622855	NoCorr.	NoCorr.	NoCorr.	NoCorr.	0.65	NoCorr.
F0033	NoCorr.	NoCorr.	NoCorr.	NoCorr.	NoCorr.	NoCorr.	NoCorr.	NoCorr.	NoCorr.	NoCorr.
F0034	NoCorr.	NoCorr.	NoCorr.	NoCorr.	NoCorr.	NoCorr.	NoCorr.	NoCorr.	-0.841176	NoCorr.
F0035	NoCorr.	NoCorr.	NoCorr.	NoCorr.	NoCorr.	NoCorr.	0.697319	NoCorr.	NoCorr.	NoCorr.										K00192 und K00198
F0036	NoCorr.	NoCorr.	NoCorr.	NoCorr.	NoCorr.	NoCorr.	NoCorr.	NoCorr.	NoCorr.	NoCorr.
F0037	NoCorr.	NoCorr.	NoCorr.	NoCorr.	NoCorr.	NoCorr.	NoCorr.	NoCorr.	NoCorr.	NoCorr.
F0038	NoCorr.	NoCorr.	NoCorr.	NoCorr.	NoCorr.	NoCorr.	NoCorr.	NoCorr.	NoCorr.	NoCorr.
F0039	NoCorr.	NoCorr.	NoCorr.	NoCorr.	NoCorr.	NoCorr.	0.704471	NoCorr.	NoCorr.	NoCorr.
F0040	0.683114	NoCorr.	NoCorr.	NoCorr.	NoCorr.	0.653813	NoCorr.	-0.677379	0.635294	NoCorr.
F0041	NoCorr.	-0.699479	NoCorr.	NoCorr.	NoCorr.	NoCorr.	NoCorr.	NoCorr.	-0.697059	NoCorr.
F0042	0.696746	NoCorr.	NoCorr.	NoCorr.	NoCorr.	0.750619	NoCorr.	-0.66875	NoCorr.	NoCorr.
F0043	NoCorr.	NoCorr.	NoCorr.	NoCorr.	NoCorr.	NoCorr.	0.725927	NoCorr.	NoCorr.	NoCorr.
F0044	NoCorr.	NoCorr.	NoCorr.	NoCorr.	NoCorr.	NoCorr.	0.668711	NoCorr.	NoCorr.	NoCorr.
F0045	NoCorr.	NoCorr.	NoCorr.	NoCorr.	NoCorr.	NoCorr.	NoCorr.	NoCorr.	NoCorr.	NoCorr.
F0046	NoCorr.	NoCorr.	NoCorr.	NoCorr.	NoCorr.	NoCorr.	NoCorr.	NoCorr.	NoCorr.	NoCorr.
F0047	NoCorr.	NoCorr.	NoCorr.	NoCorr.	NoCorr.	NoCorr.	NoCorr.	NoCorr.	NoCorr.	NoCorr.
F0048	NoCorr.	-0.710123	NoCorr.	NoCorr.	NoCorr.	NoCorr.	NoCorr.	NoCorr.	-0.714706	-0.658824
F0049	NoCorr.	NoCorr.	NoCorr.	NoCorr.	NoCorr.	NoCorr.	0.77599	NoCorr.	NoCorr.	NoCorr.
F0050	NoCorr.	NoCorr.	NoCorr.	NoCorr.	NoCorr.	NoCorr.	NoCorr.	NoCorr.	NoCorr.	NoCorr.
F0051	NoCorr.	NoCorr.	NoCorr.	NoCorr.	NoCorr.	NoCorr.	0.686591	NoCorr.	NoCorr.	NoCorr.
F0052	NoCorr.	NoCorr.	NoCorr.	NoCorr.	NoCorr.	NoCorr.	NoCorr.	NoCorr.	NoCorr.	NoCorr.
F0053	NoCorr.	NoCorr.	NoCorr.	NoCorr.	NoCorr.	NoCorr.	0.690167	NoCorr.	NoCorr.	NoCorr.
F0054	NoCorr.	NoCorr.	NoCorr.	NoCorr.	NoCorr.	NoCorr.	NoCorr.	NoCorr.	NoCorr.	NoCorr.
F0058	NoCorr.	NoCorr.	NoCorr.	NoCorr.	NoCorr.	0.677642	NoCorr.	NoCorr.	NoCorr.	NoCorr.
F0059	NoCorr.	NoCorr.	NoCorr.	NoCorr.	NoCorr.	NoCorr.	NoCorr.	NoCorr.	NoCorr.	NoCorr.
F0060	NoCorr.	NoCorr.	NoCorr.	NoCorr.	NoCorr.	NoCorr.	0.75811	NoCorr.	NoCorr.	NoCorr.
F0061	NoCorr.	NoCorr.	NoCorr.	NoCorr.	NoCorr.	NoCorr.	NoCorr.	NoCorr.	NoCorr.	NoCorr.
F0062	0.628586	NoCorr.	NoCorr.	NoCorr.	NoCorr.	0.673174	NoCorr.	NoCorr.	NoCorr.	NoCorr.
F0063	NoCorr.	NoCorr.	NoCorr.	NoCorr.	NoCorr.	NoCorr.	NoCorr.	NoCorr.	NoCorr.	NoCorr.
F0064	NoCorr.	NoCorr.	NoCorr.	NoCorr.	NoCorr.	NoCorr.	NoCorr.	NoCorr.	NoCorr.	NoCorr.
F0065	NoCorr.	NoCorr.	NoCorr.	NoCorr.	NoCorr.	NoCorr.	NoCorr.	NoCorr.	NoCorr.	NoCorr.
F0066	NoCorr.	NoCorr.	NoCorr.	NoCorr.	NoCorr.	0.629984	NoCorr.	NoCorr.	0.694118	NoCorr.
F0067	NoCorr.	NoCorr.	NoCorr.	NoCorr.	NoCorr.	NoCorr.	NoCorr.	NoCorr.	NoCorr.	NoCorr.
F0068	NoCorr.	NoCorr.	NoCorr.	NoCorr.	NoCorr.	NoCorr.	NoCorr.	NoCorr.	NoCorr.	NoCorr.
F0069	NoCorr.	NoCorr.	NoCorr.	0.634833	0.674552	NoCorr.	NoCorr.	NoCorr.	NoCorr.	NoCorr.
F0070	NoCorr.	NoCorr.	NoCorr.	NoCorr.	NoCorr.	NoCorr.	0.672287	NoCorr.	NoCorr.	NoCorr.
F0071	NoCorr.	NoCorr.	NoCorr.	NoCorr.	NoCorr.	NoCorr.	NoCorr.	NoCorr.	NoCorr.	NoCorr.
F0073	NoCorr.	NoCorr.	0.649903	NoCorr.	NoCorr.	NoCorr.	NoCorr.	NoCorr.	-0.670588	NoCorr.
F0074	NoCorr.	NoCorr.	NoCorr.	NoCorr.	NoCorr.	NoCorr.	NoCorr.	NoCorr.	NoCorr.	NoCorr.
F0075	0.702805	NoCorr.	NoCorr.	NoCorr.	NoCorr.	0.743172	NoCorr.	-0.664435	NoCorr.	NoCorr.
F0079	NoCorr.	NoCorr.	NoCorr.	-0.625849	NoCorr.	NoCorr.	NoCorr.	NoCorr.	NoCorr.	NoCorr.
F0080	NoCorr.	NoCorr.	NoCorr.	0.625849	NoCorr.	0.674663	NoCorr.	NoCorr.	NoCorr.	NoCorr.
F0081	NoCorr.	NoCorr.	NoCorr.	NoCorr.	NoCorr.	-0.668706	NoCorr.	NoCorr.	NoCorr.	NoCorr.
F0083	NoCorr.	NoCorr.	NoCorr.	NoCorr.	0.633624	NoCorr.	NoCorr.	NoCorr.	NoCorr.	NoCorr.
F0084	NoCorr.	NoCorr.	NoCorr.	NoCorr.	NoCorr.	NoCorr.	NoCorr.	NoCorr.	NoCorr.	NoCorr.
F0085	NoCorr.	NoCorr.	NoCorr.	NoCorr.	NoCorr.	NoCorr.	NoCorr.	NoCorr.	NoCorr.	NoCorr.
F0087	NoCorr.	NoCorr.	NoCorr.	NoCorr.	NoCorr.	NoCorr.	NoCorr.	NoCorr.	NoCorr.	NoCorr.
F0088	NoCorr.	NoCorr.	NoCorr.	NoCorr.	NoCorr.	NoCorr.	NoCorr.	NoCorr.	0.667647	NoCorr.
F0089	0.719466	NoCorr.	NoCorr.	NoCorr.	NoCorr.	NoCorr.	NoCorr.	NoCorr.	NoCorr.	NoCorr.
F0090	NoCorr.	NoCorr.	NoCorr.	NoCorr.	NoCorr.	NoCorr.	NoCorr.	NoCorr.	NoCorr.	NoCorr.
F0091	NoCorr.	NoCorr.	NoCorr.	NoCorr.	NoCorr.	NoCorr.	0.625799	NoCorr.	NoCorr.	NoCorr.
F0093	NoCorr.	NoCorr.	NoCorr.	NoCorr.	NoCorr.	NoCorr.	NoCorr.	NoCorr.	NoCorr.	NoCorr.
F0096	NoCorr.	NoCorr.	NoCorr.	NoCorr.	NoCorr.	NoCorr.	NoCorr.	NoCorr.	0.694118	NoCorr.
F0097	NoCorr.	-0.767907	NoCorr.	NoCorr.	NoCorr.	NoCorr.	NoCorr.	NoCorr.	NoCorr.	NoCorr.
F0099	NoCorr.	NoCorr.	NoCorr.	NoCorr.	NoCorr.	NoCorr.	NoCorr.	NoCorr.	NoCorr.	NoCorr.
F0104	NoCorr.	NoCorr.	NoCorr.	NoCorr.	NoCorr.	NoCorr.	NoCorr.	NoCorr.	NoCorr.	-0.717647
F0108	NoCorr.	NoCorr.	NoCorr.	NoCorr.	NoCorr.	0.716364	NoCorr.	NoCorr.	NoCorr.	NoCorr.
F0110	0.661909	NoCorr.	NoCorr.	NoCorr.	NoCorr.	NoCorr.	NoCorr.	NoCorr.	NoCorr.	NoCorr.
F0113	NoCorr.	NoCorr.	NoCorr.	NoCorr.	NoCorr.	NoCorr.	NoCorr.	NoCorr.	NoCorr.	NoCorr.
F0115	NoCorr.	NoCorr.	NoCorr.	NoCorr.	NoCorr.	NoCorr.	NoCorr.	NoCorr.	NoCorr.	NoCorr.
F0119	NoCorr.	NoCorr.	NoCorr.	NoCorr.	NoCorr.	NoCorr.	NoCorr.	NoCorr.	NoCorr.	NoCorr.
F0120	NoCorr.	NoCorr.	NoCorr.	NoCorr.	NoCorr.	NoCorr.	NoCorr.	NoCorr.	NoCorr.	NoCorr.
F0127	NoCorr.	0.693397	NoCorr.	NoCorr.	NoCorr.	NoCorr.	NoCorr.	NoCorr.	0.752941	0.670588
F0129	NoCorr.	-0.685794	NoCorr.	NoCorr.	NoCorr.	NoCorr.	NoCorr.	NoCorr.	NoCorr.	NoCorr.
F0134	NoCorr.	NoCorr.	NoCorr.	NoCorr.	NoCorr.	NoCorr.	NoCorr.	NoCorr.	0.726471	NoCorr.
F0136	NoCorr.	NoCorr.	NoCorr.	NoCorr.	NoCorr.	NoCorr.	NoCorr.	NoCorr.	NoCorr.	NoCorr.
F0141	NoCorr.	NoCorr.	NoCorr.	NoCorr.	NoCorr.	NoCorr.	NoCorr.	NoCorr.	0.676471	NoCorr.
F0143	NoCorr.	NoCorr.	NoCorr.	NoCorr.	NoCorr.	0.761044	NoCorr.	NoCorr.	NoCorr.	NoCorr.
F0146	NoCorr.	NoCorr.	NoCorr.	NoCorr.	NoCorr.	NoCorr.	NoCorr.	-0.677379	NoCorr.	NoCorr.
F0150	NoCorr.	0.643217	-0.629178	NoCorr.	NoCorr.	NoCorr.	NoCorr.	NoCorr.	0.638235	NoCorr.
F0152	NoCorr.	NoCorr.	NoCorr.	NoCorr.	NoCorr.	NoCorr.	NoCorr.	NoCorr.	NoCorr.	NoCorr.
F0154	NoCorr.	NoCorr.	NoCorr.	NoCorr.	NoCorr.	NoCorr.	NoCorr.	NoCorr.	0.676471	NoCorr.
F0155	NoCorr.	NoCorr.	NoCorr.	NoCorr.	NoCorr.	NoCorr.	NoCorr.	NoCorr.	NoCorr.	NoCorr.
F0158	NoCorr.	NoCorr.	NoCorr.	NoCorr.	NoCorr.	NoCorr.	NoCorr.	NoCorr.	NoCorr.	NoCorr.
F0159	NoCorr.	NoCorr.	NoCorr.	NoCorr.	NoCorr.	NoCorr.	NoCorr.	NoCorr.	NoCorr.	NoCorr.
F0160	NoCorr.	NoCorr.	NoCorr.	0.670767	NoCorr.	NoCorr.	NoCorr.	NoCorr.	NoCorr.	NoCorr.
F0163	NoCorr.	0.699479	NoCorr.	NoCorr.	NoCorr.	NoCorr.	NoCorr.	NoCorr.	0.691176	NoCorr.
F0166	NoCorr.	NoCorr.	NoCorr.	NoCorr.	NoCorr.	NoCorr.	NoCorr.	NoCorr.	NoCorr.	NoCorr.
F0169	NoCorr.	NoCorr.	NoCorr.	NoCorr.	NoCorr.	0.743172	NoCorr.	NoCorr.	NoCorr.	NoCorr.
F0173	NoCorr.	NoCorr.	NoCorr.	NoCorr.	NoCorr.	NoCorr.	NoCorr.	NoCorr.	NoCorr.	NoCorr.
F0175	NoCorr.	NoCorr.	NoCorr.	NoCorr.	NoCorr.	NoCorr.	NoCorr.	NoCorr.	NoCorr.	NoCorr.
F0177	NoCorr.	0.711644	NoCorr.	NoCorr.	NoCorr.	NoCorr.	NoCorr.	NoCorr.	0.735294	NoCorr.
F0187	NoCorr.	0.837854	NoCorr.	NoCorr.	NoCorr.	NoCorr.	NoCorr.	NoCorr.	NoCorr.	NoCorr.
F0192	NoCorr.	NoCorr.	NoCorr.	NoCorr.	NoCorr.	NoCorr.	NoCorr.	NoCorr.	NoCorr.	NoCorr.
F0193	NoCorr.	0.816566	NoCorr.	NoCorr.	NoCorr.	NoCorr.	NoCorr.	NoCorr.	0.75	NoCorr.
F0194	NoCorr.	NoCorr.	NoCorr.	NoCorr.	NoCorr.	NoCorr.	NoCorr.	NoCorr.	NoCorr.	NoCorr.
F0201	NoCorr.	NoCorr.	NoCorr.	NoCorr.	NoCorr.	0.819127	NoCorr.	-0.634234	NoCorr.	NoCorr.
F0215	NoCorr.	NoCorr.	NoCorr.	0.757607	NoCorr.	NoCorr.	NoCorr.	NoCorr.	NoCorr.	NoCorr.
F0220	NoCorr.	NoCorr.	NoCorr.	NoCorr.	NoCorr.	NoCorr.	NoCorr.	NoCorr.	0.717647	NoCorr.
F0227	0.705834	NoCorr.	NoCorr.	NoCorr.	NoCorr.	0.708918	NoCorr.	NoCorr.	0.629412	NoCorr.
F0243	NoCorr.	NoCorr.	NoCorr.	NoCorr.	NoCorr.	NoCorr.	NoCorr.	NoCorr.	NoCorr.	NoCorr.
F0272	NoCorr.	NoCorr.	NoCorr.	NoCorr.	NoCorr.	NoCorr.	NoCorr.	NoCorr.	NoCorr.	NoCorr.
F0287	NoCorr.	NoCorr.	NoCorr.	NoCorr.	NoCorr.	NoCorr.	NoCorr.	NoCorr.	NoCorr.	NoCorr.

## Sheet: Genus
Supplementary Table S4*. Overview for all calculated spearman correlations. Different worksheets display various taxonomic and functional levels. Assignment for each taxonomic and functional level can be found in Supplementary Table S1.
Significant correlations on genus level with p =< 0.01
	pH	Temperature	Cattle.Slurry	Maize.silage	Grass.silage	Corn	Dry.manure	Food.residues	VFA	C.N
G0001	NoCorr.	NoCorr.	NoCorr.	NoCorr.	NoCorr.	NoCorr.	NoCorr.	NoCorr.	-0.761765	NoCorr.
G0002	NoCorr.	NoCorr.	-0.688394	NoCorr.	NoCorr.	NoCorr.	NoCorr.	NoCorr.	0.744118	NoCorr.
G0003	NoCorr.	NoCorr.	NoCorr.	NoCorr.	NoCorr.	NoCorr.	NoCorr.	NoCorr.	NoCorr.	NoCorr.
G0004	NoCorr.	NoCorr.	NoCorr.	NoCorr.	NoCorr.	NoCorr.	NoCorr.	NoCorr.	NoCorr.	NoCorr.
G0005	NoCorr.	NoCorr.	NoCorr.	NoCorr.	NoCorr.	NoCorr.	NoCorr.	NoCorr.	NoCorr.	NoCorr.
G0006	NoCorr.	NoCorr.	NoCorr.	NoCorr.	NoCorr.	NoCorr.	0.625799	NoCorr.	NoCorr.	NoCorr.
G0007	NoCorr.	NoCorr.	NoCorr.	NoCorr.	NoCorr.	NoCorr.	NoCorr.	NoCorr.	NoCorr.	NoCorr.
G0008	NoCorr.	NoCorr.	NoCorr.	NoCorr.	NoCorr.	NoCorr.	NoCorr.	NoCorr.	NoCorr.	NoCorr.
G0009	NoCorr.	NoCorr.	NoCorr.	NoCorr.	NoCorr.	NoCorr.	NoCorr.	NoCorr.	NoCorr.	NoCorr.
G0010	NoCorr.	NoCorr.	NoCorr.	NoCorr.	NoCorr.	NoCorr.	NoCorr.	NoCorr.	NoCorr.	NoCorr.
G0011	NoCorr.	NoCorr.	NoCorr.	NoCorr.	NoCorr.	NoCorr.	NoCorr.	NoCorr.	NoCorr.	NoCorr.
G0012	NoCorr.	NoCorr.	NoCorr.	NoCorr.	NoCorr.	NoCorr.	NoCorr.	NoCorr.	0.717647	NoCorr.
G0013	NoCorr.	NoCorr.	NoCorr.	NoCorr.	NoCorr.	NoCorr.	0.736654	NoCorr.	NoCorr.	NoCorr.
G0014	NoCorr.	NoCorr.	NoCorr.	NoCorr.	NoCorr.	NoCorr.	NoCorr.	NoCorr.	NoCorr.	NoCorr.
G0015	NoCorr.	NoCorr.	NoCorr.	NoCorr.	NoCorr.	NoCorr.	NoCorr.	NoCorr.	NoCorr.	NoCorr.
G0016	NoCorr.	NoCorr.	NoCorr.	NoCorr.	NoCorr.	NoCorr.	NoCorr.	NoCorr.	NoCorr.	NoCorr.
G0017	NoCorr.	-0.80288	NoCorr.	NoCorr.	NoCorr.	NoCorr.	NoCorr.	NoCorr.	NoCorr.	-0.720588
G0018	NoCorr.	NoCorr.	NoCorr.	NoCorr.	NoCorr.	NoCorr.	NoCorr.	NoCorr.	NoCorr.	NoCorr.
G0019	0.658879	NoCorr.	NoCorr.	NoCorr.	NoCorr.	0.774448	NoCorr.	NoCorr.	NoCorr.	NoCorr.
G0020	NoCorr.	NoCorr.	NoCorr.	NoCorr.	NoCorr.	NoCorr.	NoCorr.	NoCorr.	NoCorr.	NoCorr.
G0021	NoCorr.	NoCorr.	NoCorr.	NoCorr.	NoCorr.	NoCorr.	NoCorr.	NoCorr.	NoCorr.	NoCorr.
G0022	NoCorr.	NoCorr.	NoCorr.	NoCorr.	NoCorr.	NoCorr.	0.736654	NoCorr.	NoCorr.	NoCorr.
G0023	NoCorr.	NoCorr.	NoCorr.	NoCorr.	NoCorr.	NoCorr.	0.704471	NoCorr.	NoCorr.	NoCorr.
G0024	NoCorr.	NoCorr.	NoCorr.	NoCorr.	NoCorr.	NoCorr.	0.675863	NoCorr.	NoCorr.	NoCorr.
G0025	NoCorr.	-0.831111	NoCorr.	NoCorr.	NoCorr.	NoCorr.	NoCorr.	NoCorr.	-0.628758	NoCorr.
G0026	NoCorr.	NoCorr.	NoCorr.	NoCorr.	NoCorr.	NoCorr.	NoCorr.	NoCorr.	0.820588	NoCorr.
G0027	NoCorr.	NoCorr.	NoCorr.	NoCorr.	NoCorr.	NoCorr.	NoCorr.	NoCorr.	NoCorr.	NoCorr.
G0028	NoCorr.	NoCorr.	NoCorr.	NoCorr.	0.718512	NoCorr.	NoCorr.	NoCorr.	NoCorr.	NoCorr.
G0029	NoCorr.	NoCorr.	NoCorr.	NoCorr.	NoCorr.	NoCorr.	NoCorr.	NoCorr.	NoCorr.	NoCorr.
G0030	NoCorr.	NoCorr.	NoCorr.	NoCorr.	NoCorr.	NoCorr.	NoCorr.	NoCorr.	NoCorr.	NoCorr.
G0031	NoCorr.	NoCorr.	NoCorr.	NoCorr.	NoCorr.	NoCorr.	NoCorr.	NoCorr.	NoCorr.	NoCorr.
G0032	NoCorr.	NoCorr.	NoCorr.	NoCorr.	NoCorr.	NoCorr.	NoCorr.	NoCorr.	NoCorr.	NoCorr.
G0033	NoCorr.	-0.723809	NoCorr.	NoCorr.	NoCorr.	NoCorr.	NoCorr.	NoCorr.	NoCorr.	NoCorr.
G0034	NoCorr.	NoCorr.	NoCorr.	0.622855	NoCorr.	NoCorr.	NoCorr.	NoCorr.	0.65	NoCorr.
G0035	NoCorr.	NoCorr.	NoCorr.	NoCorr.	NoCorr.	NoCorr.	NoCorr.	NoCorr.	NoCorr.	NoCorr.
G0036	NoCorr.	NoCorr.	NoCorr.	NoCorr.	NoCorr.	NoCorr.	NoCorr.	NoCorr.	NoCorr.	NoCorr.
G0037	NoCorr.	NoCorr.	NoCorr.	NoCorr.	NoCorr.	NoCorr.	NoCorr.	NoCorr.	-0.841176	NoCorr.
G0038	NoCorr.	NoCorr.	NoCorr.	NoCorr.	NoCorr.	NoCorr.	NoCorr.	NoCorr.	NoCorr.	NoCorr.
G0039	NoCorr.	-0.739015	NoCorr.	NoCorr.	NoCorr.	NoCorr.	NoCorr.	NoCorr.	-0.702941	NoCorr.
G0040	NoCorr.	NoCorr.	NoCorr.	NoCorr.	NoCorr.	NoCorr.	NoCorr.	NoCorr.	NoCorr.	NoCorr.
G0041	NoCorr.	NoCorr.	NoCorr.	NoCorr.	NoCorr.	NoCorr.	NoCorr.	NoCorr.	NoCorr.	NoCorr.
G0042	NoCorr.	-0.666026	NoCorr.	NoCorr.	NoCorr.	NoCorr.	NoCorr.	NoCorr.	NoCorr.	-0.714706
G0043	NoCorr.	NoCorr.	NoCorr.	NoCorr.	NoCorr.	NoCorr.	NoCorr.	NoCorr.	NoCorr.	NoCorr.
G0044	NoCorr.	NoCorr.	NoCorr.	NoCorr.	NoCorr.	NoCorr.	0.704471	NoCorr.	NoCorr.	NoCorr.
G0045	0.669482	NoCorr.	NoCorr.	NoCorr.	NoCorr.	0.68062	NoCorr.	-0.681693	NoCorr.	NoCorr.
G0046	NoCorr.	NoCorr.	NoCorr.	NoCorr.	NoCorr.	NoCorr.	NoCorr.	NoCorr.	NoCorr.	NoCorr.
G0047	NoCorr.	NoCorr.	NoCorr.	NoCorr.	NoCorr.	NoCorr.	NoCorr.	NoCorr.	NoCorr.	NoCorr.
G0048	NoCorr.	-0.699479	NoCorr.	NoCorr.	NoCorr.	NoCorr.	NoCorr.	NoCorr.	-0.697059	NoCorr.
G0049	0.696746	NoCorr.	NoCorr.	NoCorr.	NoCorr.	0.750619	NoCorr.	-0.66875	NoCorr.	NoCorr.
G0050	NoCorr.	NoCorr.	NoCorr.	NoCorr.	NoCorr.	NoCorr.	0.725927	NoCorr.	NoCorr.	NoCorr.
G0051	NoCorr.	NoCorr.	0.624736	NoCorr.	NoCorr.	NoCorr.	NoCorr.	NoCorr.	NoCorr.	NoCorr.
G0052	0.660394	NoCorr.	NoCorr.	NoCorr.	NoCorr.	0.691046	NoCorr.	-0.66875	NoCorr.	NoCorr.
G0053	NoCorr.	NoCorr.	NoCorr.	NoCorr.	NoCorr.	NoCorr.	NoCorr.	NoCorr.	NoCorr.	NoCorr.
G0054	NoCorr.	NoCorr.	0.642501	NoCorr.	NoCorr.	NoCorr.	NoCorr.	NoCorr.	NoCorr.	NoCorr.
G0055	NoCorr.	NoCorr.	NoCorr.	NoCorr.	NoCorr.	NoCorr.	NoCorr.	NoCorr.	NoCorr.	NoCorr.
G0056	NoCorr.	-0.87978	NoCorr.	NoCorr.	NoCorr.	NoCorr.	NoCorr.	NoCorr.	NoCorr.	NoCorr.
G0057	NoCorr.	NoCorr.	NoCorr.	NoCorr.	NoCorr.	NoCorr.	NoCorr.	NoCorr.	NoCorr.	NoCorr.
G0059	NoCorr.	NoCorr.	NoCorr.	NoCorr.	NoCorr.	NoCorr.	0.77599	NoCorr.	NoCorr.	NoCorr.
G0060	NoCorr.	NoCorr.	NoCorr.	NoCorr.	NoCorr.	NoCorr.	NoCorr.	NoCorr.	NoCorr.	NoCorr.
G0061	NoCorr.	NoCorr.	NoCorr.	NoCorr.	NoCorr.	NoCorr.	0.736654	NoCorr.	NoCorr.	NoCorr.
G0062	NoCorr.	NoCorr.	NoCorr.	NoCorr.	NoCorr.	NoCorr.	NoCorr.	NoCorr.	NoCorr.	NoCorr.
G0063	NoCorr.	NoCorr.	NoCorr.	NoCorr.	NoCorr.	NoCorr.	NoCorr.	NoCorr.	NoCorr.	NoCorr.
G0065	NoCorr.	NoCorr.	NoCorr.	NoCorr.	NoCorr.	NoCorr.	0.668711	NoCorr.	NoCorr.	NoCorr.
G0066	NoCorr.	NoCorr.	NoCorr.	NoCorr.	NoCorr.	NoCorr.	NoCorr.	NoCorr.	NoCorr.	NoCorr.
G0070	NoCorr.	NoCorr.	NoCorr.	NoCorr.	NoCorr.	0.677642	NoCorr.	NoCorr.	NoCorr.	NoCorr.
G0071	NoCorr.	NoCorr.	NoCorr.	NoCorr.	NoCorr.	NoCorr.	NoCorr.	NoCorr.	0.673529	NoCorr.
G0072	NoCorr.	NoCorr.	NoCorr.	NoCorr.	NoCorr.	NoCorr.	NoCorr.	NoCorr.	0.635294	NoCorr.
G0073	NoCorr.	NoCorr.	NoCorr.	NoCorr.	NoCorr.	NoCorr.	0.786718	NoCorr.	NoCorr.	NoCorr.
G0075	NoCorr.	NoCorr.	NoCorr.	NoCorr.	NoCorr.	NoCorr.	NoCorr.	NoCorr.	NoCorr.	NoCorr.
G0076	0.628586	NoCorr.	NoCorr.	NoCorr.	NoCorr.	0.673174	NoCorr.	NoCorr.	NoCorr.	NoCorr.
G0077	NoCorr.	NoCorr.	NoCorr.	NoCorr.	NoCorr.	NoCorr.	NoCorr.	NoCorr.	NoCorr.	NoCorr.
G0078	NoCorr.	NoCorr.	NoCorr.	NoCorr.	NoCorr.	NoCorr.	NoCorr.	NoCorr.	NoCorr.	NoCorr.
G0079	NoCorr.	NoCorr.	NoCorr.	NoCorr.	NoCorr.	NoCorr.	NoCorr.	NoCorr.	NoCorr.	NoCorr.
G0080	NoCorr.	NoCorr.	NoCorr.	NoCorr.	NoCorr.	NoCorr.	NoCorr.	NoCorr.	NoCorr.	NoCorr.
G0082	NoCorr.	NoCorr.	NoCorr.	NoCorr.	NoCorr.	0.65977	NoCorr.	NoCorr.	0.729412	NoCorr.
G0083	NoCorr.	NoCorr.	NoCorr.	NoCorr.	NoCorr.	NoCorr.	NoCorr.	NoCorr.	NoCorr.	NoCorr.
G0084	NoCorr.	NoCorr.	NoCorr.	NoCorr.	NoCorr.	NoCorr.	NoCorr.	NoCorr.	NoCorr.	NoCorr.
G0085	NoCorr.	NoCorr.	NoCorr.	NoCorr.	NoCorr.	NoCorr.	NoCorr.	NoCorr.	NoCorr.	NoCorr.
G0087	NoCorr.	NoCorr.	NoCorr.	NoCorr.	NoCorr.	NoCorr.	0.672287	NoCorr.	NoCorr.	NoCorr.
G0088	NoCorr.	NoCorr.	NoCorr.	NoCorr.	NoCorr.	NoCorr.	NoCorr.	NoCorr.	NoCorr.	NoCorr.
G0090	NoCorr.	NoCorr.	0.649903	NoCorr.	NoCorr.	NoCorr.	NoCorr.	NoCorr.	-0.670588	NoCorr.
G0091	NoCorr.	NoCorr.	NoCorr.	NoCorr.	NoCorr.	NoCorr.	NoCorr.	NoCorr.	NoCorr.	NoCorr.
G0092	0.702805	NoCorr.	NoCorr.	NoCorr.	NoCorr.	0.743172	NoCorr.	-0.664435	NoCorr.	NoCorr.
G0095	NoCorr.	-0.681232	NoCorr.	NoCorr.	NoCorr.	NoCorr.	NoCorr.	NoCorr.	NoCorr.	NoCorr.
G0099	NoCorr.	NoCorr.	NoCorr.	-0.6528	NoCorr.	NoCorr.	NoCorr.	NoCorr.	NoCorr.	NoCorr.
G0101	NoCorr.	NoCorr.	-0.667668	NoCorr.	NoCorr.	NoCorr.	NoCorr.	NoCorr.	0.632353	NoCorr.
G0102	NoCorr.	NoCorr.	NoCorr.	0.77258	NoCorr.	0.717853	NoCorr.	-0.647177	NoCorr.	NoCorr.
G0107	NoCorr.	NoCorr.	NoCorr.	NoCorr.	NoCorr.	NoCorr.	NoCorr.	NoCorr.	NoCorr.	NoCorr.
G0108	NoCorr.	NoCorr.	NoCorr.	NoCorr.	NoCorr.	NoCorr.	NoCorr.	NoCorr.	NoCorr.	NoCorr.
G0110	NoCorr.	NoCorr.	NoCorr.	NoCorr.	NoCorr.	NoCorr.	NoCorr.	NoCorr.	-0.77065	NoCorr.
G0113	NoCorr.	NoCorr.	NoCorr.	NoCorr.	NoCorr.	NoCorr.	NoCorr.	NoCorr.	NoCorr.	NoCorr.
G0114	NoCorr.	NoCorr.	NoCorr.	NoCorr.	0.633624	NoCorr.	NoCorr.	NoCorr.	NoCorr.	NoCorr.
G0115	NoCorr.	NoCorr.	NoCorr.	NoCorr.	NoCorr.	NoCorr.	NoCorr.	NoCorr.	NoCorr.	NoCorr.
G0119	NoCorr.	NoCorr.	NoCorr.	NoCorr.	NoCorr.	NoCorr.	0.661559	NoCorr.	NoCorr.	NoCorr.
G0121	NoCorr.	NoCorr.	NoCorr.	NoCorr.	NoCorr.	NoCorr.	NoCorr.	NoCorr.	NoCorr.	NoCorr.
G0122	NoCorr.	NoCorr.	NoCorr.	NoCorr.	NoCorr.	NoCorr.	NoCorr.	NoCorr.	0.644118	NoCorr.
G0123	NoCorr.	NoCorr.	NoCorr.	NoCorr.	NoCorr.	NoCorr.	NoCorr.	NoCorr.	NoCorr.	NoCorr.
G0125	NoCorr.	NoCorr.	NoCorr.	NoCorr.	NoCorr.	NoCorr.	NoCorr.	NoCorr.	NoCorr.	NoCorr.
G0126	NoCorr.	NoCorr.	NoCorr.	NoCorr.	0.665457	NoCorr.	NoCorr.	NoCorr.	NoCorr.	NoCorr.
G0127	0.719466	NoCorr.	NoCorr.	NoCorr.	NoCorr.	NoCorr.	NoCorr.	NoCorr.	NoCorr.	NoCorr.
G0128	NoCorr.	NoCorr.	NoCorr.	NoCorr.	NoCorr.	NoCorr.	NoCorr.	NoCorr.	NoCorr.	NoCorr.
G0129	NoCorr.	NoCorr.	NoCorr.	0.631838	NoCorr.	NoCorr.	NoCorr.	NoCorr.	NoCorr.	NoCorr.
G0130	NoCorr.	NoCorr.	NoCorr.	NoCorr.	NoCorr.	NoCorr.	NoCorr.	NoCorr.	0.655882	NoCorr.
G0131	NoCorr.	NoCorr.	NoCorr.	NoCorr.	NoCorr.	NoCorr.	NoCorr.	NoCorr.	NoCorr.	NoCorr.
G0135	NoCorr.	0.906282	NoCorr.	NoCorr.	NoCorr.	NoCorr.	NoCorr.	NoCorr.	0.688235	NoCorr.
G0137	NoCorr.	NoCorr.	NoCorr.	NoCorr.	NoCorr.	NoCorr.	NoCorr.	NoCorr.	0.694118	NoCorr.
G0138	NoCorr.	-0.745097	NoCorr.	NoCorr.	NoCorr.	NoCorr.	NoCorr.	NoCorr.	NoCorr.	NoCorr.
G0146	NoCorr.	NoCorr.	NoCorr.	NoCorr.	NoCorr.	NoCorr.	NoCorr.	NoCorr.	NoCorr.	NoCorr.
G0148	NoCorr.	NoCorr.	NoCorr.	NoCorr.	NoCorr.	NoCorr.	0.675863	NoCorr.	NoCorr.	NoCorr.
G0152	NoCorr.	NoCorr.	NoCorr.	NoCorr.	NoCorr.	NoCorr.	NoCorr.	NoCorr.	NoCorr.	NoCorr.
G0154	0.661909	NoCorr.	NoCorr.	NoCorr.	NoCorr.	NoCorr.	NoCorr.	NoCorr.	NoCorr.	NoCorr.
G0155	NoCorr.	NoCorr.	NoCorr.	NoCorr.	NoCorr.	0.756576	NoCorr.	NoCorr.	NoCorr.	NoCorr.
G0156	NoCorr.	NoCorr.	NoCorr.	NoCorr.	NoCorr.	NoCorr.	NoCorr.	NoCorr.	NoCorr.	NoCorr.
G0165	NoCorr.	NoCorr.	NoCorr.	NoCorr.	NoCorr.	NoCorr.	NoCorr.	NoCorr.	NoCorr.	NoCorr.
G0173	NoCorr.	NoCorr.	NoCorr.	NoCorr.	NoCorr.	NoCorr.	NoCorr.	NoCorr.	-0.738235	NoCorr.
G0175	NoCorr.	NoCorr.	NoCorr.	NoCorr.	NoCorr.	NoCorr.	NoCorr.	NoCorr.	NoCorr.	NoCorr.
G0176	NoCorr.	NoCorr.	NoCorr.	NoCorr.	NoCorr.	NoCorr.	NoCorr.	NoCorr.	NoCorr.	NoCorr.
G0179	NoCorr.	NoCorr.	NoCorr.	NoCorr.	NoCorr.	NoCorr.	NoCorr.	NoCorr.	NoCorr.	NoCorr.
G0181	NoCorr.	NoCorr.	NoCorr.	NoCorr.	NoCorr.	NoCorr.	NoCorr.	NoCorr.	NoCorr.	NoCorr.
G0187	NoCorr.	0.693397	NoCorr.	NoCorr.	NoCorr.	NoCorr.	NoCorr.	NoCorr.	0.752941	0.670588
G0196	NoCorr.	NoCorr.	NoCorr.	0.643817	NoCorr.	0.68211	NoCorr.	NoCorr.	NoCorr.	NoCorr.
G0198	NoCorr.	NoCorr.	NoCorr.	NoCorr.	NoCorr.	NoCorr.	NoCorr.	NoCorr.	NoCorr.	NoCorr.
G0212	NoCorr.	NoCorr.	NoCorr.	NoCorr.	NoCorr.	NoCorr.	NoCorr.	NoCorr.	0.676471	NoCorr.
G0216	NoCorr.	NoCorr.	NoCorr.	NoCorr.	NoCorr.	0.761044	NoCorr.	NoCorr.	NoCorr.	NoCorr.
G0223	NoCorr.	NoCorr.	NoCorr.	NoCorr.	NoCorr.	NoCorr.	NoCorr.	-0.677379	NoCorr.	NoCorr.
G0226	NoCorr.	0.62649	NoCorr.	NoCorr.	NoCorr.	NoCorr.	NoCorr.	NoCorr.	0.761765	NoCorr.
G0228	NoCorr.	0.643217	-0.629178	NoCorr.	NoCorr.	NoCorr.	NoCorr.	NoCorr.	0.638235	NoCorr.
G0233	NoCorr.	NoCorr.	0.652864	NoCorr.	NoCorr.	NoCorr.	NoCorr.	NoCorr.	NoCorr.	NoCorr.
G0237	NoCorr.	NoCorr.	NoCorr.	NoCorr.	NoCorr.	NoCorr.	NoCorr.	NoCorr.	NoCorr.	NoCorr.
G0240	NoCorr.	NoCorr.	NoCorr.	NoCorr.	NoCorr.	NoCorr.	NoCorr.	NoCorr.	NoCorr.	NoCorr.
G0246	NoCorr.	NoCorr.	NoCorr.	NoCorr.	NoCorr.	NoCorr.	NoCorr.	NoCorr.	NoCorr.	NoCorr.
G0247	NoCorr.	NoCorr.	NoCorr.	0.670767	NoCorr.	NoCorr.	NoCorr.	NoCorr.	NoCorr.	NoCorr.
G0258	NoCorr.	NoCorr.	NoCorr.	NoCorr.	NoCorr.	NoCorr.	NoCorr.	NoCorr.	0.623529	NoCorr.
G0260	NoCorr.	NoCorr.	NoCorr.	NoCorr.	NoCorr.	NoCorr.	NoCorr.	NoCorr.	NoCorr.	NoCorr.
G0264	NoCorr.	NoCorr.	NoCorr.	NoCorr.	NoCorr.	NoCorr.	NoCorr.	NoCorr.	0.691176	NoCorr.
G0270	NoCorr.	NoCorr.	NoCorr.	NoCorr.	NoCorr.	NoCorr.	NoCorr.	NoCorr.	NoCorr.	NoCorr.
G0279	NoCorr.	NoCorr.	NoCorr.	NoCorr.	NoCorr.	NoCorr.	NoCorr.	NoCorr.	NoCorr.	NoCorr.
G0281	NoCorr.	NoCorr.	NoCorr.	NoCorr.	NoCorr.	NoCorr.	NoCorr.	NoCorr.	NoCorr.	NoCorr.
G0283	NoCorr.	NoCorr.	NoCorr.	NoCorr.	NoCorr.	NoCorr.	NoCorr.	NoCorr.	NoCorr.	NoCorr.
G0288	NoCorr.	0.635614	NoCorr.	NoCorr.	NoCorr.	NoCorr.	NoCorr.	NoCorr.	0.682353	NoCorr.
G0291	NoCorr.	NoCorr.	NoCorr.	NoCorr.	NoCorr.	NoCorr.	NoCorr.	NoCorr.	NoCorr.	NoCorr.
G0317	NoCorr.	NoCorr.	NoCorr.	NoCorr.	NoCorr.	NoCorr.	NoCorr.	NoCorr.	0.647059	NoCorr.
G0321	NoCorr.	NoCorr.	NoCorr.	NoCorr.	NoCorr.	NoCorr.	NoCorr.	NoCorr.	NoCorr.	NoCorr.
G0322	NoCorr.	0.816566	NoCorr.	NoCorr.	NoCorr.	NoCorr.	NoCorr.	NoCorr.	0.75	NoCorr.
G0326	NoCorr.	NoCorr.	NoCorr.	NoCorr.	NoCorr.	NoCorr.	NoCorr.	NoCorr.	NoCorr.	NoCorr.
G0334	NoCorr.	NoCorr.	NoCorr.	0.715684	NoCorr.	NoCorr.	NoCorr.	NoCorr.	NoCorr.	NoCorr.
G0339	NoCorr.	NoCorr.	NoCorr.	NoCorr.	NoCorr.	NoCorr.	NoCorr.	NoCorr.	NoCorr.	NoCorr.
G0342	0.710378	NoCorr.	NoCorr.	NoCorr.	NoCorr.	0.756576	NoCorr.	-0.629919	NoCorr.	NoCorr.
G0381	NoCorr.	NoCorr.	NoCorr.	0.757607	NoCorr.	NoCorr.	NoCorr.	NoCorr.	NoCorr.	NoCorr.
G0383	0.670996	NoCorr.	NoCorr.	NoCorr.	NoCorr.	0.710407	NoCorr.	NoCorr.	NoCorr.	NoCorr.
G0403	0.692202	NoCorr.	NoCorr.	NoCorr.	NoCorr.	0.746151	NoCorr.	NoCorr.	NoCorr.	NoCorr.
G0439	NoCorr.	NoCorr.	NoCorr.	NoCorr.	NoCorr.	NoCorr.	NoCorr.	NoCorr.	NoCorr.	NoCorr.
G0457	NoCorr.	NoCorr.	-0.67211	NoCorr.	NoCorr.	0.632962	NoCorr.	NoCorr.	0.694118	NoCorr.
G0476	NoCorr.	0.697959	NoCorr.	NoCorr.	NoCorr.	NoCorr.	NoCorr.	NoCorr.	0.720588	NoCorr.
G0519	NoCorr.	NoCorr.	NoCorr.	NoCorr.	NoCorr.	NoCorr.	NoCorr.	NoCorr.	NoCorr.	NoCorr.
G0557	NoCorr.	NoCorr.	NoCorr.	NoCorr.	NoCorr.	NoCorr.	NoCorr.	NoCorr.	0.65	NoCorr.
G0558	NoCorr.	NoCorr.	NoCorr.	NoCorr.	NoCorr.	NoCorr.	NoCorr.	NoCorr.	NoCorr.	NoCorr.
G0567	NoCorr.	NoCorr.	NoCorr.	NoCorr.	NoCorr.	NoCorr.	NoCorr.	NoCorr.	NoCorr.	NoCorr.
G0571	NoCorr.	NoCorr.	NoCorr.	NoCorr.	NoCorr.	NoCorr.	NoCorr.	NoCorr.	0.764706	NoCorr.
G0615	0.717951	NoCorr.	NoCorr.	NoCorr.	NoCorr.	0.650834	NoCorr.	NoCorr.	NoCorr.	NoCorr.
G0638	NoCorr.	NoCorr.	NoCorr.	NoCorr.	NoCorr.	NoCorr.	NoCorr.	NoCorr.	NoCorr.	NoCorr.
G0747	NoCorr.	0.850019	NoCorr.	NoCorr.	NoCorr.	NoCorr.	NoCorr.	NoCorr.	NoCorr.	NoCorr.
G0783	NoCorr.	NoCorr.	NoCorr.	NoCorr.	NoCorr.	NoCorr.	NoCorr.	NoCorr.	0.729412	NoCorr.

## Sheet: Species
Supplementary Table S4*. Overview for all calculated spearman correlations. Different worksheets display various taxonomic and functional levels. Assignment for each taxonomic and functional level can be found in Supplementary Table S1.
Significant correlations on species level with p =< 0.01
	pH	Temperature	Cattle.Slurry	Maize.silage	Grass.silage	Corn	Dry.manure	Food.residues	VFA	C.N
S0001	NoCorr.	NoCorr.	NoCorr.	NoCorr.	NoCorr.	NoCorr.	NoCorr.	NoCorr.	-0.735294	NoCorr.
S0002	NoCorr.	NoCorr.	NoCorr.	NoCorr.	NoCorr.	NoCorr.	NoCorr.	NoCorr.	NoCorr.	NoCorr.
S0003	NoCorr.	NoCorr.	-0.726885	NoCorr.	NoCorr.	NoCorr.	NoCorr.	NoCorr.	0.755882	NoCorr.
S0004	NoCorr.	NoCorr.	NoCorr.	NoCorr.	NoCorr.	NoCorr.	NoCorr.	NoCorr.	NoCorr.	NoCorr.
S0005	NoCorr.	NoCorr.	NoCorr.	NoCorr.	NoCorr.	NoCorr.	NoCorr.	NoCorr.	NoCorr.	NoCorr.
S0006	NoCorr.	NoCorr.	NoCorr.	NoCorr.	NoCorr.	NoCorr.	NoCorr.	NoCorr.	NoCorr.	NoCorr.
S0007	NoCorr.	NoCorr.	NoCorr.	NoCorr.	NoCorr.	NoCorr.	0.625799	NoCorr.	NoCorr.	NoCorr.
S0008	NoCorr.	NoCorr.	NoCorr.	-0.643816	NoCorr.	NoCorr.	NoCorr.	NoCorr.	NoCorr.	NoCorr.
S0009	NoCorr.	NoCorr.	NoCorr.	NoCorr.	NoCorr.	NoCorr.	NoCorr.	NoCorr.	-0.747059	NoCorr.
S0010	NoCorr.	NoCorr.	NoCorr.	NoCorr.	NoCorr.	NoCorr.	NoCorr.	NoCorr.	NoCorr.	NoCorr.
S0011	NoCorr.	NoCorr.	NoCorr.	NoCorr.	NoCorr.	NoCorr.	NoCorr.	NoCorr.	NoCorr.	NoCorr.
S0012	NoCorr.	NoCorr.	NoCorr.	NoCorr.	NoCorr.	NoCorr.	NoCorr.	NoCorr.	NoCorr.	NoCorr.
S0013	NoCorr.	NoCorr.	NoCorr.	NoCorr.	NoCorr.	NoCorr.	NoCorr.	NoCorr.	NoCorr.	NoCorr.
S0014	NoCorr.	NoCorr.	NoCorr.	NoCorr.	NoCorr.	NoCorr.	NoCorr.	NoCorr.	NoCorr.	NoCorr.
S0015	NoCorr.	NoCorr.	NoCorr.	NoCorr.	NoCorr.	NoCorr.	NoCorr.	NoCorr.	NoCorr.	NoCorr.
S0016	NoCorr.	NoCorr.	NoCorr.	NoCorr.	NoCorr.	NoCorr.	NoCorr.	NoCorr.	0.717647	NoCorr.
S0017	NoCorr.	NoCorr.	NoCorr.	NoCorr.	NoCorr.	NoCorr.	0.736654	NoCorr.	NoCorr.	NoCorr.
S0018	NoCorr.	NoCorr.	NoCorr.	NoCorr.	NoCorr.	NoCorr.	NoCorr.	NoCorr.	NoCorr.	NoCorr.
S0019	NoCorr.	NoCorr.	0.692836	NoCorr.	NoCorr.	NoCorr.	NoCorr.	NoCorr.	-0.726471	NoCorr.
S0020	NoCorr.	NoCorr.	NoCorr.	NoCorr.	NoCorr.	NoCorr.	NoCorr.	NoCorr.	NoCorr.	NoCorr.
S0021	NoCorr.	-0.80288	NoCorr.	NoCorr.	NoCorr.	NoCorr.	NoCorr.	NoCorr.	NoCorr.	-0.720588
S0022	NoCorr.	NoCorr.	NoCorr.	NoCorr.	NoCorr.	NoCorr.	NoCorr.	NoCorr.	NoCorr.	NoCorr.
S0023	NoCorr.	NoCorr.	NoCorr.	NoCorr.	NoCorr.	NoCorr.	NoCorr.	NoCorr.	NoCorr.	NoCorr.
S0024	0.658879	NoCorr.	NoCorr.	NoCorr.	NoCorr.	0.762533	NoCorr.	NoCorr.	NoCorr.	NoCorr.
S0025	NoCorr.	NoCorr.	NoCorr.	NoCorr.	NoCorr.	NoCorr.	0.686591	NoCorr.	NoCorr.	NoCorr.
S0026	NoCorr.	NoCorr.	NoCorr.	NoCorr.	NoCorr.	NoCorr.	NoCorr.	NoCorr.	NoCorr.	NoCorr.
S0027	NoCorr.	0.696438	NoCorr.	NoCorr.	NoCorr.	NoCorr.	NoCorr.	NoCorr.	NoCorr.	NoCorr.
S0028	NoCorr.	NoCorr.	NoCorr.	NoCorr.	NoCorr.	NoCorr.	NoCorr.	NoCorr.	NoCorr.	NoCorr.
S0029	NoCorr.	NoCorr.	NoCorr.	NoCorr.	NoCorr.	NoCorr.	0.74023	NoCorr.	NoCorr.	NoCorr.
S0030	NoCorr.	NoCorr.	NoCorr.	NoCorr.	NoCorr.	NoCorr.	0.704471	NoCorr.	NoCorr.	NoCorr.
S0031	NoCorr.	NoCorr.	NoCorr.	NoCorr.	NoCorr.	NoCorr.	0.675863	NoCorr.	NoCorr.	NoCorr.
S0032	NoCorr.	-0.831111	NoCorr.	NoCorr.	NoCorr.	NoCorr.	NoCorr.	NoCorr.	-0.628758	NoCorr.
S0033	NoCorr.	NoCorr.	NoCorr.	NoCorr.	NoCorr.	NoCorr.	NoCorr.	NoCorr.	0.823529	NoCorr.
S0034	NoCorr.	NoCorr.	NoCorr.	NoCorr.	NoCorr.	NoCorr.	NoCorr.	NoCorr.	NoCorr.	NoCorr.
S0035	NoCorr.	NoCorr.	NoCorr.	NoCorr.	0.718512	NoCorr.	NoCorr.	NoCorr.	NoCorr.	NoCorr.
S0036	NoCorr.	NoCorr.	NoCorr.	NoCorr.	NoCorr.	NoCorr.	NoCorr.	NoCorr.	NoCorr.	NoCorr.
S0037	NoCorr.	NoCorr.	NoCorr.	NoCorr.	NoCorr.	NoCorr.	NoCorr.	NoCorr.	NoCorr.	NoCorr.
S0038	NoCorr.	NoCorr.	0.632138	NoCorr.	NoCorr.	NoCorr.	NoCorr.	NoCorr.	-0.758823	NoCorr.
S0039	NoCorr.	NoCorr.	NoCorr.	NoCorr.	NoCorr.	NoCorr.	NoCorr.	NoCorr.	-0.667647	NoCorr.
S0040	NoCorr.	NoCorr.	NoCorr.	NoCorr.	NoCorr.	NoCorr.	NoCorr.	NoCorr.	NoCorr.	NoCorr.
S0041	NoCorr.	NoCorr.	NoCorr.	NoCorr.	NoCorr.	NoCorr.	NoCorr.	NoCorr.	NoCorr.	NoCorr.
S0042	NoCorr.	NoCorr.	NoCorr.	NoCorr.	NoCorr.	NoCorr.	NoCorr.	NoCorr.	NoCorr.	NoCorr.
S0043	NoCorr.	NoCorr.	NoCorr.	0.622855	NoCorr.	NoCorr.	NoCorr.	NoCorr.	0.65	NoCorr.
S0044	NoCorr.	NoCorr.	NoCorr.	NoCorr.	NoCorr.	NoCorr.	NoCorr.	NoCorr.	NoCorr.	NoCorr.
S0045	NoCorr.	NoCorr.	NoCorr.	NoCorr.	NoCorr.	NoCorr.	NoCorr.	NoCorr.	NoCorr.	NoCorr.
S0046	NoCorr.	NoCorr.	NoCorr.	NoCorr.	NoCorr.	NoCorr.	NoCorr.	NoCorr.	-0.9	NoCorr.
S0047	NoCorr.	NoCorr.	NoCorr.	NoCorr.	NoCorr.	NoCorr.	NoCorr.	NoCorr.	NoCorr.	NoCorr.
S0048	NoCorr.	-0.739015	NoCorr.	NoCorr.	NoCorr.	NoCorr.	NoCorr.	NoCorr.	-0.702941	NoCorr.
S0049	NoCorr.	NoCorr.	NoCorr.	NoCorr.	NoCorr.	NoCorr.	NoCorr.	NoCorr.	NoCorr.	NoCorr.
S0050	NoCorr.	NoCorr.	NoCorr.	NoCorr.	NoCorr.	NoCorr.	NoCorr.	NoCorr.	NoCorr.	NoCorr.
S0051	NoCorr.	NoCorr.	NoCorr.	NoCorr.	NoCorr.	NoCorr.	NoCorr.	NoCorr.	NoCorr.	NoCorr.
S0052	NoCorr.	-0.711644	NoCorr.	NoCorr.	NoCorr.	NoCorr.	NoCorr.	NoCorr.	NoCorr.	-0.735294
S0053	NoCorr.	NoCorr.	NoCorr.	NoCorr.	NoCorr.	NoCorr.	NoCorr.	NoCorr.	NoCorr.	NoCorr.
S0054	NoCorr.	-0.701	NoCorr.	NoCorr.	NoCorr.	NoCorr.	NoCorr.	NoCorr.	NoCorr.	NoCorr.
S0055	NoCorr.	NoCorr.	NoCorr.	NoCorr.	NoCorr.	NoCorr.	0.704471	NoCorr.	NoCorr.	NoCorr.
S0056	NoCorr.	NoCorr.	NoCorr.	NoCorr.	NoCorr.	NoCorr.	NoCorr.	NoCorr.	NoCorr.	NoCorr.
S0057	NoCorr.	NoCorr.	NoCorr.	NoCorr.	NoCorr.	NoCorr.	NoCorr.	NoCorr.	NoCorr.	NoCorr.
S0058	NoCorr.	NoCorr.	NoCorr.	NoCorr.	NoCorr.	NoCorr.	NoCorr.	NoCorr.	NoCorr.	NoCorr.
S0059	NoCorr.	-0.699479	NoCorr.	NoCorr.	NoCorr.	NoCorr.	NoCorr.	NoCorr.	-0.697059	NoCorr.
S0060	0.696746	NoCorr.	NoCorr.	NoCorr.	NoCorr.	0.750619	NoCorr.	-0.66875	NoCorr.	NoCorr.
S0061	NoCorr.	NoCorr.	NoCorr.	NoCorr.	NoCorr.	NoCorr.	NoCorr.	NoCorr.	NoCorr.	NoCorr.
S0062	NoCorr.	NoCorr.	NoCorr.	NoCorr.	NoCorr.	NoCorr.	NoCorr.	NoCorr.	NoCorr.	NoCorr.
S0064	NoCorr.	NoCorr.	NoCorr.	NoCorr.	NoCorr.	NoCorr.	NoCorr.	NoCorr.	NoCorr.	NoCorr.
S0065	NoCorr.	NoCorr.	NoCorr.	NoCorr.	NoCorr.	NoCorr.	NoCorr.	NoCorr.	NoCorr.	NoCorr.
S0066	0.660394	NoCorr.	NoCorr.	NoCorr.	NoCorr.	0.691046	NoCorr.	-0.66875	NoCorr.	NoCorr.
S0067	NoCorr.	NoCorr.	NoCorr.	NoCorr.	NoCorr.	NoCorr.	NoCorr.	NoCorr.	NoCorr.	NoCorr.
S0068	NoCorr.	NoCorr.	0.642501	NoCorr.	NoCorr.	NoCorr.	NoCorr.	NoCorr.	NoCorr.	NoCorr.
S0069	NoCorr.	NoCorr.	NoCorr.	NoCorr.	NoCorr.	NoCorr.	NoCorr.	NoCorr.	NoCorr.	NoCorr.
S0070	NoCorr.	NoCorr.	0.624736	NoCorr.	NoCorr.	NoCorr.	NoCorr.	NoCorr.	-0.652941	NoCorr.
S0071	NoCorr.	-0.87978	NoCorr.	NoCorr.	NoCorr.	NoCorr.	NoCorr.	NoCorr.	NoCorr.	NoCorr.
S0072	NoCorr.	NoCorr.	NoCorr.	NoCorr.	NoCorr.	NoCorr.	NoCorr.	NoCorr.	NoCorr.	NoCorr.
S0074	NoCorr.	NoCorr.	NoCorr.	NoCorr.	NoCorr.	-0.677642	NoCorr.	NoCorr.	NoCorr.	NoCorr.
S0075	NoCorr.	NoCorr.	NoCorr.	NoCorr.	NoCorr.	NoCorr.	NoCorr.	NoCorr.	NoCorr.	NoCorr.
S0076	NoCorr.	NoCorr.	NoCorr.	NoCorr.	NoCorr.	NoCorr.	NoCorr.	NoCorr.	NoCorr.	NoCorr.
S0077	NoCorr.	NoCorr.	NoCorr.	NoCorr.	NoCorr.	0.632962	NoCorr.	NoCorr.	0.735294	NoCorr.
S0078	NoCorr.	NoCorr.	NoCorr.	NoCorr.	NoCorr.	NoCorr.	NoCorr.	NoCorr.	NoCorr.	NoCorr.
S0079	NoCorr.	0.632573	NoCorr.	NoCorr.	NoCorr.	NoCorr.	NoCorr.	NoCorr.	NoCorr.	NoCorr.
S0080	NoCorr.	NoCorr.	NoCorr.	NoCorr.	NoCorr.	NoCorr.	0.736654	NoCorr.	NoCorr.	NoCorr.
S0081	NoCorr.	NoCorr.	NoCorr.	NoCorr.	NoCorr.	NoCorr.	NoCorr.	NoCorr.	NoCorr.	NoCorr.
S0082	NoCorr.	NoCorr.	NoCorr.	NoCorr.	NoCorr.	NoCorr.	NoCorr.	NoCorr.	NoCorr.	NoCorr.
S0083	NoCorr.	NoCorr.	NoCorr.	NoCorr.	NoCorr.	NoCorr.	NoCorr.	NoCorr.	NoCorr.	NoCorr.
S0085	NoCorr.	NoCorr.	NoCorr.	NoCorr.	NoCorr.	NoCorr.	NoCorr.	NoCorr.	NoCorr.	NoCorr.
S0086	NoCorr.	NoCorr.	NoCorr.	NoCorr.	NoCorr.	NoCorr.	0.668711	NoCorr.	NoCorr.	NoCorr.
S0087	NoCorr.	NoCorr.	NoCorr.	NoCorr.	NoCorr.	NoCorr.	NoCorr.	NoCorr.	NoCorr.	NoCorr.
S0092	NoCorr.	NoCorr.	NoCorr.	NoCorr.	NoCorr.	NoCorr.	NoCorr.	NoCorr.	0.673529	NoCorr.
S0094	NoCorr.	NoCorr.	NoCorr.	NoCorr.	NoCorr.	NoCorr.	0.77599	NoCorr.	NoCorr.	NoCorr.
S0096	NoCorr.	NoCorr.	NoCorr.	NoCorr.	NoCorr.	NoCorr.	NoCorr.	NoCorr.	NoCorr.	NoCorr.
S0097	NoCorr.	NoCorr.	NoCorr.	NoCorr.	NoCorr.	NoCorr.	NoCorr.	NoCorr.	NoCorr.	NoCorr.
S0098	0.65585	NoCorr.	NoCorr.	NoCorr.	NoCorr.	0.683599	NoCorr.	NoCorr.	NoCorr.	NoCorr.
S0099	NoCorr.	NoCorr.	NoCorr.	NoCorr.	NoCorr.	NoCorr.	NoCorr.	NoCorr.	NoCorr.	NoCorr.
S0100	NoCorr.	NoCorr.	NoCorr.	NoCorr.	NoCorr.	NoCorr.	NoCorr.	NoCorr.	NoCorr.	NoCorr.
S0101	NoCorr.	NoCorr.	NoCorr.	NoCorr.	NoCorr.	NoCorr.	NoCorr.	NoCorr.	NoCorr.	NoCorr.
S0102	NoCorr.	NoCorr.	NoCorr.	NoCorr.	NoCorr.	NoCorr.	NoCorr.	NoCorr.	NoCorr.	NoCorr.
S0103	NoCorr.	NoCorr.	NoCorr.	NoCorr.	NoCorr.	NoCorr.	NoCorr.	NoCorr.	NoCorr.	NoCorr.
S0105	NoCorr.	NoCorr.	NoCorr.	NoCorr.	NoCorr.	NoCorr.	NoCorr.	NoCorr.	NoCorr.	NoCorr.
S0106	NoCorr.	NoCorr.	NoCorr.	NoCorr.	NoCorr.	NoCorr.	NoCorr.	NoCorr.	NoCorr.	NoCorr.
S0107	NoCorr.	NoCorr.	0.661747	NoCorr.	NoCorr.	NoCorr.	NoCorr.	NoCorr.	-0.732353	NoCorr.
S0108	NoCorr.	NoCorr.	NoCorr.	NoCorr.	NoCorr.	NoCorr.	NoCorr.	NoCorr.	NoCorr.	NoCorr.
S0109	NoCorr.	NoCorr.	NoCorr.	NoCorr.	NoCorr.	NoCorr.	NoCorr.	NoCorr.	NoCorr.	NoCorr.
S0113	NoCorr.	NoCorr.	NoCorr.	NoCorr.	NoCorr.	NoCorr.	0.672287	NoCorr.	NoCorr.	NoCorr.
S0114	NoCorr.	NoCorr.	NoCorr.	NoCorr.	NoCorr.	NoCorr.	NoCorr.	NoCorr.	NoCorr.	NoCorr.
S0117	NoCorr.	NoCorr.	0.669149	NoCorr.	NoCorr.	NoCorr.	NoCorr.	NoCorr.	-0.655882	NoCorr.
S0118	NoCorr.	NoCorr.	NoCorr.	NoCorr.	NoCorr.	NoCorr.	NoCorr.	NoCorr.	NoCorr.	NoCorr.
S0119	NoCorr.	NoCorr.	NoCorr.	NoCorr.	NoCorr.	0.746151	NoCorr.	NoCorr.	NoCorr.	NoCorr.
S0122	NoCorr.	-0.681232	NoCorr.	NoCorr.	NoCorr.	NoCorr.	NoCorr.	NoCorr.	NoCorr.	NoCorr.
S0123	NoCorr.	NoCorr.	NoCorr.	-0.673761	NoCorr.	NoCorr.	NoCorr.	NoCorr.	NoCorr.	NoCorr.
S0125	NoCorr.	NoCorr.	NoCorr.	NoCorr.	NoCorr.	NoCorr.	NoCorr.	NoCorr.	NoCorr.	NoCorr.
S0126	NoCorr.	NoCorr.	NoCorr.	NoCorr.	NoCorr.	NoCorr.	NoCorr.	NoCorr.	NoCorr.	NoCorr.
S0128	NoCorr.	NoCorr.	NoCorr.	NoCorr.	0.665457	NoCorr.	NoCorr.	NoCorr.	NoCorr.	NoCorr.
S0130	NoCorr.	NoCorr.	NoCorr.	NoCorr.	NoCorr.	NoCorr.	NoCorr.	NoCorr.	NoCorr.	NoCorr.
S0134	NoCorr.	NoCorr.	-0.667668	NoCorr.	NoCorr.	NoCorr.	NoCorr.	NoCorr.	0.632353	NoCorr.
S0135	NoCorr.	NoCorr.	NoCorr.	0.769585	NoCorr.	0.668706	NoCorr.	-0.651492	NoCorr.	NoCorr.
S0141	NoCorr.	NoCorr.	NoCorr.	NoCorr.	NoCorr.	NoCorr.	NoCorr.	NoCorr.	NoCorr.	NoCorr.
S0142	NoCorr.	NoCorr.	NoCorr.	NoCorr.	NoCorr.	NoCorr.	NoCorr.	NoCorr.	NoCorr.	NoCorr.
S0144	NoCorr.	NoCorr.	NoCorr.	NoCorr.	NoCorr.	NoCorr.	NoCorr.	NoCorr.	NoCorr.	NoCorr.
S0146	NoCorr.	NoCorr.	NoCorr.	NoCorr.	NoCorr.	NoCorr.	NoCorr.	NoCorr.	-0.77065	NoCorr.
S0149	NoCorr.	NoCorr.	NoCorr.	NoCorr.	NoCorr.	NoCorr.	NoCorr.	NoCorr.	NoCorr.	NoCorr.
S0151	NoCorr.	NoCorr.	NoCorr.	NoCorr.	NoCorr.	NoCorr.	NoCorr.	NoCorr.	NoCorr.	NoCorr.
S0152	NoCorr.	NoCorr.	NoCorr.	NoCorr.	NoCorr.	NoCorr.	NoCorr.	NoCorr.	NoCorr.	NoCorr.
S0153	NoCorr.	NoCorr.	NoCorr.	NoCorr.	NoCorr.	NoCorr.	NoCorr.	NoCorr.	NoCorr.	NoCorr.
S0161	NoCorr.	NoCorr.	NoCorr.	NoCorr.	NoCorr.	NoCorr.	NoCorr.	NoCorr.	NoCorr.	NoCorr.
S0163	NoCorr.	NoCorr.	NoCorr.	NoCorr.	NoCorr.	NoCorr.	NoCorr.	NoCorr.	0.644118	NoCorr.
S0164	NoCorr.	NoCorr.	NoCorr.	NoCorr.	NoCorr.	NoCorr.	NoCorr.	NoCorr.	NoCorr.	NoCorr.
S0165	NoCorr.	NoCorr.	NoCorr.	NoCorr.	NoCorr.	0.723811	NoCorr.	NoCorr.	NoCorr.	NoCorr.
S0170	NoCorr.	NoCorr.	NoCorr.	NoCorr.	NoCorr.	NoCorr.	NoCorr.	NoCorr.	NoCorr.	NoCorr.
S0172	0.730068	NoCorr.	NoCorr.	NoCorr.	NoCorr.	NoCorr.	NoCorr.	NoCorr.	NoCorr.	NoCorr.
S0173	NoCorr.	NoCorr.	NoCorr.	NoCorr.	NoCorr.	NoCorr.	NoCorr.	NoCorr.	NoCorr.	NoCorr.
S0175	NoCorr.	NoCorr.	NoCorr.	NoCorr.	NoCorr.	NoCorr.	NoCorr.	NoCorr.	NoCorr.	NoCorr.
S0184	NoCorr.	0.906282	NoCorr.	NoCorr.	NoCorr.	NoCorr.	NoCorr.	NoCorr.	0.688235	NoCorr.
S0185	NoCorr.	NoCorr.	-0.692836	0.646811	NoCorr.	NoCorr.	NoCorr.	NoCorr.	NoCorr.	NoCorr.
S0188	NoCorr.	-0.745097	NoCorr.	NoCorr.	NoCorr.	NoCorr.	NoCorr.	NoCorr.	NoCorr.	NoCorr.
S0189	NoCorr.	NoCorr.	NoCorr.	NoCorr.	NoCorr.	NoCorr.	NoCorr.	NoCorr.	NoCorr.	NoCorr.
S0198	NoCorr.	NoCorr.	NoCorr.	NoCorr.	NoCorr.	NoCorr.	NoCorr.	NoCorr.	NoCorr.	NoCorr.
S0200	NoCorr.	NoCorr.	NoCorr.	NoCorr.	NoCorr.	NoCorr.	NoCorr.	NoCorr.	NoCorr.	NoCorr.
S0207	NoCorr.	NoCorr.	NoCorr.	NoCorr.	NoCorr.	NoCorr.	NoCorr.	NoCorr.	NoCorr.	NoCorr.
S0210	0.661909	NoCorr.	NoCorr.	NoCorr.	NoCorr.	NoCorr.	NoCorr.	NoCorr.	NoCorr.	NoCorr.
S0212	NoCorr.	NoCorr.	NoCorr.	NoCorr.	NoCorr.	NoCorr.	NoCorr.	NoCorr.	NoCorr.	NoCorr.
S0217	NoCorr.	NoCorr.	NoCorr.	NoCorr.	NoCorr.	NoCorr.	NoCorr.	NoCorr.	NoCorr.	NoCorr.
S0228	NoCorr.	NoCorr.	NoCorr.	NoCorr.	0.718512	NoCorr.	NoCorr.	NoCorr.	NoCorr.	NoCorr.
S0231	NoCorr.	NoCorr.	NoCorr.	NoCorr.	NoCorr.	NoCorr.	NoCorr.	NoCorr.	NoCorr.	NoCorr.
S0235	NoCorr.	NoCorr.	NoCorr.	NoCorr.	NoCorr.	NoCorr.	0.632951	NoCorr.	NoCorr.	NoCorr.
S0245	NoCorr.	NoCorr.	NoCorr.	NoCorr.	NoCorr.	NoCorr.	NoCorr.	NoCorr.	-0.738235	NoCorr.
S0258	NoCorr.	NoCorr.	NoCorr.	NoCorr.	NoCorr.	NoCorr.	NoCorr.	NoCorr.	NoCorr.	NoCorr.
S0260	NoCorr.	NoCorr.	NoCorr.	NoCorr.	NoCorr.	NoCorr.	NoCorr.	NoCorr.	NoCorr.	NoCorr.
S0262	NoCorr.	0.629531	NoCorr.	NoCorr.	NoCorr.	NoCorr.	NoCorr.	NoCorr.	0.632353	NoCorr.
S0264	NoCorr.	NoCorr.	NoCorr.	NoCorr.	NoCorr.	0.68211	NoCorr.	NoCorr.	0.676471	NoCorr.
S0271	NoCorr.	0.693397	NoCorr.	NoCorr.	NoCorr.	NoCorr.	NoCorr.	NoCorr.	0.752941	0.670588
S0272	NoCorr.	NoCorr.	NoCorr.	NoCorr.	NoCorr.	0.63743	NoCorr.	NoCorr.	NoCorr.	NoCorr.
S0286	NoCorr.	NoCorr.	NoCorr.	0.67975	NoCorr.	0.7253	NoCorr.	NoCorr.	NoCorr.	NoCorr.
S0289	NoCorr.	NoCorr.	NoCorr.	0.643817	NoCorr.	0.68211	NoCorr.	NoCorr.	NoCorr.	NoCorr.
S0291	NoCorr.	NoCorr.	NoCorr.	NoCorr.	NoCorr.	NoCorr.	NoCorr.	NoCorr.	NoCorr.	NoCorr.
S0303	NoCorr.	NoCorr.	NoCorr.	NoCorr.	NoCorr.	NoCorr.	NoCorr.	NoCorr.	NoCorr.	NoCorr.
S0331	NoCorr.	NoCorr.	NoCorr.	NoCorr.	NoCorr.	NoCorr.	NoCorr.	-0.677379	NoCorr.	NoCorr.
S0336	NoCorr.	0.62649	NoCorr.	NoCorr.	NoCorr.	NoCorr.	NoCorr.	NoCorr.	0.761765	NoCorr.
S0341	0.658879	NoCorr.	NoCorr.	NoCorr.	NoCorr.	0.694024	NoCorr.	-0.677379	NoCorr.	NoCorr.
S0349	NoCorr.	NoCorr.	0.652864	NoCorr.	NoCorr.	NoCorr.	NoCorr.	NoCorr.	NoCorr.	NoCorr.
S0367	NoCorr.	NoCorr.	NoCorr.	NoCorr.	NoCorr.	NoCorr.	NoCorr.	NoCorr.	NoCorr.	NoCorr.
S0368	NoCorr.	NoCorr.	NoCorr.	0.670767	NoCorr.	NoCorr.	NoCorr.	NoCorr.	NoCorr.	NoCorr.
S0381	0.660394	NoCorr.	NoCorr.	NoCorr.	NoCorr.	NoCorr.	NoCorr.	-0.66875	NoCorr.	NoCorr.
S0390	NoCorr.	NoCorr.	NoCorr.	NoCorr.	NoCorr.	NoCorr.	NoCorr.	NoCorr.	NoCorr.	NoCorr.
S0397	NoCorr.	NoCorr.	NoCorr.	NoCorr.	NoCorr.	NoCorr.	NoCorr.	NoCorr.	0.691176	NoCorr.
S0409	NoCorr.	NoCorr.	NoCorr.	NoCorr.	NoCorr.	NoCorr.	NoCorr.	NoCorr.	NoCorr.	NoCorr.
S0424	0.649791	NoCorr.	NoCorr.	NoCorr.	NoCorr.	0.628494	NoCorr.	NoCorr.	NoCorr.	NoCorr.
S0430	NoCorr.	NoCorr.	NoCorr.	NoCorr.	NoCorr.	0.627005	NoCorr.	NoCorr.	0.752941	NoCorr.
S0431	NoCorr.	0.850019	NoCorr.	NoCorr.	NoCorr.	NoCorr.	NoCorr.	NoCorr.	NoCorr.	NoCorr.
S0438	NoCorr.	NoCorr.	NoCorr.	0.697717	NoCorr.	0.707428	NoCorr.	-0.647177	NoCorr.	NoCorr.
S0441	NoCorr.	0.635614	NoCorr.	NoCorr.	NoCorr.	NoCorr.	NoCorr.	NoCorr.	0.682353	NoCorr.
S0445	NoCorr.	NoCorr.	NoCorr.	NoCorr.	NoCorr.	NoCorr.	NoCorr.	NoCorr.	NoCorr.	NoCorr.
S0453	NoCorr.	NoCorr.	NoCorr.	0.784558	NoCorr.	NoCorr.	NoCorr.	-0.634234	NoCorr.	NoCorr.
S0462	NoCorr.	NoCorr.	0.697277	NoCorr.	NoCorr.	NoCorr.	NoCorr.	NoCorr.	-0.697059	NoCorr.
S0465	NoCorr.	0.7527	NoCorr.	NoCorr.	NoCorr.	NoCorr.	NoCorr.	NoCorr.	0.791176	NoCorr.
S0490	NoCorr.	NoCorr.	NoCorr.	NoCorr.	NoCorr.	NoCorr.	NoCorr.	NoCorr.	0.679412	NoCorr.
S0494	NoCorr.	NoCorr.	NoCorr.	NoCorr.	NoCorr.	NoCorr.	NoCorr.	NoCorr.	NoCorr.	NoCorr.
S0495	NoCorr.	0.816566	NoCorr.	NoCorr.	NoCorr.	NoCorr.	NoCorr.	NoCorr.	0.75	NoCorr.
S0501	NoCorr.	NoCorr.	NoCorr.	NoCorr.	NoCorr.	NoCorr.	NoCorr.	NoCorr.	NoCorr.	NoCorr.
S0504	NoCorr.	NoCorr.	NoCorr.	NoCorr.	NoCorr.	NoCorr.	NoCorr.	NoCorr.	NoCorr.	NoCorr.
S0530	NoCorr.	NoCorr.	NoCorr.	NoCorr.	NoCorr.	NoCorr.	NoCorr.	NoCorr.	NoCorr.	NoCorr.
S0535	0.710378	NoCorr.	NoCorr.	NoCorr.	NoCorr.	0.756576	NoCorr.	-0.629919	NoCorr.	NoCorr.
S0557	NoCorr.	NoCorr.	NoCorr.	NoCorr.	NoCorr.	0.713386	NoCorr.	NoCorr.	0.747059	NoCorr.
S0606	0.670996	NoCorr.	NoCorr.	NoCorr.	NoCorr.	0.710407	NoCorr.	NoCorr.	NoCorr.	NoCorr.
S0639	NoCorr.	NoCorr.	NoCorr.	NoCorr.	NoCorr.	NoCorr.	NoCorr.	NoCorr.	-0.629412	NoCorr.
S0643	0.648277	NoCorr.	NoCorr.	NoCorr.	NoCorr.	0.734236	NoCorr.	NoCorr.	NoCorr.	NoCorr.
S0703	NoCorr.	NoCorr.	NoCorr.	NoCorr.	NoCorr.	NoCorr.	NoCorr.	NoCorr.	NoCorr.	NoCorr.
S0733	NoCorr.	NoCorr.	-0.67211	NoCorr.	NoCorr.	0.632962	NoCorr.	NoCorr.	0.694118	NoCorr.
S0757	NoCorr.	NoCorr.	NoCorr.	NoCorr.	NoCorr.	NoCorr.	NoCorr.	NoCorr.	-0.779412	NoCorr.
S0778	NoCorr.	0.705562	NoCorr.	NoCorr.	NoCorr.	NoCorr.	NoCorr.	NoCorr.	0.723529	NoCorr.
S0850	NoCorr.	NoCorr.	NoCorr.	NoCorr.	NoCorr.	NoCorr.	NoCorr.	NoCorr.	0.647059	NoCorr.
S0874	NoCorr.	NoCorr.	NoCorr.	NoCorr.	NoCorr.	NoCorr.	NoCorr.	NoCorr.	NoCorr.	NoCorr.
S0921	NoCorr.	NoCorr.	NoCorr.	NoCorr.	NoCorr.	NoCorr.	NoCorr.	NoCorr.	0.708824	NoCorr.
S0948	NoCorr.	NoCorr.	NoCorr.	NoCorr.	NoCorr.	NoCorr.	NoCorr.	NoCorr.	0.708824	NoCorr.
S0962	NoCorr.	NoCorr.	NoCorr.	NoCorr.	NoCorr.	NoCorr.	NoCorr.	NoCorr.	0.65	NoCorr.
S0964	NoCorr.	NoCorr.	NoCorr.	NoCorr.	NoCorr.	NoCorr.	NoCorr.	NoCorr.	NoCorr.	NoCorr.
S0978	NoCorr.	NoCorr.	NoCorr.	0.676756	NoCorr.	0.652323	NoCorr.	NoCorr.	NoCorr.	NoCorr.
S0984	NoCorr.	NoCorr.	NoCorr.	NoCorr.	NoCorr.	NoCorr.	NoCorr.	NoCorr.	NoCorr.	NoCorr.
S0995	0.686143	NoCorr.	NoCorr.	NoCorr.	NoCorr.	0.671684	NoCorr.	NoCorr.	0.685294	NoCorr.
S1086	NoCorr.	0.77551	NoCorr.	NoCorr.	NoCorr.	NoCorr.	NoCorr.	NoCorr.	0.688235	NoCorr.
S1099	0.717951	NoCorr.	NoCorr.	NoCorr.	NoCorr.	0.650834	NoCorr.	NoCorr.	NoCorr.	NoCorr.
S1143	NoCorr.	NoCorr.	NoCorr.	NoCorr.	NoCorr.	NoCorr.	NoCorr.	NoCorr.	NoCorr.	NoCorr.
S1147	NoCorr.	NoCorr.	NoCorr.	NoCorr.	NoCorr.	NoCorr.	NoCorr.	NoCorr.	NoCorr.	NoCorr.
S1184	NoCorr.	NoCorr.	NoCorr.	NoCorr.	NoCorr.	0.761044	NoCorr.	NoCorr.	NoCorr.	NoCorr.
S1352	NoCorr.	NoCorr.	NoCorr.	NoCorr.	NoCorr.	NoCorr.	NoCorr.	NoCorr.	0.755882	NoCorr.
S1397	NoCorr.	0.850019	NoCorr.	NoCorr.	NoCorr.	NoCorr.	NoCorr.	NoCorr.	NoCorr.	NoCorr.
S1426	NoCorr.	0.664505	NoCorr.	NoCorr.	NoCorr.	NoCorr.	NoCorr.	NoCorr.	NoCorr.	NoCorr.
S1722	NoCorr.	NoCorr.	NoCorr.	0.721673	NoCorr.	NoCorr.	NoCorr.	NoCorr.	NoCorr.	NoCorr.
S1850	NoCorr.	NoCorr.	NoCorr.	NoCorr.	NoCorr.	NoCorr.	NoCorr.	NoCorr.	0.719767	NoCorr.
S1968	NoCorr.	0.793052	NoCorr.	NoCorr.	NoCorr.	NoCorr.	NoCorr.	NoCorr.	0.778764	NoCorr.
S1969	NoCorr.	0.707646	NoCorr.	NoCorr.	NoCorr.	NoCorr.	NoCorr.	NoCorr.	0.743366	NoCorr.

## Sheet: Proteins
Supplementary Table S4*. Overview for all calculated spearman correlations. Different worksheets display various taxonomic and functional levels. Assignment for each taxonomic and functional level can be found in Supplementary Table S1.
Significant correlations on protein level with p =< 0.01
	pH	Temperature	Cattle.Slurry	Maize.silage	Grass.silage	Corn	Dry.manure	Food.residues	VFA	C.N
A0A010SKB1	NoCorr.	NoCorr.	-0.632138	0.655794	NoCorr.	NoCorr.	NoCorr.	NoCorr.	NoCorr.	NoCorr.
A0A014MR56	NoCorr.	NoCorr.	NoCorr.	NoCorr.	NoCorr.	NoCorr.	NoCorr.	NoCorr.	NoCorr.	NoCorr.
A0A017S080	NoCorr.	NoCorr.	NoCorr.	NoCorr.	NoCorr.	NoCorr.	NoCorr.	NoCorr.	NoCorr.	NoCorr.
A0A077LMN7	NoCorr.	NoCorr.	NoCorr.	NoCorr.	NoCorr.	NoCorr.	NoCorr.	NoCorr.	NoCorr.	NoCorr.
A0A098BVX7	NoCorr.	-0.697959	NoCorr.	NoCorr.	NoCorr.	NoCorr.	NoCorr.	NoCorr.	NoCorr.	-0.752941
A0A098BXD1	NoCorr.	-0.874349	NoCorr.	NoCorr.	NoCorr.	NoCorr.	NoCorr.	NoCorr.	NoCorr.	NoCorr.
A0A098BZE4	NoCorr.	-0.688835	NoCorr.	NoCorr.	NoCorr.	NoCorr.	NoCorr.	NoCorr.	NoCorr.	NoCorr.
A0A098BZL4	NoCorr.	-0.793757	NoCorr.	NoCorr.	NoCorr.	NoCorr.	NoCorr.	NoCorr.	NoCorr.	-0.779412
A0A098C0A6	NoCorr.	NoCorr.	NoCorr.	NoCorr.	NoCorr.	NoCorr.	NoCorr.	NoCorr.	NoCorr.	NoCorr.
A0A098C0D2	NoCorr.	NoCorr.	NoCorr.	-0.649805	NoCorr.	NoCorr.	NoCorr.	NoCorr.	NoCorr.	NoCorr.
A0A098C0J6	NoCorr.	NoCorr.	NoCorr.	NoCorr.	NoCorr.	NoCorr.	NoCorr.	NoCorr.	NoCorr.	NoCorr.
A0A098C1W0	NoCorr.	-0.789195	NoCorr.	NoCorr.	NoCorr.	NoCorr.	NoCorr.	NoCorr.	NoCorr.	NoCorr.
A0A098C263	NoCorr.	NoCorr.	NoCorr.	NoCorr.	NoCorr.	NoCorr.	NoCorr.	NoCorr.	NoCorr.	NoCorr.
A0A098C5F0	NoCorr.	-0.647779	NoCorr.	NoCorr.	NoCorr.	NoCorr.	NoCorr.	NoCorr.	NoCorr.	NoCorr.
A0A0A1MMI2	NoCorr.	NoCorr.	NoCorr.	NoCorr.	NoCorr.	NoCorr.	NoCorr.	NoCorr.	0.797059	NoCorr.
A0A0A1SJT0	NoCorr.	NoCorr.	0.704679	NoCorr.	NoCorr.	NoCorr.	NoCorr.	NoCorr.	NoCorr.	NoCorr.
A0A0A6PRN8	NoCorr.	NoCorr.	NoCorr.	NoCorr.	NoCorr.	NoCorr.	NoCorr.	NoCorr.	NoCorr.	NoCorr.
A0A0B0D0Y7	NoCorr.	NoCorr.	NoCorr.	NoCorr.	NoCorr.	NoCorr.	NoCorr.	NoCorr.	NoCorr.	NoCorr.
A0A0B5APW2	0.648277	NoCorr.	NoCorr.	NoCorr.	NoCorr.	0.734236	NoCorr.	NoCorr.	NoCorr.	NoCorr.
A0A0B5RYJ0	NoCorr.	NoCorr.	NoCorr.	NoCorr.	NoCorr.	NoCorr.	NoCorr.	NoCorr.	NoCorr.	NoCorr.
A0A0B7MDC7	NoCorr.	NoCorr.	NoCorr.	NoCorr.	NoCorr.	NoCorr.	NoCorr.	NoCorr.	0.655882	NoCorr.
A0A0B7MGS0	NoCorr.	NoCorr.	NoCorr.	NoCorr.	NoCorr.	0.631473	NoCorr.	NoCorr.	0.65	NoCorr.
A0A0B7MGX3	NoCorr.	NoCorr.	-0.63806	NoCorr.	NoCorr.	NoCorr.	NoCorr.	NoCorr.	0.720588	NoCorr.
A0A0B7MIB0	NoCorr.	NoCorr.	NoCorr.	NoCorr.	NoCorr.	NoCorr.	NoCorr.	NoCorr.	NoCorr.	NoCorr.
A0A0B7MIF5	NoCorr.	NoCorr.	-0.63658	0.631838	NoCorr.	0.658281	NoCorr.	NoCorr.	0.670588	NoCorr.
A0A0B7MIG0	NoCorr.	NoCorr.	NoCorr.	NoCorr.	NoCorr.	NoCorr.	NoCorr.	NoCorr.	0.629412	NoCorr.
A0A0B7MJD4	NoCorr.	NoCorr.	NoCorr.	NoCorr.	NoCorr.	NoCorr.	NoCorr.	NoCorr.	0.638235	NoCorr.
A0A0B7MK10	NoCorr.	NoCorr.	NoCorr.	NoCorr.	NoCorr.	NoCorr.	NoCorr.	NoCorr.	0.705882	NoCorr.
A0A0B7MK69	NoCorr.	NoCorr.	NoCorr.	NoCorr.	NoCorr.	NoCorr.	NoCorr.	NoCorr.	0.670588	NoCorr.
A0A0B7MNK7	NoCorr.	NoCorr.	NoCorr.	NoCorr.	NoCorr.	NoCorr.	NoCorr.	NoCorr.	NoCorr.	NoCorr.
A0A0B7MPB0	NoCorr.	NoCorr.	NoCorr.	NoCorr.	NoCorr.	NoCorr.	NoCorr.	NoCorr.	0.670588	NoCorr.
A0A0B7MQ55	NoCorr.	NoCorr.	NoCorr.	NoCorr.	NoCorr.	NoCorr.	NoCorr.	NoCorr.	NoCorr.	NoCorr.
A0A0C1N8W2	NoCorr.	NoCorr.	NoCorr.	NoCorr.	NoCorr.	NoCorr.	NoCorr.	NoCorr.	NoCorr.	NoCorr.
A0A0C7NHM7	NoCorr.	NoCorr.	NoCorr.	NoCorr.	NoCorr.	NoCorr.	NoCorr.	NoCorr.	NoCorr.	NoCorr.
A0A0C7NJP3	NoCorr.	0.757262	NoCorr.	NoCorr.	NoCorr.	NoCorr.	NoCorr.	NoCorr.	0.805882	NoCorr.
A0A0C7NKR5	NoCorr.	NoCorr.	NoCorr.	NoCorr.	NoCorr.	NoCorr.	NoCorr.	NoCorr.	NoCorr.	NoCorr.
A0A0C7NKZ2	NoCorr.	0.710124	NoCorr.	NoCorr.	NoCorr.	NoCorr.	NoCorr.	NoCorr.	0.847059	NoCorr.
A0A0C7NPA3	NoCorr.	0.678191	NoCorr.	NoCorr.	NoCorr.	NoCorr.	NoCorr.	NoCorr.	0.902941	NoCorr.
A0A0C7NS17	NoCorr.	NoCorr.	NoCorr.	NoCorr.	NoCorr.	NoCorr.	NoCorr.	NoCorr.	NoCorr.	NoCorr.
A0A0C7NS54	NoCorr.	NoCorr.	NoCorr.	NoCorr.	NoCorr.	NoCorr.	NoCorr.	NoCorr.	0.826471	NoCorr.
A0A0C7NWY1	NoCorr.	0.672108	NoCorr.	NoCorr.	NoCorr.	NoCorr.	NoCorr.	NoCorr.	NoCorr.	NoCorr.
A0A0C7NXB6	NoCorr.	NoCorr.	NoCorr.	NoCorr.	NoCorr.	NoCorr.	NoCorr.	NoCorr.	NoCorr.	NoCorr.
A0A0C7NY55	NoCorr.	NoCorr.	NoCorr.	NoCorr.	NoCorr.	NoCorr.	NoCorr.	NoCorr.	NoCorr.	NoCorr.
A0A0C7NYC2	NoCorr.	0.787674	NoCorr.	NoCorr.	NoCorr.	NoCorr.	NoCorr.	NoCorr.	NoCorr.	NoCorr.
A0A0C7NYM4	NoCorr.	NoCorr.	NoCorr.	NoCorr.	NoCorr.	NoCorr.	NoCorr.	NoCorr.	NoCorr.	NoCorr.
A0A0C7P0K6	NoCorr.	0.693397	NoCorr.	NoCorr.	NoCorr.	NoCorr.	NoCorr.	NoCorr.	0.752941	0.670588
A0A0C7P2P8	NoCorr.	NoCorr.	NoCorr.	NoCorr.	NoCorr.	NoCorr.	0.661559	NoCorr.	NoCorr.	NoCorr.
A0A0C7P2S5	NoCorr.	NoCorr.	-0.731326	NoCorr.	NoCorr.	NoCorr.	NoCorr.	NoCorr.	0.776471	NoCorr.
A0A0C7P2W1	NoCorr.	NoCorr.	NoCorr.	NoCorr.	NoCorr.	NoCorr.	NoCorr.	NoCorr.	NoCorr.	0.623529
A0A0C7P2X0	NoCorr.	0.696438	NoCorr.	NoCorr.	NoCorr.	NoCorr.	NoCorr.	NoCorr.	0.655882	NoCorr.
A0A0C7P322	NoCorr.	NoCorr.	NoCorr.	NoCorr.	NoCorr.	NoCorr.	NoCorr.	NoCorr.	NoCorr.	NoCorr.
A0A0C7P366	NoCorr.	NoCorr.	NoCorr.	NoCorr.	NoCorr.	NoCorr.	NoCorr.	NoCorr.	NoCorr.	NoCorr.
A0A0C7P3X8	NoCorr.	NoCorr.	NoCorr.	NoCorr.	NoCorr.	NoCorr.	NoCorr.	NoCorr.	0.7	NoCorr.
A0A0D6KGJ5	NoCorr.	NoCorr.	NoCorr.	NoCorr.	NoCorr.	NoCorr.	NoCorr.	NoCorr.	NoCorr.	NoCorr.
A0A0D6KW55	NoCorr.	NoCorr.	NoCorr.	NoCorr.	NoCorr.	NoCorr.	0.768838	NoCorr.	NoCorr.	NoCorr.
A0A0D6NUF8	NoCorr.	NoCorr.	NoCorr.	NoCorr.	NoCorr.	NoCorr.	NoCorr.	-0.677379	NoCorr.	NoCorr.
A0A0D8ZST4	NoCorr.	NoCorr.	NoCorr.	NoCorr.	NoCorr.	NoCorr.	NoCorr.	NoCorr.	NoCorr.	NoCorr.
A0A0E3L794	NoCorr.	NoCorr.	NoCorr.	NoCorr.	NoCorr.	NoCorr.	NoCorr.	NoCorr.	NoCorr.	NoCorr.
A0A0E3NUB7	NoCorr.	NoCorr.	NoCorr.	NoCorr.	NoCorr.	NoCorr.	NoCorr.	NoCorr.	NoCorr.	NoCorr.
A0A0E3NYH2	NoCorr.	NoCorr.	0.64465	NoCorr.	NoCorr.	NoCorr.	NoCorr.	NoCorr.	NoCorr.	NoCorr.
A0A0E3P022	NoCorr.	NoCorr.	NoCorr.	NoCorr.	NoCorr.	NoCorr.	NoCorr.	NoCorr.	NoCorr.	NoCorr.
A0A0F2PFC9	NoCorr.	NoCorr.	NoCorr.	NoCorr.	NoCorr.	0.743172	NoCorr.	NoCorr.	NoCorr.	NoCorr.
A0A0G1V2N6	0.65585	NoCorr.	NoCorr.	NoCorr.	NoCorr.	0.683599	NoCorr.	NoCorr.	NoCorr.	NoCorr.
A0A0G1WEZ6	NoCorr.	NoCorr.	NoCorr.	NoCorr.	NoCorr.	NoCorr.	NoCorr.	NoCorr.	NoCorr.	NoCorr.
A0A0G2B1Q2	NoCorr.	NoCorr.	NoCorr.	NoCorr.	NoCorr.	NoCorr.	NoCorr.	NoCorr.	NoCorr.	NoCorr.
A0A0H3J2Y8	NoCorr.	NoCorr.	NoCorr.	NoCorr.	NoCorr.	NoCorr.	NoCorr.	-0.625605	NoCorr.	NoCorr.
A0A0J1DIP4	0.642218	NoCorr.	NoCorr.	NoCorr.	NoCorr.	0.787852	NoCorr.	-0.629919	NoCorr.	NoCorr.
A0A0J1DJ54	NoCorr.	NoCorr.	NoCorr.	NoCorr.	NoCorr.	0.624026	NoCorr.	NoCorr.	NoCorr.	NoCorr.
A0A0J1DJB4	NoCorr.	NoCorr.	NoCorr.	0.682745	NoCorr.	NoCorr.	NoCorr.	-0.651492	NoCorr.	NoCorr.
A0A0J1DJB6	NoCorr.	NoCorr.	NoCorr.	NoCorr.	NoCorr.	0.711896	NoCorr.	NoCorr.	NoCorr.	NoCorr.
A0A0J1DJZ0	NoCorr.	NoCorr.	NoCorr.	NoCorr.	NoCorr.	0.694024	NoCorr.	-0.625605	NoCorr.	NoCorr.
A0A0J1DKG2	NoCorr.	NoCorr.	NoCorr.	NoCorr.	NoCorr.	0.761044	NoCorr.	NoCorr.	0.694118	NoCorr.
A0A0J1DKQ3	NoCorr.	NoCorr.	NoCorr.	NoCorr.	NoCorr.	NoCorr.	NoCorr.	NoCorr.	NoCorr.	NoCorr.
A0A0J1DL05	0.70129	NoCorr.	NoCorr.	NoCorr.	NoCorr.	0.762533	NoCorr.	-0.664435	NoCorr.	NoCorr.
A0A0J1DL42	NoCorr.	NoCorr.	NoCorr.	NoCorr.	NoCorr.	0.695514	NoCorr.	-0.625605	NoCorr.	NoCorr.
A0A0J1DL52	0.680084	NoCorr.	NoCorr.	NoCorr.	NoCorr.	0.640409	NoCorr.	NoCorr.	NoCorr.	NoCorr.
A0A0J1DL92	0.727039	NoCorr.	NoCorr.	NoCorr.	NoCorr.	NoCorr.	NoCorr.	NoCorr.	NoCorr.	NoCorr.
A0A0J1DM42	NoCorr.	NoCorr.	NoCorr.	NoCorr.	NoCorr.	0.752108	NoCorr.	NoCorr.	0.626471	NoCorr.
A0A0J1DMG4	0.696746	NoCorr.	NoCorr.	NoCorr.	NoCorr.	0.752108	NoCorr.	NoCorr.	NoCorr.	NoCorr.
A0A0J1DPL7	NoCorr.	NoCorr.	NoCorr.	0.673761	NoCorr.	0.677642	NoCorr.	NoCorr.	NoCorr.	NoCorr.
A0A0J1GJF7	0.684628	NoCorr.	NoCorr.	NoCorr.	NoCorr.	0.643387	NoCorr.	NoCorr.	NoCorr.	NoCorr.
A0A0J1GNK4	0.654335	NoCorr.	NoCorr.	NoCorr.	NoCorr.	NoCorr.	NoCorr.	NoCorr.	0.694118	NoCorr.
A0A0J7KKS3	NoCorr.	-0.811004	NoCorr.	NoCorr.	NoCorr.	NoCorr.	NoCorr.	NoCorr.	-0.664409	NoCorr.
A0A0M0BLL5	NoCorr.	NoCorr.	NoCorr.	0.721673	NoCorr.	NoCorr.	NoCorr.	NoCorr.	NoCorr.	NoCorr.
A0A0M0C151	NoCorr.	NoCorr.	NoCorr.	NoCorr.	NoCorr.	NoCorr.	NoCorr.	NoCorr.	-0.779412	NoCorr.
A0A0M0W915	NoCorr.	NoCorr.	NoCorr.	NoCorr.	NoCorr.	NoCorr.	NoCorr.	NoCorr.	-0.667647	NoCorr.
A0A0M2U3F9	NoCorr.	NoCorr.	NoCorr.	NoCorr.	NoCorr.	NoCorr.	NoCorr.	NoCorr.	0.835294	NoCorr.
A0A0M3CIH4	NoCorr.	-0.701	NoCorr.	NoCorr.	NoCorr.	NoCorr.	NoCorr.	NoCorr.	NoCorr.	NoCorr.
A0A0M3DF88	NoCorr.	NoCorr.	NoCorr.	NoCorr.	NoCorr.	NoCorr.	NoCorr.	NoCorr.	NoCorr.	NoCorr.
A0A0M3DFE8	NoCorr.	-0.80136	NoCorr.	NoCorr.	NoCorr.	NoCorr.	NoCorr.	NoCorr.	NoCorr.	NoCorr.
A0A0N0E625	NoCorr.	NoCorr.	NoCorr.	-0.673761	NoCorr.	NoCorr.	NoCorr.	NoCorr.	NoCorr.	NoCorr.
A0A0N0JSW0	NoCorr.	0.635614	NoCorr.	NoCorr.	NoCorr.	NoCorr.	NoCorr.	NoCorr.	NoCorr.	NoCorr.
A0A0N0VKS0	NoCorr.	NoCorr.	NoCorr.	NoCorr.	NoCorr.	NoCorr.	NoCorr.	NoCorr.	NoCorr.	NoCorr.
A0A0N8W6N1	NoCorr.	NoCorr.	NoCorr.	NoCorr.	NoCorr.	NoCorr.	NoCorr.	NoCorr.	NoCorr.	NoCorr.
A0A0P0M9R3	NoCorr.	0.850019	NoCorr.	NoCorr.	NoCorr.	NoCorr.	NoCorr.	NoCorr.	NoCorr.	NoCorr.
A0A0P7YU40	NoCorr.	NoCorr.	NoCorr.	NoCorr.	NoCorr.	NoCorr.	0.704471	NoCorr.	NoCorr.	NoCorr.
A0A0Q0VK70	NoCorr.	NoCorr.	NoCorr.	NoCorr.	0.665457	NoCorr.	NoCorr.	NoCorr.	NoCorr.	NoCorr.
A0A0Q1A8H1	NoCorr.	NoCorr.	NoCorr.	NoCorr.	NoCorr.	NoCorr.	NoCorr.	NoCorr.	0.791176	NoCorr.
A0A0Q1ACX3	NoCorr.	-0.674816	NoCorr.	NoCorr.	NoCorr.	NoCorr.	NoCorr.	NoCorr.	NoCorr.	NoCorr.
A0A0Q3W9Y6	NoCorr.	NoCorr.	NoCorr.	NoCorr.	NoCorr.	NoCorr.	0.665135	NoCorr.	NoCorr.	NoCorr.
A0A0Q4YBQ6	NoCorr.	NoCorr.	NoCorr.	NoCorr.	NoCorr.	NoCorr.	NoCorr.	NoCorr.	NoCorr.	NoCorr.
A0A0Q5TMU7	NoCorr.	NoCorr.	NoCorr.	NoCorr.	NoCorr.	NoCorr.	NoCorr.	NoCorr.	NoCorr.	NoCorr.
A0A0Q6BGE6	NoCorr.	NoCorr.	NoCorr.	NoCorr.	NoCorr.	NoCorr.	0.736654	NoCorr.	NoCorr.	NoCorr.
A0A0R2DEI1	NoCorr.	NoCorr.	NoCorr.	NoCorr.	NoCorr.	NoCorr.	NoCorr.	NoCorr.	0.755882	NoCorr.
A0A0R3JVU7	NoCorr.	NoCorr.	NoCorr.	0.775574	NoCorr.	0.68062	NoCorr.	NoCorr.	NoCorr.	NoCorr.
A0A0S3P6D2	NoCorr.	NoCorr.	NoCorr.	NoCorr.	NoCorr.	NoCorr.	NoCorr.	NoCorr.	NoCorr.	NoCorr.
A0A0S7C6H9	NoCorr.	NoCorr.	NoCorr.	NoCorr.	NoCorr.	NoCorr.	NoCorr.	NoCorr.	NoCorr.	NoCorr.
A0A0S7XLD8	NoCorr.	NoCorr.	NoCorr.	NoCorr.	NoCorr.	NoCorr.	NoCorr.	NoCorr.	NoCorr.	NoCorr.
A0A0U5H0Y6	NoCorr.	NoCorr.	NoCorr.	NoCorr.	NoCorr.	NoCorr.	NoCorr.	NoCorr.	NoCorr.	NoCorr.
A0A0U9HR83	NoCorr.	NoCorr.	NoCorr.	NoCorr.	NoCorr.	NoCorr.	NoCorr.	NoCorr.	NoCorr.	NoCorr.
A0A0U9HRP4	NoCorr.	NoCorr.	NoCorr.	NoCorr.	NoCorr.	NoCorr.	NoCorr.	NoCorr.	NoCorr.	NoCorr.
A0A0W0QVH5	NoCorr.	NoCorr.	NoCorr.	NoCorr.	NoCorr.	NoCorr.	NoCorr.	NoCorr.	NoCorr.	NoCorr.
A0A0W0QX41	NoCorr.	NoCorr.	NoCorr.	NoCorr.	NoCorr.	NoCorr.	NoCorr.	NoCorr.	NoCorr.	NoCorr.
A0A0W0QY66	NoCorr.	NoCorr.	NoCorr.	NoCorr.	NoCorr.	NoCorr.	NoCorr.	NoCorr.	NoCorr.	NoCorr.
A0A0X1T0S7	NoCorr.	NoCorr.	NoCorr.	NoCorr.	NoCorr.	NoCorr.	NoCorr.	NoCorr.	0.626471	NoCorr.
A0A0X1TKQ4	NoCorr.	NoCorr.	NoCorr.	NoCorr.	NoCorr.	NoCorr.	NoCorr.	NoCorr.	NoCorr.	NoCorr.
A0A0X1TKS7	NoCorr.	-0.67515	NoCorr.	NoCorr.	NoCorr.	NoCorr.	NoCorr.	NoCorr.	NoCorr.	NoCorr.
A0A0X8D9C0	NoCorr.	NoCorr.	NoCorr.	NoCorr.	NoCorr.	NoCorr.	NoCorr.	NoCorr.	NoCorr.	NoCorr.
A0A0X8F4T3	NoCorr.	NoCorr.	NoCorr.	NoCorr.	NoCorr.	NoCorr.	NoCorr.	NoCorr.	NoCorr.	NoCorr.
A0A101DXA5	NoCorr.	NoCorr.	0.669149	NoCorr.	NoCorr.	NoCorr.	NoCorr.	NoCorr.	-0.658824	NoCorr.
A0A101IPD4	NoCorr.	NoCorr.	NoCorr.	NoCorr.	NoCorr.	NoCorr.	NoCorr.	NoCorr.	NoCorr.	NoCorr.
A0A101IS42	NoCorr.	NoCorr.	NoCorr.	NoCorr.	NoCorr.	NoCorr.	NoCorr.	NoCorr.	0.78971	NoCorr.
A0A101ISD9	NoCorr.	NoCorr.	NoCorr.	NoCorr.	NoCorr.	NoCorr.	NoCorr.	NoCorr.	NoCorr.	NoCorr.
A0A101ISL9	NoCorr.	NoCorr.	NoCorr.	NoCorr.	NoCorr.	0.629984	NoCorr.	NoCorr.	NoCorr.	NoCorr.
A0A101ITD8	NoCorr.	NoCorr.	NoCorr.	NoCorr.	NoCorr.	NoCorr.	NoCorr.	NoCorr.	NoCorr.	NoCorr.
A0A101IW34	NoCorr.	NoCorr.	NoCorr.	0.6528	NoCorr.	0.635941	NoCorr.	NoCorr.	NoCorr.	NoCorr.
A0A101IYT2	NoCorr.	NoCorr.	NoCorr.	NoCorr.	NoCorr.	NoCorr.	NoCorr.	NoCorr.	0.720588	NoCorr.
A0A101J2P9	NoCorr.	NoCorr.	NoCorr.	NoCorr.	NoCorr.	NoCorr.	NoCorr.	NoCorr.	NoCorr.	NoCorr.
A0A101J426	NoCorr.	0.623449	NoCorr.	NoCorr.	NoCorr.	NoCorr.	NoCorr.	NoCorr.	NoCorr.	NoCorr.
A0A117LYZ1	NoCorr.	NoCorr.	NoCorr.	NoCorr.	NoCorr.	NoCorr.	NoCorr.	NoCorr.	0.688235	NoCorr.
A0A117MFR1	NoCorr.	NoCorr.	NoCorr.	NoCorr.	NoCorr.	NoCorr.	NoCorr.	NoCorr.	0.867647	NoCorr.
A0A117MG81	NoCorr.	NoCorr.	NoCorr.	NoCorr.	NoCorr.	NoCorr.	NoCorr.	NoCorr.	NoCorr.	NoCorr.
A0A126T5C6	NoCorr.	NoCorr.	NoCorr.	NoCorr.	NoCorr.	NoCorr.	NoCorr.	NoCorr.	NoCorr.	NoCorr.
A0A139CSW5	NoCorr.	NoCorr.	NoCorr.	NoCorr.	NoCorr.	NoCorr.	NoCorr.	NoCorr.	NoCorr.	NoCorr.
A0A139T893	NoCorr.	NoCorr.	NoCorr.	NoCorr.	NoCorr.	NoCorr.	NoCorr.	NoCorr.	NoCorr.	NoCorr.
A0A150ACT1	NoCorr.	-0.831111	NoCorr.	NoCorr.	NoCorr.	NoCorr.	NoCorr.	NoCorr.	-0.628758	NoCorr.
A0A151B9Q5	NoCorr.	NoCorr.	NoCorr.	NoCorr.	NoCorr.	NoCorr.	NoCorr.	NoCorr.	NoCorr.	NoCorr.
A0A151BJV7	NoCorr.	NoCorr.	NoCorr.	NoCorr.	NoCorr.	NoCorr.	NoCorr.	NoCorr.	NoCorr.	NoCorr.
A0A162MEC8	NoCorr.	NoCorr.	NoCorr.	NoCorr.	NoCorr.	NoCorr.	NoCorr.	-0.642863	NoCorr.	NoCorr.
A0A162MWF6	NoCorr.	-0.660267	NoCorr.	NoCorr.	NoCorr.	NoCorr.	NoCorr.	NoCorr.	NoCorr.	NoCorr.
A0A166CLK1	NoCorr.	NoCorr.	NoCorr.	NoCorr.	NoCorr.	NoCorr.	NoCorr.	NoCorr.	0.688235	NoCorr.
A0A174LCF1	NoCorr.	NoCorr.	NoCorr.	NoCorr.	NoCorr.	NoCorr.	NoCorr.	NoCorr.	NoCorr.	NoCorr.
A0A176V720	NoCorr.	NoCorr.	NoCorr.	NoCorr.	NoCorr.	NoCorr.	NoCorr.	NoCorr.	NoCorr.	NoCorr.
A0A176V9Q1	NoCorr.	NoCorr.	NoCorr.	NoCorr.	NoCorr.	NoCorr.	NoCorr.	NoCorr.	NoCorr.	NoCorr.
A0A180FFB3	NoCorr.	NoCorr.	0.624736	NoCorr.	NoCorr.	NoCorr.	NoCorr.	NoCorr.	-0.652941	NoCorr.
A0A1A5XSM1	NoCorr.	0.694917	NoCorr.	NoCorr.	NoCorr.	NoCorr.	NoCorr.	NoCorr.	NoCorr.	NoCorr.
A0A1B1NDV3	NoCorr.	-0.660267	NoCorr.	NoCorr.	NoCorr.	NoCorr.	NoCorr.	NoCorr.	NoCorr.	NoCorr.
A0A1D2W8T1	NoCorr.	NoCorr.	-0.626217	NoCorr.	NoCorr.	NoCorr.	NoCorr.	NoCorr.	0.667647	NoCorr.
A0A1D2WBA8	NoCorr.	-0.700857	NoCorr.	NoCorr.	NoCorr.	NoCorr.	NoCorr.	NoCorr.	NoCorr.	NoCorr.
A0A1D7XII5	NoCorr.	NoCorr.	NoCorr.	NoCorr.	NoCorr.	0.759555	NoCorr.	NoCorr.	0.647059	NoCorr.
A0A1E3G4M7	0.669482	NoCorr.	NoCorr.	NoCorr.	NoCorr.	0.676153	NoCorr.	NoCorr.	NoCorr.	NoCorr.
A0A1E3VV11	NoCorr.	NoCorr.	NoCorr.	NoCorr.	NoCorr.	NoCorr.	0.77599	NoCorr.	NoCorr.	NoCorr.
A0A1E4ABV0	NoCorr.	-0.87978	NoCorr.	NoCorr.	NoCorr.	NoCorr.	NoCorr.	NoCorr.	NoCorr.	NoCorr.
A0A1E7GBL4	NoCorr.	NoCorr.	NoCorr.	NoCorr.	NoCorr.	NoCorr.	NoCorr.	NoCorr.	NoCorr.	NoCorr.
A0A1E7GBL5	NoCorr.	NoCorr.	NoCorr.	NoCorr.	NoCorr.	NoCorr.	NoCorr.	NoCorr.	NoCorr.	NoCorr.
A0A1E7GBN3	NoCorr.	NoCorr.	NoCorr.	NoCorr.	NoCorr.	NoCorr.	NoCorr.	NoCorr.	NoCorr.	NoCorr.
A0A1E7GEM7	NoCorr.	NoCorr.	NoCorr.	NoCorr.	NoCorr.	NoCorr.	NoCorr.	NoCorr.	NoCorr.	NoCorr.
A0A1E7GFZ1	NoCorr.	NoCorr.	NoCorr.	NoCorr.	NoCorr.	NoCorr.	NoCorr.	NoCorr.	NoCorr.	NoCorr.
A0A1E7GG26	NoCorr.	NoCorr.	NoCorr.	NoCorr.	NoCorr.	NoCorr.	NoCorr.	NoCorr.	-0.685294	NoCorr.
A0A1E7GGH8	NoCorr.	NoCorr.	0.682473	NoCorr.	NoCorr.	NoCorr.	NoCorr.	NoCorr.	-0.629412	NoCorr.
A0A1E7GGH9	NoCorr.	NoCorr.	NoCorr.	NoCorr.	NoCorr.	NoCorr.	NoCorr.	NoCorr.	NoCorr.	NoCorr.
A0B6N7	NoCorr.	-0.643217	NoCorr.	NoCorr.	NoCorr.	NoCorr.	NoCorr.	NoCorr.	NoCorr.	NoCorr.
A1HUA4	NoCorr.	NoCorr.	-0.667668	NoCorr.	NoCorr.	NoCorr.	NoCorr.	NoCorr.	0.694118	NoCorr.
A3CML8	NoCorr.	0.707646	NoCorr.	NoCorr.	NoCorr.	NoCorr.	NoCorr.	NoCorr.	0.743366	NoCorr.
A3CRH9	NoCorr.	NoCorr.	NoCorr.	NoCorr.	NoCorr.	NoCorr.	0.736654	NoCorr.	NoCorr.	NoCorr.
A3CSZ0	NoCorr.	NoCorr.	NoCorr.	NoCorr.	NoCorr.	NoCorr.	0.636527	NoCorr.	NoCorr.	NoCorr.
A3CSZ5	NoCorr.	NoCorr.	NoCorr.	NoCorr.	NoCorr.	0.720832	NoCorr.	NoCorr.	0.682353	NoCorr.
A3CT46	NoCorr.	NoCorr.	NoCorr.	NoCorr.	NoCorr.	0.774448	NoCorr.	NoCorr.	NoCorr.	NoCorr.
A3CT47	NoCorr.	NoCorr.	NoCorr.	NoCorr.	NoCorr.	0.828063	NoCorr.	NoCorr.	NoCorr.	NoCorr.
A3CT50	NoCorr.	NoCorr.	NoCorr.	NoCorr.	NoCorr.	0.662749	NoCorr.	NoCorr.	NoCorr.	NoCorr.
A3CTL6	NoCorr.	NoCorr.	NoCorr.	NoCorr.	NoCorr.	NoCorr.	NoCorr.	NoCorr.	NoCorr.	NoCorr.
A4VTS0	NoCorr.	NoCorr.	NoCorr.	0.676756	NoCorr.	0.652323	NoCorr.	NoCorr.	NoCorr.	NoCorr.
A5D0L8	NoCorr.	-0.711644	NoCorr.	NoCorr.	NoCorr.	NoCorr.	NoCorr.	NoCorr.	-0.829412	NoCorr.
A5D0L9	NoCorr.	-0.77703	NoCorr.	NoCorr.	NoCorr.	NoCorr.	NoCorr.	NoCorr.	-0.867647	NoCorr.
A5D2J4	NoCorr.	-0.649299	NoCorr.	NoCorr.	NoCorr.	NoCorr.	NoCorr.	NoCorr.	NoCorr.	NoCorr.
B0C0E8	NoCorr.	NoCorr.	NoCorr.	NoCorr.	NoCorr.	NoCorr.	0.704471	NoCorr.	NoCorr.	NoCorr.
B0VFP8	NoCorr.	NoCorr.	NoCorr.	NoCorr.	NoCorr.	NoCorr.	NoCorr.	NoCorr.	NoCorr.	NoCorr.
B0VJK9	NoCorr.	NoCorr.	NoCorr.	NoCorr.	NoCorr.	NoCorr.	0.729159	NoCorr.	NoCorr.	NoCorr.
B7K9P3	NoCorr.	NoCorr.	NoCorr.	NoCorr.	NoCorr.	NoCorr.	0.675863	NoCorr.	NoCorr.	NoCorr.
B8E3C2	NoCorr.	NoCorr.	NoCorr.	0.661783	NoCorr.	0.658281	NoCorr.	NoCorr.	NoCorr.	NoCorr.
B8GHZ0	NoCorr.	NoCorr.	NoCorr.	NoCorr.	NoCorr.	NoCorr.	NoCorr.	NoCorr.	0.691176	NoCorr.
B8GJQ5	NoCorr.	NoCorr.	NoCorr.	NoCorr.	NoCorr.	NoCorr.	NoCorr.	NoCorr.	0.691176	NoCorr.
B9Y877	NoCorr.	NoCorr.	NoCorr.	NoCorr.	NoCorr.	NoCorr.	NoCorr.	NoCorr.	0.685294	NoCorr.
C0GIU0	NoCorr.	NoCorr.	NoCorr.	NoCorr.	NoCorr.	NoCorr.	NoCorr.	NoCorr.	NoCorr.	NoCorr.
C3JYK1	NoCorr.	NoCorr.	NoCorr.	NoCorr.	NoCorr.	NoCorr.	NoCorr.	NoCorr.	NoCorr.	NoCorr.
C3JYR1	NoCorr.	NoCorr.	NoCorr.	NoCorr.	NoCorr.	NoCorr.	NoCorr.	NoCorr.	NoCorr.	NoCorr.
C3JYR3	NoCorr.	NoCorr.	NoCorr.	NoCorr.	NoCorr.	NoCorr.	NoCorr.	NoCorr.	NoCorr.	NoCorr.
C3JYS1	NoCorr.	NoCorr.	NoCorr.	NoCorr.	NoCorr.	NoCorr.	NoCorr.	NoCorr.	NoCorr.	NoCorr.
C3K1E8	NoCorr.	NoCorr.	NoCorr.	NoCorr.	NoCorr.	NoCorr.	NoCorr.	NoCorr.	NoCorr.	NoCorr.
C3K2V2	NoCorr.	NoCorr.	NoCorr.	NoCorr.	NoCorr.	NoCorr.	NoCorr.	NoCorr.	NoCorr.	NoCorr.
C3K2X9	NoCorr.	NoCorr.	NoCorr.	NoCorr.	NoCorr.	NoCorr.	NoCorr.	NoCorr.	NoCorr.	NoCorr.
C3K2Y0	NoCorr.	NoCorr.	NoCorr.	NoCorr.	NoCorr.	NoCorr.	NoCorr.	NoCorr.	NoCorr.	NoCorr.
C3K2Y2	NoCorr.	NoCorr.	NoCorr.	NoCorr.	NoCorr.	NoCorr.	NoCorr.	NoCorr.	NoCorr.	NoCorr.
C3K4D5	NoCorr.	NoCorr.	NoCorr.	NoCorr.	NoCorr.	NoCorr.	NoCorr.	NoCorr.	NoCorr.	NoCorr.
C3K613	NoCorr.	NoCorr.	NoCorr.	NoCorr.	NoCorr.	NoCorr.	NoCorr.	NoCorr.	NoCorr.	NoCorr.
C3K6H6	0.639189	NoCorr.	NoCorr.	NoCorr.	NoCorr.	0.653813	NoCorr.	NoCorr.	NoCorr.	NoCorr.
C3K6N0	NoCorr.	NoCorr.	NoCorr.	-0.6528	NoCorr.	NoCorr.	NoCorr.	NoCorr.	NoCorr.	NoCorr.
C3KEC2	NoCorr.	NoCorr.	NoCorr.	-0.6528	NoCorr.	NoCorr.	NoCorr.	NoCorr.	NoCorr.	NoCorr.
D1YXX5	NoCorr.	NoCorr.	NoCorr.	NoCorr.	NoCorr.	NoCorr.	NoCorr.	NoCorr.	NoCorr.	NoCorr.
D3AL57	NoCorr.	-0.681232	NoCorr.	NoCorr.	NoCorr.	NoCorr.	NoCorr.	NoCorr.	NoCorr.	NoCorr.
D4LSA1	NoCorr.	NoCorr.	0.652864	NoCorr.	NoCorr.	NoCorr.	NoCorr.	NoCorr.	NoCorr.	NoCorr.
D4TRZ7	NoCorr.	NoCorr.	NoCorr.	NoCorr.	NoCorr.	NoCorr.	NoCorr.	NoCorr.	NoCorr.	NoCorr.
D4W748	NoCorr.	NoCorr.	NoCorr.	NoCorr.	NoCorr.	NoCorr.	NoCorr.	NoCorr.	NoCorr.	NoCorr.
D4ZT81	NoCorr.	NoCorr.	NoCorr.	NoCorr.	NoCorr.	NoCorr.	0.672287	NoCorr.	NoCorr.	NoCorr.
D7CLS5	NoCorr.	NoCorr.	NoCorr.	NoCorr.	NoCorr.	NoCorr.	NoCorr.	NoCorr.	0.641176	NoCorr.
D7E802	NoCorr.	NoCorr.	NoCorr.	NoCorr.	NoCorr.	NoCorr.	NoCorr.	NoCorr.	-0.691176	NoCorr.
D7E8Y1	NoCorr.	NoCorr.	NoCorr.	NoCorr.	NoCorr.	NoCorr.	NoCorr.	NoCorr.	NoCorr.	NoCorr.
E1QKT4	NoCorr.	NoCorr.	NoCorr.	NoCorr.	NoCorr.	NoCorr.	NoCorr.	NoCorr.	-0.77065	NoCorr.
E1RDX4	NoCorr.	NoCorr.	0.649903	NoCorr.	NoCorr.	NoCorr.	NoCorr.	NoCorr.	NoCorr.	NoCorr.
E1RKB5	NoCorr.	NoCorr.	NoCorr.	NoCorr.	NoCorr.	NoCorr.	NoCorr.	NoCorr.	NoCorr.	NoCorr.
E3J1V0	NoCorr.	0.793052	NoCorr.	NoCorr.	NoCorr.	NoCorr.	NoCorr.	NoCorr.	0.778764	NoCorr.
E5BHC2	NoCorr.	NoCorr.	NoCorr.	NoCorr.	NoCorr.	NoCorr.	NoCorr.	NoCorr.	0.719767	NoCorr.
E6U4C5	NoCorr.	NoCorr.	-0.640142	0.629182	NoCorr.	NoCorr.	NoCorr.	NoCorr.	0.677687	NoCorr.
F0RRS3	NoCorr.	-0.699479	NoCorr.	NoCorr.	NoCorr.	NoCorr.	NoCorr.	NoCorr.	NoCorr.	-0.705882
F0S6Z3	-0.624042	NoCorr.	NoCorr.	NoCorr.	NoCorr.	NoCorr.	NoCorr.	NoCorr.	NoCorr.	NoCorr.
F1SVI3	NoCorr.	NoCorr.	NoCorr.	NoCorr.	NoCorr.	NoCorr.	NoCorr.	NoCorr.	NoCorr.	NoCorr.
F2JI41	NoCorr.	NoCorr.	NoCorr.	NoCorr.	NoCorr.	NoCorr.	NoCorr.	NoCorr.	NoCorr.	NoCorr.
F3AM81	NoCorr.	NoCorr.	NoCorr.	0.781563	NoCorr.	NoCorr.	NoCorr.	NoCorr.	NoCorr.	NoCorr.
F3AMR5	NoCorr.	NoCorr.	NoCorr.	NoCorr.	NoCorr.	NoCorr.	NoCorr.	NoCorr.	NoCorr.	NoCorr.
F4BSZ0	NoCorr.	NoCorr.	NoCorr.	NoCorr.	NoCorr.	NoCorr.	NoCorr.	NoCorr.	NoCorr.	NoCorr.
F4BU75	NoCorr.	NoCorr.	NoCorr.	NoCorr.	NoCorr.	NoCorr.	NoCorr.	NoCorr.	NoCorr.	NoCorr.
F4BU76	NoCorr.	NoCorr.	NoCorr.	NoCorr.	NoCorr.	NoCorr.	NoCorr.	NoCorr.	NoCorr.	NoCorr.
F4BUI9	NoCorr.	NoCorr.	NoCorr.	NoCorr.	NoCorr.	NoCorr.	NoCorr.	NoCorr.	-0.708824	NoCorr.
F4BUS8	NoCorr.	NoCorr.	NoCorr.	NoCorr.	NoCorr.	NoCorr.	NoCorr.	NoCorr.	NoCorr.	NoCorr.
F4BV79	NoCorr.	NoCorr.	NoCorr.	NoCorr.	NoCorr.	NoCorr.	NoCorr.	NoCorr.	NoCorr.	NoCorr.
F4BVR1	NoCorr.	-0.635614	NoCorr.	NoCorr.	NoCorr.	NoCorr.	NoCorr.	NoCorr.	-0.773529	NoCorr.
F4BW56	NoCorr.	NoCorr.	NoCorr.	NoCorr.	NoCorr.	NoCorr.	NoCorr.	NoCorr.	NoCorr.	NoCorr.
F4BWK7	NoCorr.	NoCorr.	NoCorr.	NoCorr.	NoCorr.	NoCorr.	NoCorr.	NoCorr.	NoCorr.	NoCorr.
F4BWP7	NoCorr.	NoCorr.	NoCorr.	NoCorr.	NoCorr.	NoCorr.	NoCorr.	NoCorr.	NoCorr.	NoCorr.
F4BX06	NoCorr.	NoCorr.	NoCorr.	NoCorr.	NoCorr.	NoCorr.	NoCorr.	NoCorr.	NoCorr.	NoCorr.
F4BX08	NoCorr.	NoCorr.	NoCorr.	NoCorr.	NoCorr.	NoCorr.	NoCorr.	NoCorr.	NoCorr.	NoCorr.
F4BXY1	NoCorr.	NoCorr.	NoCorr.	NoCorr.	NoCorr.	NoCorr.	NoCorr.	NoCorr.	-0.752941	-0.761765
F4BXY2	NoCorr.	NoCorr.	NoCorr.	NoCorr.	NoCorr.	NoCorr.	NoCorr.	NoCorr.	-0.735294	NoCorr.
F4BXY4	NoCorr.	-0.749659	NoCorr.	NoCorr.	NoCorr.	NoCorr.	NoCorr.	NoCorr.	-0.676471	-0.676471
F4BY85	NoCorr.	NoCorr.	NoCorr.	NoCorr.	0.830685	NoCorr.	NoCorr.	NoCorr.	NoCorr.	NoCorr.
F4BZ00	NoCorr.	NoCorr.	NoCorr.	NoCorr.	NoCorr.	NoCorr.	NoCorr.	NoCorr.	NoCorr.	NoCorr.
F4BZ01	NoCorr.	-0.729891	NoCorr.	NoCorr.	NoCorr.	NoCorr.	NoCorr.	NoCorr.	-0.641176	NoCorr.
F4BZ02	NoCorr.	NoCorr.	NoCorr.	NoCorr.	NoCorr.	NoCorr.	NoCorr.	NoCorr.	-0.717647	-0.626471
F4BZ04	NoCorr.	NoCorr.	NoCorr.	NoCorr.	NoCorr.	NoCorr.	NoCorr.	NoCorr.	NoCorr.	NoCorr.
F4BZ05	NoCorr.	NoCorr.	NoCorr.	NoCorr.	NoCorr.	NoCorr.	NoCorr.	NoCorr.	NoCorr.	NoCorr.
F4BZ07	NoCorr.	NoCorr.	NoCorr.	NoCorr.	NoCorr.	NoCorr.	NoCorr.	NoCorr.	NoCorr.	NoCorr.
F4BZ08	NoCorr.	NoCorr.	NoCorr.	NoCorr.	NoCorr.	NoCorr.	NoCorr.	NoCorr.	NoCorr.	NoCorr.
F4BZ82	NoCorr.	NoCorr.	NoCorr.	NoCorr.	NoCorr.	NoCorr.	NoCorr.	NoCorr.	NoCorr.	NoCorr.
F4BZB0	NoCorr.	NoCorr.	NoCorr.	NoCorr.	NoCorr.	NoCorr.	NoCorr.	NoCorr.	NoCorr.	NoCorr.
F4BZI6	NoCorr.	NoCorr.	NoCorr.	NoCorr.	NoCorr.	NoCorr.	NoCorr.	NoCorr.	NoCorr.	-0.755166
F4BZJ2	NoCorr.	NoCorr.	NoCorr.	NoCorr.	NoCorr.	NoCorr.	NoCorr.	NoCorr.	NoCorr.	NoCorr.
F4BZQ7	NoCorr.	NoCorr.	NoCorr.	NoCorr.	NoCorr.	NoCorr.	NoCorr.	NoCorr.	NoCorr.	NoCorr.
F4C0K3	NoCorr.	NoCorr.	NoCorr.	NoCorr.	NoCorr.	NoCorr.	NoCorr.	NoCorr.	NoCorr.	NoCorr.
F4C0K4	NoCorr.	NoCorr.	NoCorr.	NoCorr.	NoCorr.	NoCorr.	NoCorr.	NoCorr.	NoCorr.	NoCorr.
F4C0K6	NoCorr.	NoCorr.	NoCorr.	NoCorr.	NoCorr.	NoCorr.	NoCorr.	NoCorr.	NoCorr.	NoCorr.
F4C0K7	NoCorr.	NoCorr.	NoCorr.	NoCorr.	NoCorr.	NoCorr.	NoCorr.	NoCorr.	NoCorr.	NoCorr.
F4C0K8	NoCorr.	NoCorr.	NoCorr.	NoCorr.	NoCorr.	NoCorr.	NoCorr.	NoCorr.	NoCorr.	NoCorr.
F4C0Q1	NoCorr.	-0.814242	NoCorr.	NoCorr.	NoCorr.	NoCorr.	NoCorr.	NoCorr.	NoCorr.	NoCorr.
F4C0R4	NoCorr.	NoCorr.	NoCorr.	NoCorr.	NoCorr.	NoCorr.	NoCorr.	NoCorr.	NoCorr.	NoCorr.
F4C0S9	NoCorr.	NoCorr.	NoCorr.	NoCorr.	NoCorr.	NoCorr.	NoCorr.	NoCorr.	NoCorr.	-0.730735
F4LTV8	NoCorr.	NoCorr.	NoCorr.	NoCorr.	NoCorr.	NoCorr.	NoCorr.	-0.677379	NoCorr.	NoCorr.
F4LVR2	NoCorr.	NoCorr.	NoCorr.	0.643817	NoCorr.	NoCorr.	NoCorr.	-0.629919	NoCorr.	NoCorr.
F5IX76	NoCorr.	0.623449	NoCorr.	NoCorr.	NoCorr.	0.644877	NoCorr.	NoCorr.	0.7	NoCorr.
F6B505	NoCorr.	NoCorr.	NoCorr.	NoCorr.	NoCorr.	NoCorr.	NoCorr.	NoCorr.	0.658824	NoCorr.
F6D1T2	NoCorr.	NoCorr.	NoCorr.	NoCorr.	NoCorr.	NoCorr.	NoCorr.	NoCorr.	0.66372	NoCorr.
F7XKS2	NoCorr.	NoCorr.	NoCorr.	NoCorr.	NoCorr.	NoCorr.	NoCorr.	NoCorr.	-0.77065	NoCorr.
F7XNV9	NoCorr.	NoCorr.	NoCorr.	NoCorr.	NoCorr.	NoCorr.	NoCorr.	NoCorr.	NoCorr.	NoCorr.
F8A794	NoCorr.	NoCorr.	NoCorr.	NoCorr.	NoCorr.	0.761044	NoCorr.	NoCorr.	NoCorr.	NoCorr.
F8EXH7	NoCorr.	-0.714685	NoCorr.	NoCorr.	NoCorr.	NoCorr.	NoCorr.	NoCorr.	-0.747059	NoCorr.
G1UPX7	NoCorr.	NoCorr.	0.697277	NoCorr.	NoCorr.	NoCorr.	NoCorr.	NoCorr.	-0.697059	NoCorr.
G7V7T6	NoCorr.	NoCorr.	NoCorr.	NoCorr.	0.718512	NoCorr.	NoCorr.	NoCorr.	NoCorr.	NoCorr.
G7WKU1	NoCorr.	NoCorr.	NoCorr.	NoCorr.	NoCorr.	NoCorr.	NoCorr.	NoCorr.	NoCorr.	NoCorr.
G7WN21	NoCorr.	NoCorr.	NoCorr.	NoCorr.	NoCorr.	NoCorr.	NoCorr.	NoCorr.	NoCorr.	NoCorr.
G7WN23	NoCorr.	NoCorr.	NoCorr.	NoCorr.	NoCorr.	NoCorr.	NoCorr.	NoCorr.	NoCorr.	NoCorr.
G7WN24	NoCorr.	NoCorr.	NoCorr.	NoCorr.	NoCorr.	NoCorr.	NoCorr.	NoCorr.	-0.702941	NoCorr.
G7WNA5	NoCorr.	NoCorr.	NoCorr.	NoCorr.	NoCorr.	-0.628494	NoCorr.	NoCorr.	NoCorr.	NoCorr.
G7WQP0	NoCorr.	NoCorr.	0.756494	NoCorr.	NoCorr.	NoCorr.	NoCorr.	NoCorr.	-0.85	NoCorr.
G7WQP5	NoCorr.	NoCorr.	NoCorr.	NoCorr.	NoCorr.	NoCorr.	NoCorr.	NoCorr.	NoCorr.	NoCorr.
G7WRE5	NoCorr.	NoCorr.	NoCorr.	NoCorr.	NoCorr.	NoCorr.	NoCorr.	NoCorr.	NoCorr.	NoCorr.
H6LFI5	NoCorr.	NoCorr.	NoCorr.	NoCorr.	NoCorr.	NoCorr.	NoCorr.	NoCorr.	NoCorr.	NoCorr.
I4BU17	NoCorr.	0.743577	NoCorr.	NoCorr.	NoCorr.	NoCorr.	NoCorr.	NoCorr.	NoCorr.	0.673529
I4BVB6	NoCorr.	0.884993	NoCorr.	NoCorr.	NoCorr.	NoCorr.	NoCorr.	NoCorr.	0.694118	0.644118
I4BWW4	NoCorr.	0.812004	NoCorr.	NoCorr.	NoCorr.	NoCorr.	NoCorr.	NoCorr.	0.744118	0.629412
I4BZD2	NoCorr.	NoCorr.	NoCorr.	0.682745	NoCorr.	NoCorr.	NoCorr.	NoCorr.	NoCorr.	NoCorr.
I4MVN2	NoCorr.	NoCorr.	NoCorr.	NoCorr.	NoCorr.	NoCorr.	NoCorr.	NoCorr.	NoCorr.	NoCorr.
I4MXE2	NoCorr.	NoCorr.	NoCorr.	-0.640822	NoCorr.	NoCorr.	NoCorr.	NoCorr.	NoCorr.	NoCorr.
I7J750	NoCorr.	NoCorr.	NoCorr.	NoCorr.	NoCorr.	NoCorr.	NoCorr.	NoCorr.	0.744118	NoCorr.
I7J757	NoCorr.	NoCorr.	NoCorr.	NoCorr.	NoCorr.	NoCorr.	NoCorr.	NoCorr.	0.847059	NoCorr.
I7J7K2	NoCorr.	NoCorr.	NoCorr.	NoCorr.	NoCorr.	NoCorr.	NoCorr.	NoCorr.	0.823529	NoCorr.
I7J8C5	NoCorr.	NoCorr.	NoCorr.	NoCorr.	NoCorr.	NoCorr.	NoCorr.	NoCorr.	0.644118	NoCorr.
I7J8N2	NoCorr.	NoCorr.	NoCorr.	NoCorr.	NoCorr.	NoCorr.	NoCorr.	NoCorr.	0.832353	NoCorr.
I7J8P3	NoCorr.	NoCorr.	NoCorr.	NoCorr.	NoCorr.	NoCorr.	NoCorr.	NoCorr.	0.841176	NoCorr.
I7J8T2	NoCorr.	NoCorr.	-0.726885	NoCorr.	NoCorr.	NoCorr.	NoCorr.	NoCorr.	NoCorr.	NoCorr.
I7J9I4	NoCorr.	NoCorr.	-0.698757	NoCorr.	NoCorr.	NoCorr.	NoCorr.	NoCorr.	0.729412	NoCorr.
I7J9P1	NoCorr.	NoCorr.	NoCorr.	NoCorr.	NoCorr.	NoCorr.	NoCorr.	NoCorr.	0.8	NoCorr.
I7J9T6	NoCorr.	NoCorr.	-0.689875	NoCorr.	NoCorr.	NoCorr.	NoCorr.	NoCorr.	0.729412	NoCorr.
I7JAW5	NoCorr.	NoCorr.	NoCorr.	NoCorr.	NoCorr.	-0.68062	NoCorr.	NoCorr.	NoCorr.	NoCorr.
I7KBW5	NoCorr.	NoCorr.	-0.646943	NoCorr.	NoCorr.	NoCorr.	NoCorr.	NoCorr.	0.826471	NoCorr.
I7KCJ9	NoCorr.	NoCorr.	NoCorr.	0.67975	NoCorr.	NoCorr.	NoCorr.	NoCorr.	0.694118	NoCorr.
I7KCS3	NoCorr.	NoCorr.	NoCorr.	NoCorr.	NoCorr.	NoCorr.	NoCorr.	NoCorr.	NoCorr.	NoCorr.
I7KCW2	NoCorr.	NoCorr.	-0.630658	NoCorr.	NoCorr.	NoCorr.	NoCorr.	NoCorr.	NoCorr.	NoCorr.
I7KD26	NoCorr.	NoCorr.	NoCorr.	NoCorr.	NoCorr.	NoCorr.	NoCorr.	NoCorr.	0.711765	NoCorr.
I7KD75	NoCorr.	NoCorr.	NoCorr.	NoCorr.	NoCorr.	NoCorr.	NoCorr.	NoCorr.	0.717647	NoCorr.
I7KD82	NoCorr.	-0.664505	NoCorr.	NoCorr.	NoCorr.	NoCorr.	NoCorr.	NoCorr.	NoCorr.	NoCorr.
I7KDA7	NoCorr.	NoCorr.	NoCorr.	NoCorr.	NoCorr.	NoCorr.	NoCorr.	NoCorr.	0.647059	NoCorr.
I7KDA9	NoCorr.	NoCorr.	NoCorr.	NoCorr.	NoCorr.	NoCorr.	NoCorr.	NoCorr.	0.905882	NoCorr.
I7KDB2	NoCorr.	NoCorr.	NoCorr.	0.667772	NoCorr.	0.625515	NoCorr.	NoCorr.	NoCorr.	NoCorr.
I7KDB4	NoCorr.	NoCorr.	NoCorr.	NoCorr.	NoCorr.	NoCorr.	NoCorr.	NoCorr.	NoCorr.	NoCorr.
I7KDC7	NoCorr.	NoCorr.	NoCorr.	NoCorr.	NoCorr.	NoCorr.	NoCorr.	NoCorr.	0.817647	NoCorr.
I7KDE8	NoCorr.	NoCorr.	NoCorr.	NoCorr.	NoCorr.	NoCorr.	NoCorr.	NoCorr.	0.929412	NoCorr.
I7KDR4	NoCorr.	NoCorr.	NoCorr.	NoCorr.	NoCorr.	NoCorr.	NoCorr.	NoCorr.	0.723529	NoCorr.
I7KXB9	NoCorr.	NoCorr.	NoCorr.	NoCorr.	NoCorr.	NoCorr.	NoCorr.	NoCorr.	0.708824	NoCorr.
I7KXM4	NoCorr.	NoCorr.	NoCorr.	NoCorr.	NoCorr.	NoCorr.	0.636527	NoCorr.	NoCorr.	NoCorr.
I7KYN5	NoCorr.	NoCorr.	NoCorr.	NoCorr.	NoCorr.	NoCorr.	NoCorr.	NoCorr.	0.658824	NoCorr.
I7KZ02	NoCorr.	NoCorr.	NoCorr.	NoCorr.	NoCorr.	NoCorr.	NoCorr.	NoCorr.	NoCorr.	NoCorr.
I7KZM7	NoCorr.	NoCorr.	NoCorr.	NoCorr.	NoCorr.	NoCorr.	NoCorr.	NoCorr.	0.858824	NoCorr.
I7KZS9	NoCorr.	NoCorr.	NoCorr.	NoCorr.	NoCorr.	NoCorr.	NoCorr.	NoCorr.	0.776471	NoCorr.
I7KZX0	NoCorr.	NoCorr.	-0.715042	NoCorr.	NoCorr.	NoCorr.	NoCorr.	NoCorr.	0.767647	NoCorr.
I7L043	NoCorr.	NoCorr.	-0.700238	0.646811	NoCorr.	NoCorr.	NoCorr.	NoCorr.	0.670588	NoCorr.
I7L057	NoCorr.	NoCorr.	NoCorr.	NoCorr.	NoCorr.	0.671685	NoCorr.	NoCorr.	0.641177	NoCorr.
I7L0X3	NoCorr.	NoCorr.	NoCorr.	NoCorr.	NoCorr.	NoCorr.	NoCorr.	NoCorr.	0.626471	NoCorr.
I7L183	NoCorr.	NoCorr.	NoCorr.	NoCorr.	NoCorr.	NoCorr.	NoCorr.	NoCorr.	NoCorr.	NoCorr.
I7LIX1	NoCorr.	NoCorr.	NoCorr.	NoCorr.	NoCorr.	NoCorr.	NoCorr.	NoCorr.	0.668138	NoCorr.
I7LIY8	NoCorr.	NoCorr.	NoCorr.	NoCorr.	NoCorr.	NoCorr.	NoCorr.	NoCorr.	NoCorr.	NoCorr.
I7LJ61	NoCorr.	NoCorr.	NoCorr.	NoCorr.	NoCorr.	NoCorr.	NoCorr.	NoCorr.	NoCorr.	NoCorr.
I7LJQ9	NoCorr.	NoCorr.	NoCorr.	NoCorr.	NoCorr.	NoCorr.	NoCorr.	NoCorr.	NoCorr.	NoCorr.
I7LJY5	NoCorr.	NoCorr.	-0.624736	0.658789	NoCorr.	NoCorr.	NoCorr.	NoCorr.	NoCorr.	NoCorr.
I7LK41	NoCorr.	NoCorr.	NoCorr.	NoCorr.	NoCorr.	NoCorr.	NoCorr.	NoCorr.	0.764706	NoCorr.
I7LK60	NoCorr.	NoCorr.	NoCorr.	NoCorr.	NoCorr.	NoCorr.	NoCorr.	NoCorr.	0.832353	NoCorr.
I7LK61	NoCorr.	NoCorr.	-0.728366	NoCorr.	NoCorr.	NoCorr.	NoCorr.	NoCorr.	NoCorr.	NoCorr.
I7LK63	NoCorr.	NoCorr.	NoCorr.	NoCorr.	NoCorr.	NoCorr.	NoCorr.	NoCorr.	NoCorr.	NoCorr.
I7LKX0	NoCorr.	NoCorr.	NoCorr.	NoCorr.	NoCorr.	NoCorr.	NoCorr.	NoCorr.	0.694118	NoCorr.
I7LL63	NoCorr.	-0.628011	NoCorr.	NoCorr.	NoCorr.	NoCorr.	NoCorr.	NoCorr.	NoCorr.	NoCorr.
I7LLF2	NoCorr.	NoCorr.	NoCorr.	NoCorr.	NoCorr.	NoCorr.	NoCorr.	NoCorr.	NoCorr.	NoCorr.
I7LMJ6	NoCorr.	NoCorr.	-0.689875	NoCorr.	NoCorr.	NoCorr.	NoCorr.	NoCorr.	NoCorr.	NoCorr.
I7LMM6	NoCorr.	NoCorr.	NoCorr.	NoCorr.	NoCorr.	NoCorr.	NoCorr.	NoCorr.	0.785294	NoCorr.
I7LMP8	NoCorr.	NoCorr.	NoCorr.	NoCorr.	NoCorr.	NoCorr.	NoCorr.	NoCorr.	0.741176	NoCorr.
I7LMX2	NoCorr.	NoCorr.	-0.731326	NoCorr.	NoCorr.	NoCorr.	NoCorr.	NoCorr.	0.761765	NoCorr.
I7LN01	NoCorr.	NoCorr.	-0.678031	NoCorr.	NoCorr.	NoCorr.	NoCorr.	NoCorr.	0.808824	NoCorr.
I7LN62	NoCorr.	NoCorr.	-0.660266	NoCorr.	NoCorr.	NoCorr.	NoCorr.	NoCorr.	0.764706	NoCorr.
I9BZ20	NoCorr.	0.705562	NoCorr.	NoCorr.	NoCorr.	NoCorr.	NoCorr.	NoCorr.	0.723529	NoCorr.
J1L0F2	NoCorr.	NoCorr.	NoCorr.	0.694723	NoCorr.	0.646366	NoCorr.	NoCorr.	NoCorr.	NoCorr.
J1L1X2	NoCorr.	NoCorr.	NoCorr.	NoCorr.	NoCorr.	NoCorr.	NoCorr.	NoCorr.	0.776471	NoCorr.
K0AX19	NoCorr.	NoCorr.	NoCorr.	NoCorr.	NoCorr.	NoCorr.	NoCorr.	NoCorr.	0.826471	NoCorr.
K4LFS6	NoCorr.	NoCorr.	NoCorr.	NoCorr.	NoCorr.	NoCorr.	NoCorr.	NoCorr.	NoCorr.	NoCorr.
K4LID0	NoCorr.	NoCorr.	NoCorr.	NoCorr.	NoCorr.	NoCorr.	NoCorr.	NoCorr.	NoCorr.	NoCorr.
K4LIP0	NoCorr.	NoCorr.	NoCorr.	NoCorr.	NoCorr.	NoCorr.	NoCorr.	NoCorr.	NoCorr.	NoCorr.
K4LUM0	NoCorr.	NoCorr.	NoCorr.	NoCorr.	NoCorr.	NoCorr.	NoCorr.	NoCorr.	NoCorr.	NoCorr.
K4MIW4	NoCorr.	NoCorr.	NoCorr.	NoCorr.	NoCorr.	NoCorr.	NoCorr.	NoCorr.	NoCorr.	NoCorr.
K7S4R3	NoCorr.	NoCorr.	NoCorr.	NoCorr.	NoCorr.	NoCorr.	NoCorr.	NoCorr.	0.664706	NoCorr.
K9SD42	NoCorr.	NoCorr.	NoCorr.	NoCorr.	NoCorr.	NoCorr.	NoCorr.	NoCorr.	NoCorr.	NoCorr.
K9UHN1	NoCorr.	NoCorr.	NoCorr.	NoCorr.	NoCorr.	NoCorr.	0.625799	NoCorr.	NoCorr.	NoCorr.
K9UXG8	NoCorr.	NoCorr.	NoCorr.	NoCorr.	NoCorr.	NoCorr.	0.736654	NoCorr.	NoCorr.	NoCorr.
K9XG22	NoCorr.	NoCorr.	NoCorr.	NoCorr.	NoCorr.	NoCorr.	NoCorr.	NoCorr.	NoCorr.	NoCorr.
L0HFT2	NoCorr.	NoCorr.	NoCorr.	NoCorr.	NoCorr.	NoCorr.	NoCorr.	NoCorr.	NoCorr.	NoCorr.
L0HHU6	NoCorr.	NoCorr.	-0.629552	0.654729	NoCorr.	NoCorr.	NoCorr.	NoCorr.	NoCorr.	NoCorr.
L0HKY8	NoCorr.	NoCorr.	NoCorr.	NoCorr.	NoCorr.	NoCorr.	NoCorr.	NoCorr.	NoCorr.	NoCorr.
L0L0H0	NoCorr.	NoCorr.	NoCorr.	NoCorr.	NoCorr.	NoCorr.	NoCorr.	NoCorr.	NoCorr.	NoCorr.
L7VMK7	NoCorr.	-0.880432	NoCorr.	NoCorr.	NoCorr.	NoCorr.	NoCorr.	NoCorr.	-0.676471	NoCorr.
L7VN33	NoCorr.	NoCorr.	NoCorr.	NoCorr.	NoCorr.	NoCorr.	NoCorr.	NoCorr.	0.65	NoCorr.
M1ZAE7	0.699775	NoCorr.	NoCorr.	NoCorr.	NoCorr.	0.784873	NoCorr.	NoCorr.	0.7	NoCorr.
M1ZGL2	NoCorr.	NoCorr.	NoCorr.	NoCorr.	NoCorr.	NoCorr.	NoCorr.	-0.66875	NoCorr.	NoCorr.
O27232	NoCorr.	NoCorr.	NoCorr.	NoCorr.	NoCorr.	NoCorr.	NoCorr.	NoCorr.	NoCorr.	NoCorr.
O27233	NoCorr.	NoCorr.	NoCorr.	NoCorr.	NoCorr.	NoCorr.	NoCorr.	NoCorr.	NoCorr.	NoCorr.
O59640	NoCorr.	NoCorr.	NoCorr.	NoCorr.	NoCorr.	NoCorr.	NoCorr.	NoCorr.	NoCorr.	NoCorr.
O59659	NoCorr.	NoCorr.	NoCorr.	NoCorr.	NoCorr.	NoCorr.	NoCorr.	NoCorr.	NoCorr.	NoCorr.
P07955	NoCorr.	NoCorr.	NoCorr.	NoCorr.	NoCorr.	NoCorr.	NoCorr.	NoCorr.	NoCorr.	NoCorr.
P07962	NoCorr.	NoCorr.	NoCorr.	NoCorr.	NoCorr.	NoCorr.	NoCorr.	NoCorr.	NoCorr.	NoCorr.
P07964	NoCorr.	NoCorr.	NoCorr.	NoCorr.	NoCorr.	NoCorr.	NoCorr.	NoCorr.	NoCorr.	NoCorr.
P0CW05	NoCorr.	NoCorr.	NoCorr.	NoCorr.	NoCorr.	NoCorr.	NoCorr.	NoCorr.	NoCorr.	NoCorr.
P68688	NoCorr.	NoCorr.	NoCorr.	NoCorr.	NoCorr.	NoCorr.	NoCorr.	NoCorr.	NoCorr.	NoCorr.
P80650	NoCorr.	NoCorr.	NoCorr.	NoCorr.	NoCorr.	NoCorr.	NoCorr.	NoCorr.	NoCorr.	NoCorr.
Q0AW79	NoCorr.	NoCorr.	NoCorr.	NoCorr.	NoCorr.	NoCorr.	NoCorr.	NoCorr.	0.714706	NoCorr.
Q0B0F4	NoCorr.	NoCorr.	NoCorr.	NoCorr.	NoCorr.	NoCorr.	NoCorr.	NoCorr.	NoCorr.	NoCorr.
Q0W2I1	NoCorr.	NoCorr.	NoCorr.	NoCorr.	NoCorr.	NoCorr.	NoCorr.	NoCorr.	NoCorr.	NoCorr.
Q18B36	NoCorr.	NoCorr.	NoCorr.	NoCorr.	NoCorr.	NoCorr.	NoCorr.	NoCorr.	NoCorr.	NoCorr.
Q18CE4	NoCorr.	NoCorr.	0.633619	NoCorr.	NoCorr.	NoCorr.	NoCorr.	NoCorr.	NoCorr.	NoCorr.
Q2BLX9	NoCorr.	NoCorr.	NoCorr.	0.643817	NoCorr.	0.68211	NoCorr.	NoCorr.	NoCorr.	NoCorr.
Q2FMK8	NoCorr.	NoCorr.	NoCorr.	NoCorr.	NoCorr.	NoCorr.	NoCorr.	NoCorr.	0.632353	NoCorr.
Q2FRN9	NoCorr.	-0.769233	NoCorr.	NoCorr.	NoCorr.	NoCorr.	NoCorr.	NoCorr.	NoCorr.	NoCorr.
Q2FSD8	NoCorr.	NoCorr.	NoCorr.	NoCorr.	NoCorr.	NoCorr.	NoCorr.	NoCorr.	NoCorr.	NoCorr.
Q2FSN0	NoCorr.	NoCorr.	NoCorr.	NoCorr.	NoCorr.	NoCorr.	0.629375	NoCorr.	NoCorr.	NoCorr.
Q2FSN1	NoCorr.	NoCorr.	NoCorr.	NoCorr.	NoCorr.	NoCorr.	NoCorr.	NoCorr.	NoCorr.	NoCorr.
Q2FTS9	NoCorr.	NoCorr.	NoCorr.	NoCorr.	NoCorr.	NoCorr.	NoCorr.	NoCorr.	NoCorr.	NoCorr.
Q2FU89	NoCorr.	NoCorr.	NoCorr.	NoCorr.	NoCorr.	NoCorr.	NoCorr.	NoCorr.	0.647059	NoCorr.
Q329V9	NoCorr.	NoCorr.	NoCorr.	NoCorr.	NoCorr.	NoCorr.	NoCorr.	NoCorr.	NoCorr.	NoCorr.
Q464Z4	NoCorr.	NoCorr.	NoCorr.	NoCorr.	NoCorr.	NoCorr.	NoCorr.	NoCorr.	NoCorr.	NoCorr.
Q465E0	NoCorr.	NoCorr.	NoCorr.	NoCorr.	NoCorr.	NoCorr.	NoCorr.	NoCorr.	-0.752941	NoCorr.
Q465E1	NoCorr.	NoCorr.	NoCorr.	NoCorr.	NoCorr.	NoCorr.	NoCorr.	NoCorr.	-0.647059	NoCorr.
Q465Y6	NoCorr.	NoCorr.	NoCorr.	NoCorr.	NoCorr.	NoCorr.	NoCorr.	NoCorr.	NoCorr.	NoCorr.
Q468S2	NoCorr.	NoCorr.	NoCorr.	NoCorr.	NoCorr.	NoCorr.	NoCorr.	NoCorr.	-0.643071	NoCorr.
Q469M6	NoCorr.	NoCorr.	0.646943	NoCorr.	NoCorr.	NoCorr.	NoCorr.	NoCorr.	-0.767647	NoCorr.
Q46BF4	NoCorr.	NoCorr.	NoCorr.	NoCorr.	NoCorr.	NoCorr.	NoCorr.	NoCorr.	NoCorr.	NoCorr.
Q46BF5	NoCorr.	NoCorr.	NoCorr.	NoCorr.	NoCorr.	NoCorr.	NoCorr.	NoCorr.	NoCorr.	NoCorr.
Q46DV7	NoCorr.	NoCorr.	NoCorr.	NoCorr.	NoCorr.	NoCorr.	NoCorr.	NoCorr.	NoCorr.	NoCorr.
Q46EA7	NoCorr.	NoCorr.	NoCorr.	NoCorr.	NoCorr.	NoCorr.	NoCorr.	NoCorr.	-0.752941	NoCorr.
Q46EK7	0.640703	NoCorr.	NoCorr.	NoCorr.	NoCorr.	0.634451	NoCorr.	NoCorr.	NoCorr.	NoCorr.
Q46EK8	NoCorr.	NoCorr.	NoCorr.	NoCorr.	NoCorr.	0.762533	NoCorr.	NoCorr.	NoCorr.	NoCorr.
Q46FD0	NoCorr.	NoCorr.	NoCorr.	NoCorr.	NoCorr.	NoCorr.	NoCorr.	NoCorr.	NoCorr.	NoCorr.
Q46G04	NoCorr.	NoCorr.	0.740209	NoCorr.	NoCorr.	NoCorr.	NoCorr.	NoCorr.	NoCorr.	NoCorr.
Q46G14	NoCorr.	NoCorr.	NoCorr.	NoCorr.	NoCorr.	NoCorr.	NoCorr.	NoCorr.	-0.691176	NoCorr.
Q46G59	NoCorr.	NoCorr.	NoCorr.	NoCorr.	NoCorr.	NoCorr.	NoCorr.	NoCorr.	NoCorr.	NoCorr.
Q477Z3	NoCorr.	0.625107	NoCorr.	NoCorr.	NoCorr.	NoCorr.	NoCorr.	NoCorr.	NoCorr.	NoCorr.
Q47TE8	NoCorr.	NoCorr.	NoCorr.	NoCorr.	NoCorr.	NoCorr.	NoCorr.	NoCorr.	NoCorr.	NoCorr.
Q4KFY5	NoCorr.	NoCorr.	NoCorr.	-0.697717	NoCorr.	NoCorr.	NoCorr.	NoCorr.	NoCorr.	NoCorr.
Q60184	NoCorr.	NoCorr.	NoCorr.	NoCorr.	NoCorr.	NoCorr.	NoCorr.	NoCorr.	NoCorr.	NoCorr.
Q60186	NoCorr.	NoCorr.	NoCorr.	NoCorr.	NoCorr.	NoCorr.	NoCorr.	NoCorr.	NoCorr.	NoCorr.
Q60187	NoCorr.	NoCorr.	NoCorr.	NoCorr.	NoCorr.	NoCorr.	NoCorr.	NoCorr.	NoCorr.	NoCorr.
Q8DIF8	NoCorr.	NoCorr.	NoCorr.	NoCorr.	NoCorr.	NoCorr.	NoCorr.	NoCorr.	NoCorr.	NoCorr.
Q8PU00	NoCorr.	NoCorr.	NoCorr.	NoCorr.	NoCorr.	NoCorr.	NoCorr.	NoCorr.	-0.697059	NoCorr.
Q8PUM1	NoCorr.	NoCorr.	0.633619	NoCorr.	NoCorr.	NoCorr.	NoCorr.	NoCorr.	-0.635294	NoCorr.
Q8PV85	NoCorr.	NoCorr.	0.646943	NoCorr.	NoCorr.	NoCorr.	NoCorr.	NoCorr.	NoCorr.	NoCorr.
Q8PV87	NoCorr.	NoCorr.	NoCorr.	NoCorr.	NoCorr.	NoCorr.	NoCorr.	NoCorr.	NoCorr.	NoCorr.
Q8PW06	NoCorr.	NoCorr.	NoCorr.	NoCorr.	NoCorr.	NoCorr.	NoCorr.	NoCorr.	NoCorr.	NoCorr.
Q8PW31	NoCorr.	NoCorr.	0.703198	NoCorr.	NoCorr.	NoCorr.	NoCorr.	NoCorr.	-0.65	NoCorr.
Q8PWX0	NoCorr.	NoCorr.	0.71862	NoCorr.	NoCorr.	NoCorr.	NoCorr.	NoCorr.	-0.804423	NoCorr.
Q8PX43	NoCorr.	NoCorr.	0.698757	NoCorr.	NoCorr.	NoCorr.	NoCorr.	NoCorr.	-0.685294	NoCorr.
Q8PXH4	NoCorr.	NoCorr.	0.658786	NoCorr.	NoCorr.	NoCorr.	NoCorr.	NoCorr.	-0.682353	NoCorr.
Q8PZJ6	NoCorr.	NoCorr.	NoCorr.	NoCorr.	NoCorr.	NoCorr.	NoCorr.	NoCorr.	NoCorr.	NoCorr.
Q8PZM5	NoCorr.	NoCorr.	NoCorr.	NoCorr.	NoCorr.	NoCorr.	NoCorr.	NoCorr.	NoCorr.	NoCorr.
Q8Q0G1	NoCorr.	NoCorr.	NoCorr.	NoCorr.	NoCorr.	NoCorr.	NoCorr.	NoCorr.	-0.776471	NoCorr.
Q8Q0G2	NoCorr.	NoCorr.	NoCorr.	NoCorr.	NoCorr.	NoCorr.	NoCorr.	NoCorr.	-0.668139	NoCorr.
Q8THH0	NoCorr.	NoCorr.	NoCorr.	NoCorr.	NoCorr.	NoCorr.	NoCorr.	NoCorr.	NoCorr.	NoCorr.
Q8THW2	NoCorr.	NoCorr.	0.623612	NoCorr.	NoCorr.	NoCorr.	NoCorr.	NoCorr.	NoCorr.	NoCorr.
Q8TIJ0	NoCorr.	NoCorr.	NoCorr.	NoCorr.	NoCorr.	NoCorr.	NoCorr.	NoCorr.	NoCorr.	NoCorr.
Q8TJC2	NoCorr.	NoCorr.	NoCorr.	NoCorr.	NoCorr.	NoCorr.	NoCorr.	NoCorr.	NoCorr.	NoCorr.
Q8TJC5	NoCorr.	NoCorr.	0.749091	NoCorr.	NoCorr.	NoCorr.	NoCorr.	NoCorr.	NoCorr.	NoCorr.
Q8TJC6	NoCorr.	NoCorr.	NoCorr.	NoCorr.	NoCorr.	NoCorr.	NoCorr.	NoCorr.	NoCorr.	NoCorr.
Q8TRZ6	NoCorr.	NoCorr.	NoCorr.	NoCorr.	NoCorr.	NoCorr.	NoCorr.	NoCorr.	NoCorr.	NoCorr.
Q8TS72	NoCorr.	NoCorr.	NoCorr.	NoCorr.	NoCorr.	NoCorr.	NoCorr.	NoCorr.	NoCorr.	NoCorr.
Q8TTA9	NoCorr.	NoCorr.	NoCorr.	NoCorr.	NoCorr.	NoCorr.	NoCorr.	NoCorr.	NoCorr.	NoCorr.
Q8TTP5	NoCorr.	NoCorr.	NoCorr.	NoCorr.	NoCorr.	NoCorr.	NoCorr.	NoCorr.	NoCorr.	NoCorr.
Q8TUN4	0.624042	NoCorr.	NoCorr.	NoCorr.	NoCorr.	0.667216	NoCorr.	NoCorr.	NoCorr.	NoCorr.
Q9Y8K0	NoCorr.	NoCorr.	NoCorr.	NoCorr.	NoCorr.	NoCorr.	NoCorr.	NoCorr.	NoCorr.	NoCorr.
R1CUU4	0.640703	NoCorr.	NoCorr.	NoCorr.	NoCorr.	0.689556	NoCorr.	-0.677379	NoCorr.	NoCorr.
R1CXJ0	NoCorr.	0.631052	NoCorr.	NoCorr.	NoCorr.	NoCorr.	NoCorr.	NoCorr.	0.920588	NoCorr.
R5AT85	NoCorr.	NoCorr.	NoCorr.	NoCorr.	NoCorr.	NoCorr.	0.640103	NoCorr.	NoCorr.	NoCorr.
R6G2B9	NoCorr.	NoCorr.	NoCorr.	NoCorr.	NoCorr.	NoCorr.	NoCorr.	NoCorr.	NoCorr.	NoCorr.
R6G5F8	NoCorr.	NoCorr.	NoCorr.	NoCorr.	NoCorr.	NoCorr.	NoCorr.	NoCorr.	NoCorr.	NoCorr.
R6G611	NoCorr.	NoCorr.	NoCorr.	NoCorr.	NoCorr.	NoCorr.	NoCorr.	NoCorr.	NoCorr.	NoCorr.
R6GM89	NoCorr.	NoCorr.	NoCorr.	NoCorr.	NoCorr.	NoCorr.	NoCorr.	NoCorr.	NoCorr.	NoCorr.
R6GR49	NoCorr.	NoCorr.	NoCorr.	NoCorr.	NoCorr.	NoCorr.	NoCorr.	NoCorr.	NoCorr.	NoCorr.
R6PXD4	NoCorr.	NoCorr.	NoCorr.	NoCorr.	NoCorr.	0.746151	NoCorr.	NoCorr.	NoCorr.	NoCorr.
R6ZH05	NoCorr.	NoCorr.	NoCorr.	NoCorr.	NoCorr.	NoCorr.	NoCorr.	NoCorr.	NoCorr.	NoCorr.
R7D1Y9	NoCorr.	NoCorr.	NoCorr.	NoCorr.	0.682131	NoCorr.	NoCorr.	NoCorr.	NoCorr.	NoCorr.
R7DHQ0	NoCorr.	NoCorr.	NoCorr.	NoCorr.	NoCorr.	NoCorr.	NoCorr.	NoCorr.	NoCorr.	NoCorr.
R7RN94	NoCorr.	NoCorr.	NoCorr.	NoCorr.	NoCorr.	NoCorr.	NoCorr.	NoCorr.	NoCorr.	NoCorr.
R7RRR5	NoCorr.	NoCorr.	NoCorr.	NoCorr.	NoCorr.	NoCorr.	NoCorr.	NoCorr.	NoCorr.	NoCorr.
S0EYC9	NoCorr.	NoCorr.	NoCorr.	0.670767	NoCorr.	NoCorr.	NoCorr.	NoCorr.	NoCorr.	NoCorr.
S0FNT3	NoCorr.	NoCorr.	NoCorr.	NoCorr.	NoCorr.	NoCorr.	NoCorr.	NoCorr.	0.776471	NoCorr.
S5QZ90	NoCorr.	NoCorr.	NoCorr.	NoCorr.	NoCorr.	NoCorr.	NoCorr.	NoCorr.	NoCorr.	NoCorr.
S5R237	NoCorr.	NoCorr.	NoCorr.	NoCorr.	NoCorr.	NoCorr.	NoCorr.	NoCorr.	NoCorr.	NoCorr.
S5RJ12	NoCorr.	NoCorr.	NoCorr.	NoCorr.	NoCorr.	NoCorr.	NoCorr.	NoCorr.	NoCorr.	NoCorr.
S5RN65	NoCorr.	NoCorr.	NoCorr.	0.670767	NoCorr.	0.698492	NoCorr.	-0.629919	NoCorr.	NoCorr.
T0MP13	NoCorr.	0.850019	NoCorr.	NoCorr.	NoCorr.	NoCorr.	NoCorr.	NoCorr.	NoCorr.	NoCorr.
U2LCG3	NoCorr.	0.653861	NoCorr.	NoCorr.	NoCorr.	NoCorr.	NoCorr.	NoCorr.	0.65	NoCorr.
U5RPP1	NoCorr.	NoCorr.	NoCorr.	NoCorr.	NoCorr.	NoCorr.	NoCorr.	NoCorr.	NoCorr.	NoCorr.
U6EEC5	NoCorr.	NoCorr.	NoCorr.	NoCorr.	NoCorr.	NoCorr.	NoCorr.	NoCorr.	NoCorr.	NoCorr.
U6EEP1	NoCorr.	NoCorr.	NoCorr.	NoCorr.	NoCorr.	NoCorr.	NoCorr.	NoCorr.	NoCorr.	NoCorr.
U6EEV1	NoCorr.	NoCorr.	NoCorr.	NoCorr.	NoCorr.	NoCorr.	NoCorr.	NoCorr.	NoCorr.	NoCorr.
U6Q1N2	NoCorr.	NoCorr.	NoCorr.	NoCorr.	NoCorr.	NoCorr.	NoCorr.	NoCorr.	NoCorr.	NoCorr.
U7ML87	NoCorr.	NoCorr.	NoCorr.	NoCorr.	NoCorr.	NoCorr.	NoCorr.	NoCorr.	NoCorr.	NoCorr.
V9H2A5	NoCorr.	0.640176	NoCorr.	NoCorr.	NoCorr.	NoCorr.	NoCorr.	NoCorr.	NoCorr.	NoCorr.
V9H3E1	NoCorr.	0.735974	NoCorr.	NoCorr.	NoCorr.	NoCorr.	NoCorr.	NoCorr.	0.738235	NoCorr.
V9H3Z7	NoCorr.	NoCorr.	NoCorr.	NoCorr.	NoCorr.	NoCorr.	NoCorr.	NoCorr.	NoCorr.	NoCorr.
W6S1I2	NoCorr.	NoCorr.	NoCorr.	NoCorr.	NoCorr.	NoCorr.	NoCorr.	NoCorr.	NoCorr.	NoCorr.

## Sheet: KEGG
Supplementary Table S4*. Overview for all calculated spearman correlations. Different worksheets display various taxonomic and functional levels. Assignment for each taxonomic and functional level can be found in Supplementary Table S1.
Significant correlations on KEGG level with p =< 0.01
	pH	Temperature	Cattle.Slurry	Maize.silage	Grass.silage	Corn	Dry.manure	Food.residues	VFA	C.N
K00016	NoCorr.	NoCorr.	NoCorr.	NoCorr.	NoCorr.	NoCorr.	NoCorr.	NoCorr.	NoCorr.	NoCorr.
K00029	NoCorr.	NoCorr.	NoCorr.	NoCorr.	NoCorr.	NoCorr.	NoCorr.	NoCorr.	0.738235	NoCorr.
K00053	NoCorr.	NoCorr.	NoCorr.	NoCorr.	NoCorr.	NoCorr.	0.661559	NoCorr.	NoCorr.	NoCorr.
K00088	NoCorr.	NoCorr.	NoCorr.	NoCorr.	NoCorr.	NoCorr.	NoCorr.	NoCorr.	NoCorr.	NoCorr.
K00116	NoCorr.	NoCorr.	NoCorr.	NoCorr.	NoCorr.	NoCorr.	NoCorr.	NoCorr.	NoCorr.	NoCorr.
K00125	NoCorr.	NoCorr.	NoCorr.	NoCorr.	NoCorr.	NoCorr.	NoCorr.	NoCorr.	NoCorr.	NoCorr.
K00134	NoCorr.	NoCorr.	NoCorr.	NoCorr.	NoCorr.	NoCorr.	NoCorr.	NoCorr.	NoCorr.	NoCorr.
K00138	NoCorr.	NoCorr.	NoCorr.	NoCorr.	NoCorr.	NoCorr.	NoCorr.	NoCorr.	NoCorr.	NoCorr.
K00150	NoCorr.	NoCorr.	NoCorr.	NoCorr.	NoCorr.	NoCorr.	NoCorr.	NoCorr.	0.661765	NoCorr.
K00163	NoCorr.	NoCorr.	NoCorr.	NoCorr.	NoCorr.	NoCorr.	NoCorr.	NoCorr.	NoCorr.	NoCorr.
K00164	NoCorr.	NoCorr.	NoCorr.	NoCorr.	NoCorr.	NoCorr.	NoCorr.	NoCorr.	NoCorr.	NoCorr.
K00169	NoCorr.	NoCorr.	NoCorr.	NoCorr.	NoCorr.	NoCorr.	NoCorr.	NoCorr.	NoCorr.	NoCorr.
K00172	NoCorr.	NoCorr.	NoCorr.	NoCorr.	NoCorr.	NoCorr.	NoCorr.	NoCorr.	NoCorr.	NoCorr.
K00174	NoCorr.	NoCorr.	NoCorr.	NoCorr.	NoCorr.	NoCorr.	NoCorr.	NoCorr.	NoCorr.	NoCorr.
K00192	NoCorr.	NoCorr.	NoCorr.	NoCorr.	NoCorr.	NoCorr.	NoCorr.	NoCorr.	-0.826471	NoCorr.
K00193	NoCorr.	NoCorr.	NoCorr.	NoCorr.	NoCorr.	NoCorr.	NoCorr.	NoCorr.	NoCorr.	NoCorr.
K00194	NoCorr.	NoCorr.	NoCorr.	NoCorr.	NoCorr.	NoCorr.	NoCorr.	NoCorr.	NoCorr.	NoCorr.
K00195	NoCorr.	NoCorr.	NoCorr.	NoCorr.	NoCorr.	NoCorr.	NoCorr.	NoCorr.	0.65	NoCorr.
K00197	NoCorr.	NoCorr.	0.685433	NoCorr.	NoCorr.	NoCorr.	NoCorr.	NoCorr.	-0.758823	NoCorr.
K00198	NoCorr.	NoCorr.	NoCorr.	NoCorr.	NoCorr.	NoCorr.	NoCorr.	NoCorr.	NoCorr.	NoCorr.
K00200	NoCorr.	NoCorr.	NoCorr.	NoCorr.	NoCorr.	0.686578	NoCorr.	NoCorr.	NoCorr.	NoCorr.
K00201	NoCorr.	NoCorr.	NoCorr.	NoCorr.	NoCorr.	NoCorr.	NoCorr.	NoCorr.	0.858824	NoCorr.
K00202	NoCorr.	NoCorr.	NoCorr.	NoCorr.	NoCorr.	NoCorr.	NoCorr.	NoCorr.	NoCorr.	NoCorr.
K00239	NoCorr.	-0.77703	NoCorr.	NoCorr.	NoCorr.	NoCorr.	NoCorr.	NoCorr.	-0.873529	NoCorr.
K00248	NoCorr.	NoCorr.	NoCorr.	NoCorr.	NoCorr.	NoCorr.	NoCorr.	NoCorr.	NoCorr.	NoCorr.
K00262	NoCorr.	NoCorr.	NoCorr.	NoCorr.	NoCorr.	NoCorr.	NoCorr.	NoCorr.	NoCorr.	NoCorr.
K00281	NoCorr.	NoCorr.	NoCorr.	NoCorr.	NoCorr.	NoCorr.	NoCorr.	NoCorr.	NoCorr.	NoCorr.
K00319	NoCorr.	NoCorr.	NoCorr.	NoCorr.	NoCorr.	0.689556	NoCorr.	NoCorr.	NoCorr.	NoCorr.
K00320	NoCorr.	NoCorr.	NoCorr.	NoCorr.	NoCorr.	NoCorr.	NoCorr.	NoCorr.	NoCorr.	NoCorr.
K00335	NoCorr.	NoCorr.	NoCorr.	NoCorr.	NoCorr.	NoCorr.	NoCorr.	NoCorr.	-0.820588	NoCorr.
K00382	NoCorr.	NoCorr.	NoCorr.	NoCorr.	NoCorr.	NoCorr.	NoCorr.	NoCorr.	NoCorr.	NoCorr.
K00394	NoCorr.	NoCorr.	NoCorr.	NoCorr.	NoCorr.	NoCorr.	NoCorr.	NoCorr.	NoCorr.	NoCorr.
K00399	NoCorr.	NoCorr.	NoCorr.	NoCorr.	NoCorr.	NoCorr.	NoCorr.	NoCorr.	-0.847059	NoCorr.
K00400	NoCorr.	NoCorr.	0.74317	NoCorr.	NoCorr.	NoCorr.	NoCorr.	NoCorr.	NoCorr.	NoCorr.
K00401	NoCorr.	0.675149	NoCorr.	NoCorr.	NoCorr.	NoCorr.	NoCorr.	NoCorr.	0.664706	NoCorr.
K00402	NoCorr.	0.713165	NoCorr.	NoCorr.	NoCorr.	NoCorr.	NoCorr.	NoCorr.	0.752941	NoCorr.
K00440	NoCorr.	NoCorr.	NoCorr.	NoCorr.	NoCorr.	NoCorr.	NoCorr.	NoCorr.	NoCorr.	NoCorr.
K00441	NoCorr.	NoCorr.	NoCorr.	NoCorr.	NoCorr.	NoCorr.	NoCorr.	NoCorr.	-0.770588	NoCorr.
K00443	NoCorr.	NoCorr.	NoCorr.	NoCorr.	NoCorr.	NoCorr.	NoCorr.	NoCorr.	NoCorr.	NoCorr.
K00577	NoCorr.	NoCorr.	-0.623256	0.643817	NoCorr.	NoCorr.	NoCorr.	NoCorr.	NoCorr.	NoCorr.
K00580	NoCorr.	NoCorr.	NoCorr.	NoCorr.	NoCorr.	-0.710407	NoCorr.	NoCorr.	NoCorr.	NoCorr.
K00581	NoCorr.	0.716206	NoCorr.	NoCorr.	NoCorr.	NoCorr.	NoCorr.	NoCorr.	0.744118	NoCorr.
K00584	NoCorr.	NoCorr.	NoCorr.	NoCorr.	NoCorr.	NoCorr.	NoCorr.	NoCorr.	NoCorr.	NoCorr.
K00600	NoCorr.	NoCorr.	NoCorr.	NoCorr.	NoCorr.	NoCorr.	NoCorr.	NoCorr.	NoCorr.	NoCorr.
K00605	NoCorr.	NoCorr.	NoCorr.	NoCorr.	NoCorr.	NoCorr.	NoCorr.	NoCorr.	NoCorr.	NoCorr.
K00626	NoCorr.	NoCorr.	NoCorr.	NoCorr.	NoCorr.	NoCorr.	NoCorr.	NoCorr.	NoCorr.	NoCorr.
K00627	NoCorr.	NoCorr.	NoCorr.	0.673761	NoCorr.	0.652323	NoCorr.	NoCorr.	NoCorr.	NoCorr.
K00656	NoCorr.	NoCorr.	NoCorr.	NoCorr.	NoCorr.	NoCorr.	NoCorr.	NoCorr.	NoCorr.	NoCorr.
K00658	NoCorr.	NoCorr.	NoCorr.	NoCorr.	NoCorr.	NoCorr.	NoCorr.	NoCorr.	NoCorr.	NoCorr.
K00672	NoCorr.	NoCorr.	NoCorr.	NoCorr.	NoCorr.	NoCorr.	NoCorr.	NoCorr.	NoCorr.	NoCorr.
K00789	NoCorr.	NoCorr.	NoCorr.	NoCorr.	NoCorr.	NoCorr.	NoCorr.	NoCorr.	NoCorr.	NoCorr.
K00864	NoCorr.	NoCorr.	NoCorr.	NoCorr.	NoCorr.	NoCorr.	NoCorr.	NoCorr.	NoCorr.	NoCorr.
K00927	0.660394	NoCorr.	NoCorr.	0.622855	NoCorr.	NoCorr.	NoCorr.	NoCorr.	NoCorr.	NoCorr.
K00939	NoCorr.	NoCorr.	NoCorr.	NoCorr.	NoCorr.	-0.68211	NoCorr.	NoCorr.	NoCorr.	NoCorr.
K00940	NoCorr.	NoCorr.	NoCorr.	NoCorr.	NoCorr.	NoCorr.	NoCorr.	NoCorr.	0.755882	NoCorr.
K00948	NoCorr.	NoCorr.	NoCorr.	NoCorr.	NoCorr.	NoCorr.	NoCorr.	NoCorr.	0.758824	NoCorr.
K00962	NoCorr.	NoCorr.	NoCorr.	NoCorr.	NoCorr.	NoCorr.	NoCorr.	NoCorr.	NoCorr.	NoCorr.
K01006	NoCorr.	NoCorr.	NoCorr.	NoCorr.	NoCorr.	NoCorr.	NoCorr.	NoCorr.	0.697059	NoCorr.
K01007	NoCorr.	NoCorr.	NoCorr.	NoCorr.	NoCorr.	NoCorr.	NoCorr.	NoCorr.	0.744118	NoCorr.
K01039	NoCorr.	NoCorr.	NoCorr.	NoCorr.	NoCorr.	NoCorr.	NoCorr.	NoCorr.	NoCorr.	NoCorr.
K01040	NoCorr.	NoCorr.	NoCorr.	NoCorr.	NoCorr.	NoCorr.	NoCorr.	NoCorr.	0.668138	NoCorr.
K01057	NoCorr.	NoCorr.	NoCorr.	NoCorr.	NoCorr.	NoCorr.	NoCorr.	NoCorr.	NoCorr.	NoCorr.
K01200	NoCorr.	NoCorr.	NoCorr.	NoCorr.	NoCorr.	NoCorr.	NoCorr.	NoCorr.	NoCorr.	NoCorr.
K01428	NoCorr.	NoCorr.	NoCorr.	NoCorr.	NoCorr.	NoCorr.	NoCorr.	NoCorr.	NoCorr.	NoCorr.
K01537	NoCorr.	NoCorr.	NoCorr.	NoCorr.	NoCorr.	NoCorr.	NoCorr.	NoCorr.	NoCorr.	NoCorr.
K01581	NoCorr.	NoCorr.	NoCorr.	NoCorr.	NoCorr.	NoCorr.	NoCorr.	NoCorr.	NoCorr.	NoCorr.
K01601	NoCorr.	NoCorr.	NoCorr.	NoCorr.	NoCorr.	NoCorr.	0.711623	NoCorr.	NoCorr.	NoCorr.
K01602	NoCorr.	NoCorr.	NoCorr.	NoCorr.	NoCorr.	NoCorr.	NoCorr.	NoCorr.	-0.785294	NoCorr.
K01624	NoCorr.	0.894117	NoCorr.	NoCorr.	NoCorr.	NoCorr.	NoCorr.	NoCorr.	NoCorr.	NoCorr.
K01637	NoCorr.	NoCorr.	NoCorr.	NoCorr.	NoCorr.	NoCorr.	NoCorr.	NoCorr.	0.65	NoCorr.
K01647	NoCorr.	NoCorr.	NoCorr.	NoCorr.	NoCorr.	NoCorr.	NoCorr.	NoCorr.	0.635294	NoCorr.
K01682	0.687658	NoCorr.	NoCorr.	NoCorr.	NoCorr.	0.694024	NoCorr.	-0.629919	NoCorr.	NoCorr.
K01689	NoCorr.	NoCorr.	NoCorr.	0.661783	NoCorr.	0.677642	NoCorr.	NoCorr.	NoCorr.	NoCorr.
K01848	NoCorr.	NoCorr.	NoCorr.	NoCorr.	NoCorr.	NoCorr.	NoCorr.	NoCorr.	NoCorr.	NoCorr.
K01895	NoCorr.	-0.646258	NoCorr.	NoCorr.	NoCorr.	NoCorr.	NoCorr.	NoCorr.	NoCorr.	NoCorr.
K01902	NoCorr.	NoCorr.	NoCorr.	NoCorr.	NoCorr.	NoCorr.	NoCorr.	NoCorr.	NoCorr.	NoCorr.
K01903	NoCorr.	NoCorr.	NoCorr.	NoCorr.	NoCorr.	NoCorr.	NoCorr.	NoCorr.	-0.867647	NoCorr.
K01938	NoCorr.	NoCorr.	NoCorr.	NoCorr.	NoCorr.	NoCorr.	NoCorr.	NoCorr.	0.679412	NoCorr.
K01939	NoCorr.	NoCorr.	NoCorr.	NoCorr.	NoCorr.	NoCorr.	NoCorr.	NoCorr.	NoCorr.	NoCorr.
K01959	NoCorr.	NoCorr.	NoCorr.	NoCorr.	NoCorr.	NoCorr.	NoCorr.	NoCorr.	NoCorr.	NoCorr.
K01960	NoCorr.	NoCorr.	NoCorr.	NoCorr.	NoCorr.	0.710407	NoCorr.	NoCorr.	NoCorr.	NoCorr.
K01966	NoCorr.	NoCorr.	NoCorr.	NoCorr.	NoCorr.	NoCorr.	NoCorr.	NoCorr.	NoCorr.	NoCorr.
K01990	NoCorr.	NoCorr.	NoCorr.	NoCorr.	NoCorr.	NoCorr.	NoCorr.	NoCorr.	NoCorr.	NoCorr.
K01999	NoCorr.	NoCorr.	NoCorr.	NoCorr.	NoCorr.	NoCorr.	NoCorr.	NoCorr.	NoCorr.	NoCorr.
K02016	NoCorr.	NoCorr.	NoCorr.	NoCorr.	NoCorr.	NoCorr.	NoCorr.	NoCorr.	NoCorr.	NoCorr.
K02035	NoCorr.	NoCorr.	NoCorr.	NoCorr.	NoCorr.	NoCorr.	NoCorr.	NoCorr.	NoCorr.	NoCorr.
K02040	NoCorr.	NoCorr.	NoCorr.	NoCorr.	NoCorr.	NoCorr.	NoCorr.	NoCorr.	0.864706	NoCorr.
K02058	NoCorr.	NoCorr.	NoCorr.	NoCorr.	NoCorr.	NoCorr.	NoCorr.	NoCorr.	NoCorr.	NoCorr.
K02107	NoCorr.	NoCorr.	NoCorr.	NoCorr.	NoCorr.	NoCorr.	NoCorr.	NoCorr.	0.755882	NoCorr.
K02109	NoCorr.	NoCorr.	NoCorr.	NoCorr.	NoCorr.	NoCorr.	NoCorr.	NoCorr.	NoCorr.	NoCorr.
K02110	NoCorr.	NoCorr.	NoCorr.	NoCorr.	NoCorr.	NoCorr.	0.647255	NoCorr.	NoCorr.	NoCorr.
K02111	NoCorr.	NoCorr.	NoCorr.	NoCorr.	NoCorr.	NoCorr.	NoCorr.	NoCorr.	NoCorr.	NoCorr.
K02112	NoCorr.	NoCorr.	NoCorr.	NoCorr.	NoCorr.	0.673174	NoCorr.	NoCorr.	0.641177	NoCorr.
K02117	NoCorr.	NoCorr.	NoCorr.	NoCorr.	NoCorr.	NoCorr.	NoCorr.	NoCorr.	0.820588	NoCorr.
K02118	NoCorr.	NoCorr.	-0.712081	NoCorr.	NoCorr.	NoCorr.	NoCorr.	NoCorr.	0.776471	NoCorr.
K02119	NoCorr.	NoCorr.	NoCorr.	NoCorr.	NoCorr.	NoCorr.	NoCorr.	NoCorr.	NoCorr.	NoCorr.
K02120	NoCorr.	NoCorr.	NoCorr.	NoCorr.	NoCorr.	0.799766	NoCorr.	-0.629919	NoCorr.	NoCorr.
K02121	0.660394	NoCorr.	NoCorr.	NoCorr.	NoCorr.	0.661259	NoCorr.	NoCorr.	NoCorr.	NoCorr.
K02123	NoCorr.	NoCorr.	NoCorr.	NoCorr.	NoCorr.	NoCorr.	NoCorr.	NoCorr.	-0.661765	NoCorr.
K02355	NoCorr.	NoCorr.	NoCorr.	NoCorr.	NoCorr.	NoCorr.	0.722351	NoCorr.	NoCorr.	NoCorr.
K02357	NoCorr.	NoCorr.	NoCorr.	NoCorr.	NoCorr.	NoCorr.	NoCorr.	NoCorr.	0.638235	NoCorr.
K02358	NoCorr.	NoCorr.	NoCorr.	NoCorr.	NoCorr.	0.624026	NoCorr.	NoCorr.	0.676471	NoCorr.
K02406	NoCorr.	NoCorr.	NoCorr.	NoCorr.	NoCorr.	NoCorr.	0.625799	NoCorr.	NoCorr.	NoCorr.
K02635	NoCorr.	NoCorr.	NoCorr.	NoCorr.	NoCorr.	NoCorr.	NoCorr.	NoCorr.	NoCorr.	NoCorr.
K02666	NoCorr.	NoCorr.	NoCorr.	NoCorr.	NoCorr.	NoCorr.	NoCorr.	NoCorr.	NoCorr.	NoCorr.
K02690	NoCorr.	NoCorr.	NoCorr.	NoCorr.	NoCorr.	-0.699982	NoCorr.	NoCorr.	NoCorr.	NoCorr.
K02703	NoCorr.	NoCorr.	NoCorr.	NoCorr.	NoCorr.	0.661259	NoCorr.	NoCorr.	0.7	NoCorr.
K02704	NoCorr.	NoCorr.	0.766856	NoCorr.	NoCorr.	NoCorr.	NoCorr.	NoCorr.	-0.770588	NoCorr.
K02705	NoCorr.	NoCorr.	NoCorr.	0.643817	NoCorr.	0.70296	NoCorr.	NoCorr.	NoCorr.	NoCorr.
K02706	NoCorr.	NoCorr.	NoCorr.	NoCorr.	NoCorr.	NoCorr.	NoCorr.	NoCorr.	-0.7	NoCorr.
K02864	NoCorr.	NoCorr.	NoCorr.	NoCorr.	NoCorr.	NoCorr.	NoCorr.	NoCorr.	NoCorr.	NoCorr.
K02876	NoCorr.	NoCorr.	NoCorr.	NoCorr.	NoCorr.	NoCorr.	NoCorr.	NoCorr.	NoCorr.	NoCorr.
K02878	NoCorr.	-0.770948	NoCorr.	NoCorr.	NoCorr.	NoCorr.	NoCorr.	NoCorr.	-0.65	NoCorr.
K02881	NoCorr.	NoCorr.	0.63806	NoCorr.	NoCorr.	NoCorr.	NoCorr.	NoCorr.	-0.85	NoCorr.
K02886	NoCorr.	NoCorr.	NoCorr.	NoCorr.	NoCorr.	NoCorr.	NoCorr.	NoCorr.	NoCorr.	NoCorr.
K02906	0.634645	NoCorr.	NoCorr.	NoCorr.	NoCorr.	0.665727	NoCorr.	-0.651492	NoCorr.	NoCorr.
K02931	NoCorr.	NoCorr.	NoCorr.	-0.673761	NoCorr.	NoCorr.	NoCorr.	NoCorr.	NoCorr.	NoCorr.
K02933	NoCorr.	0.793052	NoCorr.	NoCorr.	NoCorr.	NoCorr.	NoCorr.	NoCorr.	0.778764	NoCorr.
K02935	NoCorr.	NoCorr.	NoCorr.	NoCorr.	NoCorr.	NoCorr.	NoCorr.	NoCorr.	NoCorr.	NoCorr.
K02936	NoCorr.	NoCorr.	0.67507	NoCorr.	NoCorr.	NoCorr.	NoCorr.	NoCorr.	NoCorr.	NoCorr.
K02939	NoCorr.	NoCorr.	NoCorr.	NoCorr.	NoCorr.	NoCorr.	NoCorr.	NoCorr.	NoCorr.	NoCorr.
K02946	NoCorr.	NoCorr.	NoCorr.	NoCorr.	NoCorr.	NoCorr.	0.736654	NoCorr.	NoCorr.	NoCorr.
K02948	NoCorr.	NoCorr.	NoCorr.	NoCorr.	NoCorr.	NoCorr.	NoCorr.	NoCorr.	0.852941	NoCorr.
K02952	0.704319	NoCorr.	NoCorr.	NoCorr.	NoCorr.	0.662749	NoCorr.	NoCorr.	NoCorr.	NoCorr.
K02967	NoCorr.	NoCorr.	NoCorr.	NoCorr.	NoCorr.	NoCorr.	NoCorr.	NoCorr.	NoCorr.	NoCorr.
K02982	-0.733098	NoCorr.	NoCorr.	NoCorr.	NoCorr.	-0.772958	NoCorr.	NoCorr.	NoCorr.	NoCorr.
K02986	NoCorr.	NoCorr.	NoCorr.	NoCorr.	NoCorr.	NoCorr.	NoCorr.	NoCorr.	NoCorr.	NoCorr.
K02988	NoCorr.	NoCorr.	NoCorr.	NoCorr.	NoCorr.	NoCorr.	NoCorr.	NoCorr.	NoCorr.	NoCorr.
K02990	NoCorr.	NoCorr.	NoCorr.	NoCorr.	NoCorr.	NoCorr.	NoCorr.	NoCorr.	-0.802941	NoCorr.
K02992	NoCorr.	NoCorr.	NoCorr.	NoCorr.	NoCorr.	-0.629984	NoCorr.	NoCorr.	-0.708824	NoCorr.
K02996	NoCorr.	NoCorr.	-0.669149	0.6528	NoCorr.	NoCorr.	NoCorr.	NoCorr.	0.661765	NoCorr.
K03040	NoCorr.	NoCorr.	NoCorr.	NoCorr.	NoCorr.	NoCorr.	NoCorr.	NoCorr.	0.9	NoCorr.
K03043	NoCorr.	NoCorr.	NoCorr.	NoCorr.	NoCorr.	-0.643387	NoCorr.	NoCorr.	-0.723529	NoCorr.
K03046	NoCorr.	0.670588	NoCorr.	NoCorr.	NoCorr.	NoCorr.	NoCorr.	NoCorr.	0.826471	NoCorr.
K03147	NoCorr.	NoCorr.	NoCorr.	NoCorr.	NoCorr.	NoCorr.	NoCorr.	NoCorr.	NoCorr.	NoCorr.
K03231	0.686143	NoCorr.	NoCorr.	NoCorr.	NoCorr.	0.713386	NoCorr.	-0.651492	NoCorr.	NoCorr.
K03234	NoCorr.	NoCorr.	NoCorr.	NoCorr.	NoCorr.	NoCorr.	NoCorr.	NoCorr.	0.7	NoCorr.
K03286	NoCorr.	NoCorr.	-0.698757	NoCorr.	NoCorr.	NoCorr.	NoCorr.	NoCorr.	NoCorr.	NoCorr.
K03386	NoCorr.	NoCorr.	-0.67507	NoCorr.	NoCorr.	NoCorr.	NoCorr.	NoCorr.	0.711765	NoCorr.
K03388	NoCorr.	NoCorr.	NoCorr.	NoCorr.	NoCorr.	NoCorr.	NoCorr.	NoCorr.	NoCorr.	NoCorr.
K03432	NoCorr.	-0.932132	NoCorr.	NoCorr.	NoCorr.	NoCorr.	NoCorr.	NoCorr.	NoCorr.	NoCorr.
K03433	NoCorr.	NoCorr.	NoCorr.	0.673761	NoCorr.	NoCorr.	NoCorr.	-0.664435	NoCorr.	NoCorr.
K03521	NoCorr.	NoCorr.	NoCorr.	NoCorr.	NoCorr.	NoCorr.	NoCorr.	NoCorr.	NoCorr.	NoCorr.
K03522	NoCorr.	NoCorr.	NoCorr.	NoCorr.	NoCorr.	NoCorr.	NoCorr.	NoCorr.	NoCorr.	NoCorr.
K03530	NoCorr.	NoCorr.	-0.70912	NoCorr.	NoCorr.	NoCorr.	NoCorr.	NoCorr.	NoCorr.	NoCorr.
K03545	NoCorr.	NoCorr.	NoCorr.	0.691728	NoCorr.	0.720832	NoCorr.	NoCorr.	NoCorr.	NoCorr.
K03561	NoCorr.	NoCorr.	NoCorr.	NoCorr.	NoCorr.	NoCorr.	NoCorr.	NoCorr.	NoCorr.	NoCorr.
K03585	NoCorr.	NoCorr.	NoCorr.	NoCorr.	NoCorr.	-0.695514	NoCorr.	NoCorr.	NoCorr.	NoCorr.
K03640	NoCorr.	NoCorr.	NoCorr.	NoCorr.	NoCorr.	NoCorr.	NoCorr.	NoCorr.	NoCorr.	NoCorr.
K03641	NoCorr.	0.694917	NoCorr.	NoCorr.	NoCorr.	NoCorr.	NoCorr.	NoCorr.	NoCorr.	NoCorr.
K03671	NoCorr.	NoCorr.	-0.629178	NoCorr.	NoCorr.	NoCorr.	NoCorr.	NoCorr.	0.726471	NoCorr.
K03674	NoCorr.	NoCorr.	NoCorr.	NoCorr.	NoCorr.	NoCorr.	NoCorr.	NoCorr.	0.747059	NoCorr.
K03695	NoCorr.	NoCorr.	NoCorr.	-0.703706	NoCorr.	NoCorr.	NoCorr.	NoCorr.	NoCorr.	NoCorr.
K03704	NoCorr.	NoCorr.	-0.664708	NoCorr.	NoCorr.	NoCorr.	NoCorr.	NoCorr.	NoCorr.	NoCorr.
K03706	NoCorr.	NoCorr.	NoCorr.	NoCorr.	NoCorr.	NoCorr.	0.743807	NoCorr.	NoCorr.	NoCorr.
K03737	NoCorr.	NoCorr.	NoCorr.	NoCorr.	NoCorr.	NoCorr.	NoCorr.	NoCorr.	-0.770588	NoCorr.
K03738	NoCorr.	NoCorr.	-0.678031	NoCorr.	NoCorr.	NoCorr.	NoCorr.	NoCorr.	0.744118	NoCorr.
K03781	NoCorr.	NoCorr.	NoCorr.	NoCorr.	NoCorr.	NoCorr.	0.75811	NoCorr.	NoCorr.	NoCorr.
K04043	NoCorr.	NoCorr.	NoCorr.	NoCorr.	NoCorr.	NoCorr.	NoCorr.	NoCorr.	NoCorr.	NoCorr.
K04077	NoCorr.	NoCorr.	NoCorr.	NoCorr.	NoCorr.	NoCorr.	NoCorr.	NoCorr.	NoCorr.	NoCorr.
K04480	0.657365	NoCorr.	NoCorr.	NoCorr.	NoCorr.	0.641898	NoCorr.	NoCorr.	0.708824	NoCorr.
K04769	0.624042	NoCorr.	NoCorr.	0.625849	NoCorr.	0.701471	NoCorr.	NoCorr.	NoCorr.	NoCorr.
K04773	NoCorr.	NoCorr.	NoCorr.	NoCorr.	NoCorr.	NoCorr.	NoCorr.	NoCorr.	NoCorr.	NoCorr.
K05878	NoCorr.	NoCorr.	-0.651384	NoCorr.	NoCorr.	NoCorr.	NoCorr.	NoCorr.	0.767647	NoCorr.
K06001	NoCorr.	NoCorr.	NoCorr.	NoCorr.	NoCorr.	NoCorr.	NoCorr.	NoCorr.	NoCorr.	NoCorr.
K06076	NoCorr.	NoCorr.	NoCorr.	NoCorr.	NoCorr.	NoCorr.	NoCorr.	NoCorr.	NoCorr.	NoCorr.
K06207	NoCorr.	NoCorr.	NoCorr.	NoCorr.	NoCorr.	NoCorr.	NoCorr.	-0.629919	0.652941	NoCorr.
K06215	NoCorr.	NoCorr.	NoCorr.	NoCorr.	NoCorr.	NoCorr.	NoCorr.	NoCorr.	-0.75	NoCorr.
K06284	NoCorr.	NoCorr.	NoCorr.	NoCorr.	NoCorr.	NoCorr.	NoCorr.	NoCorr.	NoCorr.	NoCorr.
K07006	NoCorr.	NoCorr.	NoCorr.	0.664778	NoCorr.	NoCorr.	NoCorr.	NoCorr.	NoCorr.	NoCorr.
K07033	NoCorr.	NoCorr.	NoCorr.	NoCorr.	NoCorr.	NoCorr.	NoCorr.	NoCorr.	0.876471	NoCorr.
K07080	NoCorr.	NoCorr.	0.706159	NoCorr.	NoCorr.	NoCorr.	NoCorr.	NoCorr.	NoCorr.	NoCorr.
K07321	NoCorr.	NoCorr.	NoCorr.	NoCorr.	NoCorr.	0.752108	NoCorr.	NoCorr.	NoCorr.	NoCorr.
K07469	NoCorr.	NoCorr.	NoCorr.	NoCorr.	NoCorr.	NoCorr.	NoCorr.	NoCorr.	NoCorr.	NoCorr.
K07516	NoCorr.	NoCorr.	NoCorr.	NoCorr.	NoCorr.	0.70296	NoCorr.	NoCorr.	NoCorr.	NoCorr.
K08264	NoCorr.	NoCorr.	NoCorr.	0.6528	NoCorr.	0.631473	NoCorr.	NoCorr.	NoCorr.	NoCorr.
K09165	NoCorr.	NoCorr.	NoCorr.	NoCorr.	NoCorr.	NoCorr.	0.718775	NoCorr.	NoCorr.	NoCorr.
K10112	0.63313	NoCorr.	NoCorr.	0.670767	NoCorr.	0.735725	NoCorr.	-0.629919	NoCorr.	NoCorr.
K10117	NoCorr.	NoCorr.	NoCorr.	NoCorr.	NoCorr.	NoCorr.	NoCorr.	NoCorr.	NoCorr.	NoCorr.
K10439	NoCorr.	NoCorr.	NoCorr.	NoCorr.	NoCorr.	NoCorr.	NoCorr.	NoCorr.	NoCorr.	NoCorr.
K10546	NoCorr.	NoCorr.	NoCorr.	NoCorr.	NoCorr.	NoCorr.	0.704471	NoCorr.	NoCorr.	NoCorr.
K10671	NoCorr.	NoCorr.	NoCorr.	NoCorr.	NoCorr.	0.628494	NoCorr.	NoCorr.	NoCorr.	NoCorr.
K10672	NoCorr.	NoCorr.	NoCorr.	NoCorr.	NoCorr.	NoCorr.	NoCorr.	NoCorr.	NoCorr.	NoCorr.
K10945	NoCorr.	NoCorr.	NoCorr.	NoCorr.	NoCorr.	NoCorr.	NoCorr.	NoCorr.	NoCorr.	-0.667647
K11261	NoCorr.	NoCorr.	NoCorr.	NoCorr.	NoCorr.	NoCorr.	NoCorr.	NoCorr.	-0.714706	NoCorr.
K13525	NoCorr.	NoCorr.	NoCorr.	NoCorr.	NoCorr.	NoCorr.	NoCorr.	NoCorr.	NoCorr.	NoCorr.
K13812	NoCorr.	NoCorr.	NoCorr.	NoCorr.	NoCorr.	NoCorr.	NoCorr.	NoCorr.	NoCorr.	NoCorr.
K13920	NoCorr.	NoCorr.	NoCorr.	NoCorr.	NoCorr.	NoCorr.	NoCorr.	-0.677379	NoCorr.	NoCorr.
K13954	NoCorr.	NoCorr.	NoCorr.	NoCorr.	NoCorr.	NoCorr.	NoCorr.	NoCorr.	NoCorr.	NoCorr.
K14068	NoCorr.	NoCorr.	NoCorr.	0.796536	NoCorr.	NoCorr.	NoCorr.	NoCorr.	NoCorr.	NoCorr.
K14090	NoCorr.	NoCorr.	NoCorr.	NoCorr.	0.842811	NoCorr.	NoCorr.	NoCorr.	NoCorr.	NoCorr.
K14138	NoCorr.	NoCorr.	0.627697	NoCorr.	NoCorr.	NoCorr.	NoCorr.	NoCorr.	-0.65	NoCorr.
K15727	NoCorr.	NoCorr.	NoCorr.	NoCorr.	NoCorr.	NoCorr.	NoCorr.	NoCorr.	NoCorr.	NoCorr.
K15986	NoCorr.	0.696438	NoCorr.	NoCorr.	NoCorr.	NoCorr.	NoCorr.	NoCorr.	0.655882	NoCorr.
K15987	NoCorr.	NoCorr.	NoCorr.	NoCorr.	NoCorr.	NoCorr.	NoCorr.	NoCorr.	0.826471	NoCorr.
K16176	NoCorr.	NoCorr.	NoCorr.	NoCorr.	NoCorr.	NoCorr.	NoCorr.	NoCorr.	NoCorr.	NoCorr.
K16306	NoCorr.	NoCorr.	0.667668	NoCorr.	NoCorr.	NoCorr.	NoCorr.	NoCorr.	-0.632353	NoCorr.
K17318	NoCorr.	-0.637134	NoCorr.	NoCorr.	NoCorr.	NoCorr.	NoCorr.	NoCorr.	-0.779412	NoCorr.
K20276	NoCorr.	NoCorr.	0.688394	NoCorr.	NoCorr.	-0.63743	NoCorr.	NoCorr.	-0.691176	NoCorr.
K21572	NoCorr.	NoCorr.	NoCorr.	NoCorr.	NoCorr.	NoCorr.	NoCorr.	NoCorr.	NoCorr.	NoCorr.
K21573	NoCorr.	NoCorr.	NoCorr.	NoCorr.	NoCorr.	NoCorr.	NoCorr.	-0.625605	NoCorr.	NoCorr.
K22160 K22161	NoCorr.	NoCorr.	NoCorr.	NoCorr.	NoCorr.	NoCorr.	NoCorr.	NoCorr.	NoCorr.	NoCorr.
K22163	NoCorr.	NoCorr.	NoCorr.	0.71269	NoCorr.	NoCorr.	NoCorr.	NoCorr.	NoCorr.	NoCorr.
K22168	NoCorr.	NoCorr.	NoCorr.	NoCorr.	NoCorr.	NoCorr.	NoCorr.	NoCorr.	0.626471	NoCorr.
K22447	NoCorr.	NoCorr.	NoCorr.	NoCorr.	NoCorr.	NoCorr.	NoCorr.	NoCorr.	-0.873529	NoCorr.
K22516	NoCorr.	NoCorr.	NoCorr.	NoCorr.	NoCorr.	NoCorr.	NoCorr.	NoCorr.	-0.755882	NoCorr.

## Sheet: ECs
Supplementary Table S4*. Overview for all calculated spearman correlations. Different worksheets display various taxonomic and functional levels. Assignment for each taxonomic and functional level can be found in Supplementary Table S1.
Significant correlations on EC level with p =< 0.01
	pH	Temperature	Cattle.Slurry	Maize.silage	Grass.silage	Corn	Dry.manure	Food.residues	VFA	C.N
1.-.-.-	NoCorr.	NoCorr.	NoCorr.	NoCorr.	NoCorr.	NoCorr.	NoCorr.	NoCorr.	NoCorr.	NoCorr.
1.1.1.205	NoCorr.	NoCorr.	NoCorr.	NoCorr.	NoCorr.	NoCorr.	NoCorr.	NoCorr.	NoCorr.	NoCorr.
1.1.1.23	NoCorr.	NoCorr.	NoCorr.	NoCorr.	0.842811	NoCorr.	NoCorr.	NoCorr.	NoCorr.	NoCorr.
1.1.1.27	NoCorr.	NoCorr.	NoCorr.	NoCorr.	NoCorr.	NoCorr.	NoCorr.	-0.629919	NoCorr.	NoCorr.
1.1.1.284	NoCorr.	NoCorr.	NoCorr.	NoCorr.	NoCorr.	NoCorr.	NoCorr.	NoCorr.	0.705882	NoCorr.
1.1.1.37	NoCorr.	NoCorr.	NoCorr.	NoCorr.	NoCorr.	NoCorr.	NoCorr.	NoCorr.	-0.641176	NoCorr.
1.1.1.80	NoCorr.	NoCorr.	NoCorr.	NoCorr.	NoCorr.	NoCorr.	NoCorr.	NoCorr.	0.688235	NoCorr.
1.1.1.86	NoCorr.	NoCorr.	NoCorr.	NoCorr.	NoCorr.	NoCorr.	NoCorr.	NoCorr.	NoCorr.	NoCorr.
1.1.1.95	NoCorr.	NoCorr.	NoCorr.	NoCorr.	NoCorr.	NoCorr.	-0.632951	NoCorr.	NoCorr.	NoCorr.
1.1.99.-	NoCorr.	NoCorr.	NoCorr.	NoCorr.	NoCorr.	NoCorr.	NoCorr.	NoCorr.	NoCorr.	NoCorr.
1.10.3.9	NoCorr.	NoCorr.	NoCorr.	NoCorr.	NoCorr.	NoCorr.	0.625799	NoCorr.	NoCorr.	NoCorr.
1.11.1.15	NoCorr.	NoCorr.	NoCorr.	NoCorr.	NoCorr.	NoCorr.	NoCorr.	NoCorr.	NoCorr.	NoCorr.
1.11.1.6	NoCorr.	NoCorr.	NoCorr.	NoCorr.	NoCorr.	NoCorr.	NoCorr.	NoCorr.	-0.767647	NoCorr.
1.12.1.3	NoCorr.	NoCorr.	NoCorr.	NoCorr.	NoCorr.	NoCorr.	0.722351	NoCorr.	NoCorr.	NoCorr.
1.12.2.-	NoCorr.	NoCorr.	NoCorr.	NoCorr.	NoCorr.	NoCorr.	NoCorr.	NoCorr.	NoCorr.	NoCorr.
1.12.98.1	NoCorr.	NoCorr.	-0.689875	NoCorr.	NoCorr.	NoCorr.	NoCorr.	NoCorr.	NoCorr.	NoCorr.
1.12.98.3	NoCorr.	NoCorr.	NoCorr.	NoCorr.	NoCorr.	NoCorr.	NoCorr.	NoCorr.	NoCorr.	NoCorr.
1.12.99.-	NoCorr.	NoCorr.	-0.663227	NoCorr.	NoCorr.	NoCorr.	NoCorr.	NoCorr.	0.811765	NoCorr.
1.17.1.4	NoCorr.	NoCorr.	NoCorr.	NoCorr.	NoCorr.	NoCorr.	NoCorr.	NoCorr.	NoCorr.	NoCorr.
1.2.1.-	NoCorr.	NoCorr.	NoCorr.	NoCorr.	NoCorr.	NoCorr.	NoCorr.	NoCorr.	NoCorr.	NoCorr.
1.2.1.2	NoCorr.	NoCorr.	NoCorr.	NoCorr.	NoCorr.	NoCorr.	NoCorr.	NoCorr.	0.758824	NoCorr.
1.2.1.22	NoCorr.	NoCorr.	NoCorr.	NoCorr.	NoCorr.	NoCorr.	NoCorr.	NoCorr.	0.661765	NoCorr.
1.2.1.59	NoCorr.	NoCorr.	NoCorr.	NoCorr.	NoCorr.	NoCorr.	NoCorr.	NoCorr.	NoCorr.	NoCorr.
1.2.4.1	NoCorr.	NoCorr.	NoCorr.	NoCorr.	NoCorr.	-0.719343	NoCorr.	NoCorr.	NoCorr.	NoCorr.
1.2.7.-	NoCorr.	NoCorr.	NoCorr.	NoCorr.	NoCorr.	0.674663	NoCorr.	NoCorr.	NoCorr.	NoCorr.
1.2.7.1	NoCorr.	NoCorr.	NoCorr.	NoCorr.	NoCorr.	NoCorr.	NoCorr.	NoCorr.	0.858824	NoCorr.
1.2.7.4	NoCorr.	NoCorr.	0.642501	NoCorr.	NoCorr.	NoCorr.	NoCorr.	NoCorr.	-0.891176	NoCorr.
1.2.7.4; 1.2.99.2	NoCorr.	NoCorr.	NoCorr.	NoCorr.	NoCorr.	NoCorr.	NoCorr.	NoCorr.	NoCorr.	NoCorr.
1.2.99.-	NoCorr.	NoCorr.	NoCorr.	NoCorr.	NoCorr.	NoCorr.	NoCorr.	NoCorr.	NoCorr.	NoCorr.
1.2.99.2	NoCorr.	NoCorr.	NoCorr.	NoCorr.	NoCorr.	0.655302	NoCorr.	NoCorr.	0.667647	NoCorr.
1.2.99.5	NoCorr.	NoCorr.	NoCorr.	NoCorr.	NoCorr.	NoCorr.	NoCorr.	NoCorr.	0.673529	NoCorr.
1.2.99.7	NoCorr.	NoCorr.	NoCorr.	NoCorr.	NoCorr.	NoCorr.	NoCorr.	NoCorr.	NoCorr.	NoCorr.
1.3.5.1	NoCorr.	0.824169	NoCorr.	NoCorr.	NoCorr.	NoCorr.	NoCorr.	NoCorr.	NoCorr.	NoCorr.
1.4.4.2	NoCorr.	NoCorr.	NoCorr.	NoCorr.	NoCorr.	NoCorr.	NoCorr.	NoCorr.	NoCorr.	NoCorr.
1.5.1.20	NoCorr.	NoCorr.	NoCorr.	NoCorr.	NoCorr.	NoCorr.	NoCorr.	NoCorr.	NoCorr.	NoCorr.
1.5.1.5; 3.5.4.9	NoCorr.	NoCorr.	NoCorr.	NoCorr.	NoCorr.	NoCorr.	NoCorr.	NoCorr.	0.679412	NoCorr.
1.5.98.1	NoCorr.	NoCorr.	-0.712081	NoCorr.	NoCorr.	NoCorr.	NoCorr.	NoCorr.	0.776471	NoCorr.
1.5.98.2	NoCorr.	NoCorr.	NoCorr.	NoCorr.	NoCorr.	NoCorr.	NoCorr.	NoCorr.	0.820588	NoCorr.
1.8.98.1	NoCorr.	NoCorr.	NoCorr.	NoCorr.	NoCorr.	NoCorr.	NoCorr.	NoCorr.	0.891176	NoCorr.
1.97.1.12	NoCorr.	NoCorr.	NoCorr.	NoCorr.	NoCorr.	NoCorr.	0.75811	NoCorr.	NoCorr.	NoCorr.
2.1.1.14	NoCorr.	0.708603	NoCorr.	NoCorr.	NoCorr.	NoCorr.	NoCorr.	NoCorr.	0.735294	NoCorr.
2.1.1.245	NoCorr.	NoCorr.	0.629178	NoCorr.	NoCorr.	NoCorr.	NoCorr.	NoCorr.	-0.791176	NoCorr.
2.1.1.249	NoCorr.	NoCorr.	NoCorr.	NoCorr.	NoCorr.	NoCorr.	NoCorr.	NoCorr.	NoCorr.	NoCorr.
2.1.1.250	NoCorr.	NoCorr.	NoCorr.	NoCorr.	NoCorr.	NoCorr.	NoCorr.	NoCorr.	NoCorr.	NoCorr.
2.1.1.86	NoCorr.	NoCorr.	NoCorr.	NoCorr.	NoCorr.	NoCorr.	NoCorr.	NoCorr.	-0.791176	NoCorr.
2.1.2.1	NoCorr.	NoCorr.	NoCorr.	NoCorr.	NoCorr.	NoCorr.	NoCorr.	NoCorr.	0.658824	NoCorr.
2.1.2.10	NoCorr.	NoCorr.	NoCorr.	NoCorr.	NoCorr.	NoCorr.	NoCorr.	NoCorr.	NoCorr.	NoCorr.
2.2.1.10	NoCorr.	NoCorr.	NoCorr.	NoCorr.	NoCorr.	NoCorr.	NoCorr.	NoCorr.	NoCorr.	NoCorr.
2.3.1.101	NoCorr.	NoCorr.	-0.67507	NoCorr.	NoCorr.	NoCorr.	NoCorr.	NoCorr.	0.711765	NoCorr.
2.3.1.169	NoCorr.	NoCorr.	NoCorr.	NoCorr.	NoCorr.	NoCorr.	NoCorr.	NoCorr.	-0.841176	NoCorr.
2.3.1.8	NoCorr.	NoCorr.	NoCorr.	NoCorr.	NoCorr.	NoCorr.	NoCorr.	NoCorr.	NoCorr.	NoCorr.
2.3.1.9	NoCorr.	NoCorr.	NoCorr.	NoCorr.	NoCorr.	NoCorr.	NoCorr.	NoCorr.	0.720588	NoCorr.
2.6.1.42	NoCorr.	NoCorr.	-0.666188	0.646811	NoCorr.	NoCorr.	NoCorr.	NoCorr.	0.667647	NoCorr.
2.7.1.11	NoCorr.	NoCorr.	-0.624736	0.658789	NoCorr.	NoCorr.	NoCorr.	NoCorr.	NoCorr.	NoCorr.
2.7.1.30	NoCorr.	NoCorr.	NoCorr.	NoCorr.	NoCorr.	NoCorr.	NoCorr.	NoCorr.	NoCorr.	NoCorr.
2.7.13.3	NoCorr.	NoCorr.	NoCorr.	NoCorr.	NoCorr.	NoCorr.	NoCorr.	NoCorr.	NoCorr.	NoCorr.
2.7.2.1	NoCorr.	NoCorr.	NoCorr.	NoCorr.	NoCorr.	NoCorr.	NoCorr.	NoCorr.	NoCorr.	NoCorr.
2.7.2.3	NoCorr.	NoCorr.	NoCorr.	NoCorr.	NoCorr.	0.70296	NoCorr.	NoCorr.	NoCorr.	NoCorr.
2.7.4.3	NoCorr.	NoCorr.	NoCorr.	NoCorr.	NoCorr.	NoCorr.	NoCorr.	NoCorr.	NoCorr.	NoCorr.
2.7.4.6	NoCorr.	NoCorr.	NoCorr.	-0.703706	NoCorr.	NoCorr.	NoCorr.	NoCorr.	NoCorr.	NoCorr.
2.7.7.6	NoCorr.	NoCorr.	NoCorr.	NoCorr.	NoCorr.	NoCorr.	NoCorr.	NoCorr.	NoCorr.	NoCorr.
2.7.7.8	NoCorr.	NoCorr.	NoCorr.	NoCorr.	NoCorr.	NoCorr.	NoCorr.	NoCorr.	NoCorr.	NoCorr.
2.7.9.1	0.657365	NoCorr.	NoCorr.	NoCorr.	NoCorr.	0.65977	NoCorr.	NoCorr.	0.702941	NoCorr.
2.7.9.2	NoCorr.	NoCorr.	NoCorr.	NoCorr.	NoCorr.	NoCorr.	NoCorr.	NoCorr.	NoCorr.	NoCorr.
2.8.4.1	NoCorr.	NoCorr.	NoCorr.	NoCorr.	NoCorr.	NoCorr.	NoCorr.	NoCorr.	-0.711765	NoCorr.
3.1.3.11; 4.1.2.13	NoCorr.	NoCorr.	NoCorr.	NoCorr.	NoCorr.	NoCorr.	NoCorr.	NoCorr.	0.855882	NoCorr.
3.2.1.41	NoCorr.	0.719247	NoCorr.	NoCorr.	NoCorr.	NoCorr.	NoCorr.	NoCorr.	0.673529	NoCorr.
3.4.25.1	NoCorr.	NoCorr.	NoCorr.	NoCorr.	NoCorr.	NoCorr.	NoCorr.	NoCorr.	NoCorr.	NoCorr.
3.5.1.5	NoCorr.	NoCorr.	0.74317	NoCorr.	NoCorr.	NoCorr.	NoCorr.	NoCorr.	NoCorr.	NoCorr.
3.5.4.27	NoCorr.	NoCorr.	NoCorr.	NoCorr.	NoCorr.	NoCorr.	NoCorr.	NoCorr.	0.738235	NoCorr.
3.6.1.1	NoCorr.	NoCorr.	NoCorr.	NoCorr.	NoCorr.	NoCorr.	0.722351	NoCorr.	NoCorr.	NoCorr.
3.6.3.14	NoCorr.	NoCorr.	NoCorr.	NoCorr.	NoCorr.	NoCorr.	NoCorr.	NoCorr.	-0.697059	NoCorr.
3.6.3.19	NoCorr.	NoCorr.	NoCorr.	NoCorr.	NoCorr.	NoCorr.	NoCorr.	NoCorr.	NoCorr.	NoCorr.
3.6.4.13	NoCorr.	NoCorr.	NoCorr.	NoCorr.	NoCorr.	NoCorr.	NoCorr.	NoCorr.	0.626471	NoCorr.
3.6.4.3	NoCorr.	NoCorr.	NoCorr.	NoCorr.	NoCorr.	NoCorr.	NoCorr.	NoCorr.	NoCorr.	NoCorr.
4.1.1.39	NoCorr.	NoCorr.	NoCorr.	NoCorr.	NoCorr.	NoCorr.	0.718775	NoCorr.	NoCorr.	NoCorr.
4.1.2.13	NoCorr.	NoCorr.	NoCorr.	NoCorr.	NoCorr.	NoCorr.	NoCorr.	NoCorr.	NoCorr.	NoCorr.
4.1.2.43; 4.2.1.147	NoCorr.	NoCorr.	NoCorr.	NoCorr.	NoCorr.	NoCorr.	NoCorr.	NoCorr.	NoCorr.	NoCorr.
4.2.1.11	NoCorr.	NoCorr.	NoCorr.	NoCorr.	NoCorr.	0.661259	NoCorr.	NoCorr.	0.664706	NoCorr.
4.2.1.17; 5.1.2.3; 5.3.3.8; 1.1.1.35	NoCorr.	NoCorr.	NoCorr.	NoCorr.	NoCorr.	NoCorr.	NoCorr.	NoCorr.	-0.847059	NoCorr.
4.3.-.-	NoCorr.	NoCorr.	-0.660266	NoCorr.	NoCorr.	NoCorr.	NoCorr.	NoCorr.	0.764706	NoCorr.
4.3.3.7	NoCorr.	NoCorr.	NoCorr.	0.664778	NoCorr.	NoCorr.	NoCorr.	NoCorr.	NoCorr.	NoCorr.
5.2.1.8	NoCorr.	NoCorr.	0.641021	-0.658789	NoCorr.	NoCorr.	NoCorr.	NoCorr.	NoCorr.	NoCorr.
5.3.1.4	NoCorr.	NoCorr.	NoCorr.	NoCorr.	NoCorr.	0.686578	NoCorr.	NoCorr.	NoCorr.	NoCorr.
5.3.1.5	0.63313	NoCorr.	NoCorr.	0.670767	NoCorr.	0.735725	NoCorr.	-0.629919	NoCorr.	NoCorr.
6.1.1.27	NoCorr.	NoCorr.	NoCorr.	NoCorr.	NoCorr.	NoCorr.	NoCorr.	NoCorr.	0.858824	NoCorr.
6.2.1.1	NoCorr.	NoCorr.	NoCorr.	NoCorr.	NoCorr.	NoCorr.	NoCorr.	NoCorr.	NoCorr.	NoCorr.
6.2.1.5	NoCorr.	NoCorr.	NoCorr.	NoCorr.	NoCorr.	NoCorr.	NoCorr.	NoCorr.	NoCorr.	NoCorr.
6.3.4.3	NoCorr.	NoCorr.	NoCorr.	NoCorr.	NoCorr.	NoCorr.	NoCorr.	NoCorr.	NoCorr.	NoCorr.
6.3.5.5	NoCorr.	NoCorr.	NoCorr.	NoCorr.	NoCorr.	NoCorr.	NoCorr.	NoCorr.	NoCorr.	NoCorr.

## Sheet: Pathways
Supplementary Table S4*. Overview for all calculated spearman correlations. Different worksheets display various taxonomic and functional levels. Assignment for each taxonomic and functional level can be found in Supplementary Table S1.
Significant correlations on pathway level with p =< 0.01
	pH	Temperature	Cattle.Slurry	Maize.silage	Grass.silage	Corn	Dry.manure	Food.residues	VFA	C.N
Amino acid related enzymes	NoCorr.	0.743577	NoCorr.	NoCorr.	NoCorr.	NoCorr.	NoCorr.	NoCorr.	0.652941	0.802941
Amino sugar and nucleotide sugar metabolism	0.692202	NoCorr.	NoCorr.	NoCorr.	NoCorr.	0.694024	NoCorr.	-0.625605	NoCorr.	NoCorr.
Butanoate metabolism	NoCorr.	NoCorr.	NoCorr.	NoCorr.	NoCorr.	NoCorr.	NoCorr.	NoCorr.	NoCorr.	NoCorr.
Carbohydrate metabolism	NoCorr.	NoCorr.	NoCorr.	NoCorr.	NoCorr.	NoCorr.	NoCorr.	NoCorr.	NoCorr.	NoCorr.
Carbon fixation pathways in prokaryotes	NoCorr.	NoCorr.	NoCorr.	NoCorr.	NoCorr.	0.641898	NoCorr.	NoCorr.	NoCorr.	NoCorr.
Cell motility and secretion	NoCorr.	NoCorr.	NoCorr.	NoCorr.	0.583814	NoCorr.	NoCorr.	NoCorr.	0.2	NoCorr.
Chaperones and folding catalysts	NoCorr.	NoCorr.	NoCorr.	NoCorr.	NoCorr.	NoCorr.	NoCorr.	NoCorr.	NoCorr.	NoCorr.
Chromosome and associated proteins	NoCorr.	NoCorr.	NoCorr.	NoCorr.	NoCorr.	NoCorr.	NoCorr.	NoCorr.	-0.629412	NoCorr.
Citrate cycle/TCA cycle	NoCorr.	NoCorr.	NoCorr.	NoCorr.	NoCorr.	-0.670195	NoCorr.	NoCorr.	NoCorr.	NoCorr.
Cysteine and methionine metabolism	NoCorr.	NoCorr.	NoCorr.	NoCorr.	NoCorr.	NoCorr.	NoCorr.	NoCorr.	0.785294	NoCorr.
DNA repair and recombination proteins	NoCorr.	NoCorr.	NoCorr.	NoCorr.	NoCorr.	NoCorr.	-0.608347	NoCorr.	NoCorr.	NoCorr.
DNA replication proteins	NoCorr.	NoCorr.	NoCorr.	NoCorr.	NoCorr.	0.705939	NoCorr.	NoCorr.	NoCorr.	NoCorr.
Energy metabolism	NoCorr.	NoCorr.	NoCorr.	NoCorr.	NoCorr.	NoCorr.	NoCorr.	NoCorr.	NoCorr.	NoCorr.
Exosome	NoCorr.	NoCorr.	NoCorr.	NoCorr.	NoCorr.	NoCorr.	NoCorr.	NoCorr.	NoCorr.	NoCorr.
Fructose and mannose metabolism	NoCorr.	NoCorr.	NoCorr.	NoCorr.	NoCorr.	NoCorr.	NoCorr.	NoCorr.	0.744118	NoCorr.
General function prediction only	NoCorr.	NoCorr.	NoCorr.	NoCorr.	NoCorr.	0.68062	NoCorr.	NoCorr.	NoCorr.	NoCorr.
Glycerolipid metabolism	NoCorr.	NoCorr.	NoCorr.	NoCorr.	NoCorr.	NoCorr.	NoCorr.	NoCorr.	NoCorr.	NoCorr.
Glycine serine and threonine metabolism	NoCorr.	NoCorr.	NoCorr.	0.069729	NoCorr.	NoCorr.	NoCorr.	NoCorr.	NoCorr.	0
Glycolysis/Gluconeogenesis	NoCorr.	NoCorr.	NoCorr.	NoCorr.	NoCorr.	NoCorr.	NoCorr.	NoCorr.	NoCorr.	NoCorr.
Glyoxylate and dicarboxylate metabolism	NoCorr.	NoCorr.	NoCorr.	NoCorr.	NoCorr.	-0.829553	NoCorr.	NoCorr.	NoCorr.	NoCorr.
Lysine biosynthesis	NoCorr.	NoCorr.	NoCorr.	NoCorr.	0.312758	NoCorr.	NoCorr.	NoCorr.	NoCorr.	NoCorr.
Messenger RNA Biogenesis	NoCorr.	0.661464	NoCorr.	NoCorr.	NoCorr.	NoCorr.	NoCorr.	NoCorr.	0.655882	NoCorr.
Methane metabolism	NoCorr.	NoCorr.	NoCorr.	NoCorr.	NoCorr.	NoCorr.	NoCorr.	NoCorr.	-0.623529	NoCorr.
Nitrogen metabolism	NoCorr.	NoCorr.	NoCorr.	NoCorr.	NoCorr.	NoCorr.	NoCorr.	NoCorr.	NoCorr.	NoCorr.
Oxidative phosphorylation	NoCorr.	NoCorr.	0.627697	NoCorr.	NoCorr.	NoCorr.	NoCorr.	NoCorr.	-0.747059	NoCorr.
Pentose and glucuronate interconversions	NoCorr.	NoCorr.	NoCorr.	0.649805	NoCorr.	0.698492	NoCorr.	-0.629919	NoCorr.	NoCorr.
Pentose phosphate pathway	NoCorr.	NoCorr.	NoCorr.	NoCorr.	NoCorr.	NoCorr.	NoCorr.	NoCorr.	NoCorr.	NoCorr.
Peptidases	NoCorr.	NoCorr.	NoCorr.	NoCorr.	NoCorr.	-0.701471	NoCorr.	NoCorr.	NoCorr.	NoCorr.
Photosynthesis proteins	NoCorr.	NoCorr.	NoCorr.	NoCorr.	NoCorr.	NoCorr.	0.675863	NoCorr.	NoCorr.	NoCorr.
Prokaryotic Defense System	NoCorr.	NoCorr.	NoCorr.	NoCorr.	NoCorr.	NoCorr.	NoCorr.	NoCorr.	NoCorr.	NoCorr.
Propanoate metabolism	NoCorr.	NoCorr.	NoCorr.	NoCorr.	NoCorr.	NoCorr.	NoCorr.	NoCorr.	0.676471	NoCorr.
Protein folding and associated processing	NoCorr.	NoCorr.	NoCorr.	NoCorr.	NoCorr.	NoCorr.	NoCorr.	NoCorr.	NoCorr.	NoCorr.
Purine metabolism	NoCorr.	NoCorr.	NoCorr.	NoCorr.	NoCorr.	NoCorr.	0.668711	NoCorr.	NoCorr.	NoCorr.
Pyruvate metabolism	NoCorr.	NoCorr.	NoCorr.	NoCorr.	NoCorr.	NoCorr.	NoCorr.	NoCorr.	NoCorr.	NoCorr.
Ribosome	NoCorr.	NoCorr.	NoCorr.	NoCorr.	NoCorr.	NoCorr.	NoCorr.	NoCorr.	NoCorr.	NoCorr.
Secretion system	NoCorr.	NoCorr.	NoCorr.	0.637827	NoCorr.	0.670195	NoCorr.	NoCorr.	NoCorr.	NoCorr.
Starch and sucrose metabolism	NoCorr.	0.799839	NoCorr.	NoCorr.	NoCorr.	NoCorr.	NoCorr.	NoCorr.	0.761765	NoCorr.
Transcription factors	NoCorr.	NoCorr.	NoCorr.	NoCorr.	NoCorr.	NoCorr.	NoCorr.	NoCorr.	NoCorr.	NoCorr.
Translation factors	NoCorr.	NoCorr.	NoCorr.	NoCorr.	NoCorr.	NoCorr.	NoCorr.	NoCorr.	NoCorr.	NoCorr.
Transporters	NoCorr.	0.672108	NoCorr.	NoCorr.	NoCorr.	NoCorr.	NoCorr.	NoCorr.	0.844118	NoCorr.
Two-component system	NoCorr.	NoCorr.	NoCorr.	NoCorr.	NoCorr.	NoCorr.	NoCorr.	NoCorr.	0.65	NoCorr.
Valine leucine and isoleucine biosynthesis	NoCorr.	NoCorr.	NoCorr.	NoCorr.	NoCorr.	NoCorr.	NoCorr.	NoCorr.	NoCorr.	NoCorr.
